# Supplementary material for: Comparative Analysis of Global Proteome and Lysine Acetylome Between Naive CD4+ T Cells and CD4+ T Follicular Helper Cells
Source: Front Immunol. 2021 Mar 25;12:643441. doi: 10.3389/fimmu.2021.643441 (PMC8027069; doi:10.3389/fimmu.2021.643441)
Supplement: Supplementary Figure 1 — Reproducibility analysis of three repeated trials of quantitative proteome analysis by Pearson's correlation coefficient. [file Data_Sheet_1.zip]

Archive with 18 entries (18 files):
- supplementary figure S1.TIF
- supplementary figure S2.TIF
- supplementary figure S3.TIF
- supplementary figure S4.TIF
- supplementary figure S5.TIF
- supplementary figure S6.TIF
- supplementary figure S7.TIF
- supplementary table S1.XLSX
- supplementary table S10.XLSX
- supplementary table S11.XLSX
- supplementary table S2.XLSX
- supplementary table S3.XLSX
- supplementary table S4.XLSX
- supplementary table S5.XLSX
- supplementary table S6.XLSX
- supplementary table S7.XLSX
- supplementary table S8.XLSX
- supplementary table S9.XLSX
