# Supplementary material for: Comparative Analysis of Global Proteome and Lysine Acetylome Between Naive CD4+ T Cells and CD4+ T Follicular Helper Cells
Source: Front Immunol. 2021 Mar 25;12:643441. doi: 10.3389/fimmu.2021.643441 (PMC8027069; doi:10.3389/fimmu.2021.643441)
Supplement: Supplementary Figure 1 — Reproducibility analysis of three repeated trials of quantitative proteome analysis by Pearson's correlation coefficient. [file Data_Sheet_1.zip › supplementary table S1.XLSX]

## Sheet: TfhvsNaive_up-regulated_list
Protein accession	Protein description	T/Naive Ratio	Regulated Type	P value	Gene name	MV [Da]	pI	AASC [%]	MP	Score
Q9UKB3	DnaJ homolog subfamily C member 12	11.1152	Up	1.57246e-05	DNAJC12	28155	5.51	12.1	2	52
P35520	Cystathionine beta-synthase	9.19246	Up	0.000149364	CBS	69884	6.2	6.2	3	66
P10144	Granzyme B	8.6486	Up	0.00128611	GZMB	33139	9.62	11.3	3	95
P05026	Sodium/potassium-transporting ATPase subunit beta-1	8.00178	Up	0.000386362	ATP1B1	42771	8.74	7.6	2	84
Q9H3R5	Centromere protein H	6.3195	Up	2.32076e-06	CENPH	34936	5.23	4.9	1	72
Q5BJF2	Transmembrane protein 97	6.24966	Up	9.109e-05	TMEM97	24214	9.42	5.7	1	52
Q96KB5	Lymphokine-activated killer T-cell-originated protein kinase	5.54395	Up	0.000265409	PBK	42821	4.98	11.5	3	105
P00966	Argininosuccinate synthase	5.39927	Up	6.20421e-05	ASS1	54578	8.08	3.4	2	38
Q99808	Equilibrative nucleoside transporter 1	5.28519	Up	0.000111176	SLC29A1	54652	8.61	5.5	1	37
P78330	Phosphoserine phosphatase	5.24396	Up	0.00113908	PSPH	28600	5.53	12.4	3	68
P42766	60S ribosomal protein L35	5.10718	Up	1.23572e-06	RPL35	20730	11.04	4.9	1	28
O75607	Nucleoplasmin-3	4.96906	Up	0.00012686	NPM3	21221	4.55	27.5	3	145
Q01650	Large neutral amino acids transporter small subunit 1	4.95735	Up	0.000796594	SLC7A5	60700	7.9	9.5	3	220
P20962	Parathymosin	4.93638	Up	0.000269597	PTMS	14731	4.14	22.5	2	98
P11388	DNA topoisomerase 2-alpha	4.91983	Up	0.000128517	TOP2A	216266	8.82	9.5	12	450
Q9NQ92	Coordinator of PRMT5 and differentiation stimulator	4.84267	Up	0.000426767	COPRS	21600	4.06	8.7	1	55
Q9NQW6	Actin-binding protein anillin	4.80324	Up	0.00017835	ANLN	146803	8.38	1.4	2	22
Q9NVI1	Fanconi anemia group I protein	4.71865	Up	8.96764e-06	FANCI	174372	6.31	4.6	4	385
Q13111	Chromatin assembly factor 1 subunit A	4.68723	Up	0.00249365	CHAF1A	127994	5.69	2.3	2	60
P16949	Stathmin	4.68348	Up	3.14188e-05	STMN1	22792	5.76	53.7	9	315
Q14061	Cytochrome c oxidase copper chaperone	4.61774	Up	6.03393e-05	COX17	9315	6.81	46	2	223
P28908	Tumor necrosis factor receptor superfamily member 8	4.55005	Up	2.1195e-05	TNFRSF8	71429	5.44	3.4	2	53
Q15758	Neutral amino acid transporter B(0)	4.53399	Up	1.14675e-05	SLC1A5	60227	5.34	9.4	4	224
Q9UNX3	60S ribosomal protein L26-like 1	4.38914	Up	0.00145281	RPL26L1	22975	10.55	6.2	2	48
P06729	T-cell surface antigen CD2	4.36575	Up	0.000230866	CD2	48932	9.66	12.3	4	136
P62841	40S ribosomal protein S15	4.33664	Up	6.55127e-05	RPS15	20925	10.39	8.3	1	44
O75717	WD repeat and HMG-box DNA-binding protein 1	4.33401	Up	0.000692318	WDHD1	146391	5.42	7.1	6	285
Q9ULW0	Targeting protein for Xklp2	4.33238	Up	0.00479316	TPX2	109144	9.29	10	6	138
Q14566	DNA replication licensing factor MCM6	4.27168	Up	1.92609e-05	MCM6	104113	5.29	22.3	15	605
P00374	Dihydrofolate reductase	4.18969	Up	0.000422206	DHFR	25621	6.85	15	2	92
P53985	Monocarboxylate transporter 1	4.11703	Up	0.00443835	SLC16A1	61468	8.91	2.4	1	45
P43007	Neutral amino acid transporter A	4.01127	Up	0.000908758	SLC1A4	60670	5.88	3.9	2	47
P40429	60S ribosomal protein L13a	4.00748	Up	0.00170284	RPL13A	30265	10.94	13.3	4	113
O95347	Structural maintenance of chromosomes protein 2	4	Up	0.000262125	SMC2	169772	8.54	21.1	23	530
P25205	DNA replication licensing factor MCM3	3.98603	Up	1.13994e-07	MCM3	105759	5.53	20.9	12	870
O14777	Kinetochore protein NDC80 homolog	3.97498	Up	0.000517965	NDC80	89275	5.48	8.7	3	163
P28074	Proteasome subunit beta type-5	3.96574	Up	0.00543963	PSMB5	30696	6.43	8.4	2	90
Q8IVH2	Forkhead box protein P4	3.9548	Up	0.000324688	FOXP4	79342	5.97	2.1	1	51
P46013	Antigen KI-67	3.88256	Up	0.000115637	MKI67	446634	9.49	11.5	29	823
Q9BPX3	Condensin complex subunit 3	3.87376	Up	5.0514e-06	NCAPG	132304	5.44	6.2	5	142
Q13257	Mitotic spindle assembly checkpoint protein MAD2A	3.85459	Up	0.00653527	MAD2L1	26875	5.02	9.3	3	48
P18621	60S ribosomal protein L17	3.81577	Up	0.000305352	RPL17	27570	10.18	27.2	5	105
Q9UG63	ATP-binding cassette sub-family F member 2	3.81211	Up	6.4132e-05	ABCF2	84419	6.95	11.2	7	242
Q15003	Condensin complex subunit 2	3.7932	Up	0.00187796	NCAPH	95226	4.92	18.1	9	356
Q8TAA5	GrpE protein homolog 2, mitochondrial	3.78597	Up	2.59016e-05	GRPEL2	29424	7.63	4.9	1	91
P84098	60S ribosomal protein L19	3.7614	Up	7.75403e-05	RPL19	31128	11.48	13.3	2	81
Q9Y3D9	28S ribosomal protein S23, mitochondrial	3.72308	Up	0.00664418	MRPS23	25023	8.94	8.4	1	55
Q96R06	Sperm-associated antigen 5	3.6724	Up	6.37957e-05	SPAG5	151060	4.93	1.8	2	33
P50748	Kinetochore-associated protein 1	3.66378	Up	0.000249028	KNTC1	290794	5.67	1.7	3	42
Q9NQS7	Inner centromere protein	3.64286	Up	0.000947765	INCENP	123638	9.46	3.4	2	112
P06493	Cyclin-dependent kinase 1	3.61211	Up	8.42095e-06	CDK1	39860	8.37	15.5	3	222
P52789	Hexokinase-2	3.55004	Up	0.000789894	HK2	116572	5.71	8.8	6	312
P08195	4F2 cell-surface antigen heavy chain	3.50817	Up	9.65439e-05	SLC3A2	75055	4.89	20.6	11	576
P02545	Prelamin-A/C	3.46688	Up	0.00139044	LMNA	83775	6.57	39.6	28	1641
Q16850	Lanosterol 14-alpha demethylase	3.46634	Up	5.62766e-05	CYP51A1	64731	8.72	3.8	2	48
P15408	Fos-related antigen 2	3.4495	Up	8.86061e-05	FOSL2	39239	7.03	3.7	1	100
Q9BY50	Signal peptidase complex catalytic subunit SEC11C	3.41935	Up	0.000578278	SEC11C	25195	9.2	8.9	2	51
Q6UB35	Monofunctional C1-tetrahydrofolate synthase, mitochondrial	3.41071	Up	0.000261744	MTHFD1L	119928	8.32	13.1	10	481
Q5JTH9	RRP12-like protein	3.40813	Up	0.000687881	RRP12	167265	8.97	8.6	9	235
Q96G21	U3 small nucleolar ribonucleoprotein protein IMP4	3.37273	Up	0.00149406	IMP4	37287	9.49	2.7	1	36
O15091	Mitochondrial ribonuclease P protein 3	3.36058	Up	0.00662035	KIAA0391	78784	8.97	3.1	2	37
O75330	Hyaluronan mediated motility receptor	3.35944	Up	0.00254109	HMMR	107135	5.68	6.1	4	146
P04181	Ornithine aminotransferase, mitochondrial	3.33175	Up	0.000114673	OAT	55492	6.57	10.7	4	228
Q96CG3	TRAF-interacting protein with FHA domain-containing protein A	3.3253	Up	0.00436422	TIFA	24237	5.04	9.8	1	80
Q10589	Bone marrow stromal antigen 2	3.29331	Up	0.00523054	BST2	22562	5.43	18.3	4	115
Q53HL2	Borealin	3.28933	Up	0.000244036	CDCA8	37376	9.88	13.9	3	116
Q15054	DNA polymerase delta subunit 3	3.2535	Up	0.000199658	POLD3	65403	9.38	7.7	3	76
Q16520	Basic leucine zipper transcriptional factor ATF-like	3.25309	Up	4.84406e-06	BATF	16231	8.82	10.4	1	116
O60783	28S ribosomal protein S14, mitochondrial	3.24728	Up	0.00310617	MRPS14	16847	11.42	11.7	1	143
P23921	Ribonucleoside-diphosphate reductase large subunit	3.21322	Up	8.40013e-05	RRM1	104675	6.76	14.9	6	265
P25445	Tumor necrosis factor receptor superfamily member 6	3.19859	Up	0.00292232	FAS	46468	8.29	12.8	5	105
Q8NEM2	SHC SH2 domain-binding protein 1	3.19679	Up	9.63727e-05	SHCBP1	85434	4.66	3.9	2	123
P33991	DNA replication licensing factor MCM4	3.18968	Up	0.000560501	MCM4	107609	6.28	15.6	10	544
P49643	DNA primase large subunit	3.18702	Up	0.00535529	PRIM2	68850	7.97	4.7	1	113
P05412	Transcription factor AP-1	3.17436	Up	0.000280695	JUN	40178	8.9	4.5	1	68
Q9NRL2	Bromodomain adjacent to zinc finger domain protein 1A	3.16061	Up	0.000376349	BAZ1A	211183	6.2	4.6	5	143
P46778	60S ribosomal protein L21	3.15991	Up	0.00129566	RPL21	24339	10.49	23.8	4	89
Q96C36	Pyrroline-5-carboxylate reductase 2	3.14841	Up	0.00159321	PYCR2	38312	7.66	3.1	1	47
Q9BZS1	Forkhead box protein P3	3.14779	Up	0.0239169	FOXP3	52540	9.52	5.3	2	44
O75530	Polycomb protein EED	3.1345	Up	0.000171054	EED	58469	6.57	4.8	2	45
P46781	40S ribosomal protein S9	3.11396	Up	0.000293213	RPS9	27218	10.66	17	5	141
P62070	Ras-related protein R-Ras2	3.10835	Up	0.000486066	RRAS2	26821	5.74	20.6	4	315
P41214	Eukaryotic translation initiation factor 2D	3.09636	Up	0.000232814	EIF2D	76063	7.56	3.4	2	50
P62899	60S ribosomal protein L31	3.09304	Up	0.000576432	RPL31	18350	10.54	29.6	5	231
Q8TCG1	Protein CIP2A	3.09105	Up	4.52271e-05	KIAA1524	118901	5.85	7.1	6	169
O94916	Nuclear factor of activated T-cells 5	3.08716	Up	0.00085576	NFAT5	178317	5.12	2.5	2	101
O95816	BAG family molecular chaperone regulator 2	3.04926	Up	0.000986135	BAG2	27366	6.25	13.3	2	72
P52732	Kinesin-like protein KIF11	3.03827	Up	4.72462e-05	KIF11	140965	5.47	12.4	10	391
Q01469	Fatty acid-binding protein, epidermal	3.03679	Up	5.8576e-05	FABP5	18934	6.6	42.2	4	316
Q9NQ29	Putative RNA-binding protein Luc7-like 1	3.02407	Up	0.000258588	LUC7L	50288	9.95	16.2	6	240
P39023	60S ribosomal protein L3	2.99566	Up	3.10232e-06	RPL3	59427	10.19	22.8	6	439
Q8TCG2	Phosphatidylinositol 4-kinase type 2-beta	2.99118	Up	0.000685733	PI4K2B	63244	5.71	6	2	60
O95239	Chromosome-associated kinesin KIF4A	2.95791	Up	8.80959e-05	KIF4A	170036	5.99	5.2	6	105
Q06330	Recombining binding protein suppressor of hairless	2.95665	Up	0.0064792	RBPJ	63676	6.8	9.4	2	161
P33992	DNA replication licensing factor MCM5	2.94521	Up	0.000107338	MCM5	94031	8.64	18.5	11	422
P23381	Tryptophan--tRNA ligase, cytoplasmic	2.94385	Up	0.00659744	WARS	61724	5.83	45	14	769
Q9NTJ3	Structural maintenance of chromosomes protein 4	2.93551	Up	0.000103354	SMC4	181920	6.37	16.3	17	505
Q6PK04	Coiled-coil domain-containing protein 137	2.93508	Up	0.00161784	CCDC137	41518	10.94	9.3	2	33
P15104	Glutamine synthetase	2.93377	Up	0.00142183	GLUL	47248	6.43	4.3	2	59
Q9BQ67	Glutamate-rich WD repeat-containing protein 1	2.92228	Up	9.25507e-05	GRWD1	52537	4.82	8.5	2	91
Q9BSC4	Nucleolar protein 10	2.91812	Up	0.000144562	NOL10	96863	8.64	4.5	3	104
Q9HB71	Calcyclin-binding protein	2.91519	Up	0.000112193	CACYBP	34099	8.28	24.1	6	198
Q15050	Ribosome biogenesis regulatory protein homolog	2.8979	Up	0.00022497	RRS1	50621	10.69	15.1	5	203
Q96CT7	Coiled-coil domain-containing protein 124	2.89771	Up	0.000422902	CCDC124	32007	9.54	39.5	9	263
P33993	DNA replication licensing factor MCM7	2.88322	Up	0.00572225	MCM7	89446	6.08	13.9	10	374
Q96D46	60S ribosomal export protein NMD3	2.88218	Up	5.40808e-05	NMD3	67472	6.76	8.5	3	70
Q96GC5	39S ribosomal protein L48, mitochondrial	2.86517	Up	0.000283596	MRPL48	29075	9.04	3.8	1	46
P39748	Flap endonuclease 1	2.85203	Up	2.18031e-05	FEN1	51846	8.8	14.2	4	363
Q9HAV7	GrpE protein homolog 1, mitochondrial	2.83459	Up	0.000191524	GRPEL1	30221	8.24	24.4	4	248
P02786	Transferrin receptor protein 1	2.82869	Up	0.00214674	TFRC	96961	6.18	13.9	9	334
O15213	WD repeat-containing protein 46	2.81031	Up	0.0006237	WDR46	79943	9.69	13.8	5	288
Q9Y2S0	DNA-directed RNA polymerases I and III subunit RPAC2	2.80538	Up	0.0103267	POLR1D	17690	5.55	9.8	2	47
P35637	RNA-binding protein FUS	2.80215	Up	0.00153715	FUS	57059	9.4	7.2	2	145
P62917	60S ribosomal protein L8	2.79619	Up	0.00492116	RPL8	34423	11.03	8.2	3	50
O75419	Cell division control protein 45 homolog	2.79477	Up	0.0262333	CDC45	73544	5.31	3.9	3	74
Q16222	UDP-N-acetylhexosamine pyrophosphorylase	2.76664	Up	0.000564776	UAP1	67839	5.92	6.9	2	103
Q9NR30	Nucleolar RNA helicase 2	2.76535	Up	0.000679845	DDX21	108887	9.32	22.9	15	507
Q13895	Bystin	2.75537	Up	0.000149088	BYSL	55985	8.19	16.7	5	140
Q9BZD4	Kinetochore protein Nuf2	2.73867	Up	2.00598e-05	NUF2	68132	8.41	5.6	2	115
Q96BR5	Cytochrome c oxidase assembly factor 7	2.73487	Up	0.000230468	COA7	31475	5.66	6.1	2	27
Q14181	DNA polymerase alpha subunit B	2.72502	Up	0.00195364	POLA2	73178	5.13	4.5	2	102
P27701	CD82 antigen	2.72353	Up	0.000853689	CD82	32983	5.14	6	1	41
Q9NX58	Cell growth-regulating nucleolar protein	2.7233	Up	8.59475e-05	LYAR	59856	9.57	20.8	6	161
O75153	Clustered mitochondria protein homolog	2.72093	Up	0.00119986	CLUH	162669	5.75	7.6	6	124
Q96T88	E3 ubiquitin-protein ligase UHRF1	2.71952	Up	0.00194094	UHRF1	103213	7.66	13.6	10	199
O60293	Zinc finger C3H1 domain-containing protein	2.71326	Up	0.000135944	ZFC3H1	267569	8.39	1	1	83
Q9NQZ2	Something about silencing protein 10	2.70725	Up	0.00251239	UTP3	66326	5.5	9.8	3	228
Q15306	Interferon regulatory factor 4	2.70456	Up	0.00178001	IRF4	57751	6.39	19.1	7	163
P49736	DNA replication licensing factor MCM2	2.70317	Up	1.01161e-05	MCM2	112600	5.34	22.2	13	725
P56182	Ribosomal RNA processing protein 1 homolog A	2.70178	Up	0.00125239	RRP1	60368	9.39	20.2	8	266
Q9NXH9	tRNA (guanine(26)-N(2))-dimethyltransferase	2.7008	Up	0.00271147	TRMT1	79344	7.77	7	3	192
P09884	DNA polymerase alpha catalytic subunit	2.70013	Up	0.00188081	POLA1	199199	5.61	4	4	127
Q92615	La-related protein 4B	2.68581	Up	0.000102391	LARP4B	90527	6.48	4.5	3	86
P80723	Brain acid soluble protein 1	2.68082	Up	0.00423545	BASP1	30242	4.64	28.6	4	173
P36551	Oxygen-dependent coproporphyrinogen-III oxidase, mitochondrial	2.66379	Up	2.57671e-05	CPOX	56189	8.59	17.4	6	230
P28340	DNA polymerase delta catalytic subunit	2.65347	Up	3.34078e-05	POLD1	135806	6.64	5.9	4	120
Q9UKD2	mRNA turnover protein 4 homolog	2.65301	Up	0.000317426	MRTO4	33615	8.34	7.9	2	50
Q99543	DnaJ homolog subfamily C member 2	2.651	Up	1.8478e-05	DNAJC2	91714	8.85	9.7	6	123
Q8WWM7	Ataxin-2-like protein	2.64897	Up	6.42269e-05	ATXN2L	123901	8.7	7.7	7	222
O00541	Pescadillo homolog	2.6439	Up	0.00163358	PES1	81421	6.93	15.1	6	127
Q9H7E9	UPF0488 protein C8orf33	2.63763	Up	0.00179394	C8orf33	29444	9.99	14	3	135
Q9BXW9	Fanconi anemia group D2 protein	2.63194	Up	0.00721874	FANCD2	188708	5.58	0.6	1	52
Q9NW13	RNA-binding protein 28	2.62691	Up	0.000448176	RBM28	110260	9.26	4.5	3	89
Q9Y6M7	Sodium bicarbonate cotransporter 3	2.62307	Up	0.00719455	SLC4A7	154743	6.26	1.9	2	56
Q9H6R0	Putative ATP-dependent RNA helicase DHX33	2.61645	Up	0.000254871	DHX33	88961	9.08	2.4	2	41
P46087	Probable 28S rRNA (cytosine(4447)-C(5))-methyltransferase	2.61604	Up	0.000729384	NOP2	107006	9.27	6.9	5	129
Q99986	Serine/threonine-protein kinase VRK1	2.61498	Up	0.000754884	VRK1	55873	9.02	3.5	1	82
P11387	DNA topoisomerase 1	2.60127	Up	0.00216367	TOP1	122062	9.33	8.2	5	106
Q9GZT3	SRA stem-loop-interacting RNA-binding protein, mitochondrial	2.60074	Up	0.00909092	SLIRP	14003	10.25	12.8	1	121
Q96SN8	CDK5 regulatory subunit-associated protein 2	2.60014	Up	0.00114884	CDK5RAP2	254256	5.44	1.6	1	35
O14578	Citron Rho-interacting kinase	2.59846	Up	0.000271584	CIT	268401	6.16	4.2	6	129
O60841	Eukaryotic translation initiation factor 5B	2.59432	Up	1.70701e-05	EIF5B	181364	5.39	18	16	609
P20042	Eukaryotic translation initiation factor 2 subunit 2	2.59213	Up	0.00059596	EIF2S2	49706	5.6	35.4	9	438
Q15021	Condensin complex subunit 1	2.58495	Up	0.00087829	NCAPD2	177299	6.19	16.3	15	519
P06454	Prothymosin alpha	2.57651	Up	7.02651e-05	PTMA	14258	3.69	22.5	4	437
P62269	40S ribosomal protein S18	2.56425	Up	0.000344716	RPS18	21604	10.99	17.8	3	157
O76021	Ribosomal L1 domain-containing protein 1	2.55699	Up	0.00180493	RSL1D1	73271	10.13	13.3	5	200
Q9Y221	60S ribosome subunit biogenesis protein NIP7 homolog	2.54378	Up	0.000915266	NIP7	24058	8.66	5.6	1	50
Q9BYX4	Interferon-induced helicase C domain-containing protein 1	2.54319	Up	0.000678524	IFIH1	137634	5.38	1.4	2	55
P62249	40S ribosomal protein S16	2.54295	Up	0.000315156	RPS16	20445	10.21	11.6	2	91
Q14CX7	N-alpha-acetyltransferase 25, NatB auxiliary subunit	2.53968	Up	0.000225663	NAA25	131237	6.21	3.9	3	155
O60870	DNA/RNA-binding protein KIN17	2.52329	Up	0.000598489	KIN	56974	9.07	8.1	3	116
Q7Z4Q2	HEAT repeat-containing protein 3	2.51746	Up	0.00024796	HEATR3	84956	5.02	3.8	2	43
Q86X55	Histone-arginine methyltransferase CARM1	2.50991	Up	0.00487966	CARM1	71194	6.25	4.9	3	102
Q04637	Eukaryotic translation initiation factor 4 gamma 1	2.50718	Up	0.000165485	EIF4G1	198352	5.25	9.9	16	653
P36776	Lon protease homolog, mitochondrial	2.50501	Up	0.000457402	LONP1	121831	6.01	19.5	13	981
Q9P275	Ubiquitin carboxyl-terminal hydrolase 36	2.49905	Up	0.000236677	USP36	144970	9.71	3.8	4	106
Q9Y3B9	RRP15-like protein	2.49702	Up	0.00529233	RRP15	40802	5.39	6.4	2	29
Q14978	Nucleolar and coiled-body phosphoprotein 1	2.4858	Up	2.69421e-06	NOLC1	99226	9.46	6.4	5	93
P12004	Proliferating cell nuclear antigen	2.47967	Up	0.000406262	PCNA	32988	4.57	44.8	11	672
Q9UBK8	Methionine synthase reductase	2.47382	Up	0.0020081	MTRR	91011	6.05	1.7	1	82
Q6IBW4	Condensin-2 complex subunit H2	2.47004	Up	0.00119626	NCAPH2	74598	4.66	5	2	63
P20591	Interferon-induced GTP-binding protein Mx1	2.46958	Up	0.00839945	MX1	88018	5.6	20.2	9	566
Q14444	Caprin-1	2.46549	Up	1.74731e-05	CAPRIN1	85135	5.14	5.8	5	103
O14929	Histone acetyltransferase type B catalytic subunit	2.46531	Up	0.0167881	HAT1	56755	5.52	10.5	3	260
P46779	60S ribosomal protein L28	2.46193	Up	0.000323023	RPL28	19232	12.02	16.1	2	106
P60520	Gamma-aminobutyric acid receptor-associated protein-like 2	2.46111	Up	1.89342e-05	GABARAPL2	16694	7.82	6.8	1	34
Q8NBI5	Solute carrier family 43 member 3	2.45209	Up	0.028798	SLC43A3	59418	8.81	6.1	4	38
O60563	Cyclin-T1	2.45131	Up	0.000276787	CCNT1	93179	8.9	4.8	3	65
Q8IWS0	PHD finger protein 6	2.44472	Up	0.000339065	PHF6	51800	8.97	19.2	4	120
Q9NVP1	ATP-dependent RNA helicase DDX18	2.44417	Up	7.66093e-05	DDX18	93118	9.52	9.4	6	127
Q01581	Hydroxymethylglutaryl-CoA synthase, cytoplasmic	2.44118	Up	0.000109594	HMGCS1	64702	5.22	4.6	2	58
Q9NS87	Kinesin-like protein KIF15	2.44087	Up	0.0050479	KIF15	192196	5.75	4.8	7	98
P06400	Retinoblastoma-associated protein	2.43869	Up	0.00125614	RB1	124593	8.13	6.1	4	179
O95235	Kinesin-like protein KIF20A	2.43333	Up	0.0133303	KIF20A	115679	6.49	2.7	2	82
Q9HD33	39S ribosomal protein L47, mitochondrial	2.42681	Up	0.000493506	MRPL47	35561	10.38	4	1	49
O60488	Long-chain-fatty-acid--CoA ligase 4	2.4259	Up	5.11631e-05	ACSL4	95116	8.66	4.9	2	239
Q9NR55	Basic leucine zipper transcriptional factor ATF-like 3	2.42513	Up	0.0116675	BATF3	17150	9.12	18.9	2	36
Q86W92	Liprin-beta-1	2.41522	Up	0.0327757	PPFIBP1	133772	5.4	1.8	2	86
P18858	DNA ligase 1	2.41007	Up	0.000403192	LIG1	118800	5.49	17.1	14	454
Q9BZE4	Nucleolar GTP-binding protein 1	2.40782	Up	0.00537369	GTPBP4	90358	9.52	4.6	2	104
Q9BQG0	Myb-binding protein 1A	2.40675	Up	0.00303637	MYBBP1A	173106	9.34	12.1	12	328
Q16822	Phosphoenolpyruvate carboxykinase [GTP], mitochondrial	2.40174	Up	0.000251532	PCK2	76983	7.57	20.3	9	377
Q9BVP2	Guanine nucleotide-binding protein-like 3	2.40158	Up	4.80705e-05	GNL3	78051	9.23	10.7	5	388
Q96C01	Protein FAM136A	2.39533	Up	0.0127721	FAM136A	19352	7.56	12.3	1	23
Q13206	Probable ATP-dependent RNA helicase DDX10	2.39138	Up	5.38191e-05	DDX10	124542	8.72	4.5	3	52
Q8IY81	pre-rRNA processing protein FTSJ3	2.38886	Up	9.76502e-05	FTSJ3	116836	8.53	19.6	11	586
Q8NI27	THO complex subunit 2	2.38798	Up	0.00218272	THOC2	227624	8.67	4.8	6	128
Q99615	DnaJ homolog subfamily C member 7	2.38687	Up	6.23488e-05	DNAJC7	69119	6.56	24.5	9	444
Q16637	Survival motor neuron protein	2.38621	Up	0.000298365	SMN1	37555	6.13	6.1	1	98
Q99547	M-phase phosphoprotein 6	2.38443	Up	0.00184537	MPHOSPH6	23652	5.15	15.6	1	91
Q8WX93	Palladin	2.38006	Up	0.000215097	PALLD	167880	6.67	2.2	3	85
Q02224	Centromere-associated protein E	2.37593	Up	0.0315697	CENPE	391149	5.51	0.9	3	51
P46776	60S ribosomal protein L27a	2.37401	Up	0.00150026	RPL27A	21248	11	15.5	1	47
P98179	RNA-binding protein 3	2.37212	Up	2.18402e-05	RBM3	18077	8.86	10.8	2	64
Q9Y6E2	Basic leucine zipper and W2 domain-containing protein 2	2.37136	Up	3.12091e-06	BZW2	58443	6.26	10.7	3	320
Q8WTT2	Nucleolar complex protein 3 homolog	2.3672	Up	0.00390587	NOC3L	115404	9.22	4.3	2	95
Q9BYN8	28S ribosomal protein S26, mitochondrial	2.36259	Up	0.00158084	MRPS26	26775	10.39	4.9	1	77
Q96EB6	NAD-dependent protein deacetylase sirtuin-1	2.36123	Up	0.000226428	SIRT1	90734	4.55	12.2	7	260
Q5UIP0	Telomere-associated protein RIF1	2.35932	Up	0.000966661	RIF1	322752	5.39	6.8	10	147
Q8NBT2	Kinetochore protein Spc24	2.35563	Up	0.017838	SPC24	24813	4.65	20.3	3	143
P50750	Cyclin-dependent kinase 9	2.35099	Up	0.000423896	CDK9	50024	8.97	5.9	2	40
O00410	Importin-5	2.33948	Up	0.000408848	IPO5	138782	4.83	23	17	736
Q8N543	Prolyl 3-hydroxylase OGFOD1	2.33413	Up	0.000335111	OGFOD1	73058	5.03	8.5	4	159
O15371	Eukaryotic translation initiation factor 3 subunit D	2.33393	Up	5.58762e-05	EIF3D	73726	5.79	12.2	4	81
Q6P1Q9	Methyltransferase-like protein 2B	2.33275	Up	0.0360819	METTL2B	49640	5.59	13.2	3	90
P56378	6.8 kDa mitochondrial proteolipid	2.33273	Up	0.0383535	MP68	8491	10.08	15.5	1	53
Q9H0S4	Probable ATP-dependent RNA helicase DDX47	2.33254	Up	0.00577654	DDX47	59608	9.18	5.5	2	121
Q00059	Transcription factor A, mitochondrial	2.33035	Up	0.000625568	TFAM	36639	9.74	9.3	3	71
Q9NX20	39S ribosomal protein L16, mitochondrial	2.32875	Up	0.00296094	MRPL16	33071	10.13	6.4	1	73
Q9Y2D5	A-kinase anchor protein 2	2.32866	Up	0.000737127	AKAP2	106689	5.04	8.6	5	162
Q6WKZ4	Rab11 family-interacting protein 1	2.32341	Up	0.00289788	RAB11FIP1	159252	5.3	2.9	3	133
Q06609	DNA repair protein RAD51 homolog 1	2.32145	Up	0.000100686	RAD51	41353	5.43	3.5	1	39
P01589	Interleukin-2 receptor subunit alpha	2.31335	Up	0.000467017	IL2RA	34290	6.1	8.1	2	82
Q6RFH5	WD repeat-containing protein 74	2.30979	Up	0.000501147	WDR74	47568	8.64	3.6	1	64
Q5F1R6	DnaJ homolog subfamily C member 21	2.30036	Up	0.000375381	DNAJC21	77799	5.34	2.6	1	90
Q08752	Peptidyl-prolyl cis-trans isomerase D	2.2936	Up	0.0006983	PPID	50304	6.77	16.5	7	255
O14757	Serine/threonine-protein kinase Chk1	2.29243	Up	0.00331344	CHEK1	64594	8.5	7.4	2	56
P41223	Protein BUD31 homolog	2.29159	Up	0.00144673	BUD31	21455	9.1	28.5	3	97
P46777	60S ribosomal protein L5	2.28448	Up	0.00113871	RPL5	42819	9.73	19.5	7	390
Q02543	60S ribosomal protein L18a	2.28031	Up	0.00281229	RPL18A	25159	10.73	23.9	4	96
Q14493	Histone RNA hairpin-binding protein	2.2757	Up	0.0337811	SLBP	35676	7.06	11.5	2	78
Q9BW19	Kinesin-like protein KIFC1	2.27499	Up	0.000818703	KIFC1	82064	9.15	12	6	274
Q7L1Q6	Basic leucine zipper and W2 domain-containing protein 1	2.26478	Up	3.59709e-05	BZW1	58267	5.75	19.3	8	266
Q9H6S0	Probable ATP-dependent RNA helicase YTHDC2	2.26321	Up	0.0033282	YTHDC2	181739	8.67	1.3	1	67
Q96EK5	KIF1-binding protein	2.25915	Up	0.000275429	KIF1BP	82307	5.34	5.3	2	123
Q9Y266	Nuclear migration protein nudC	2.25878	Up	0.000368877	NUDC	46297	5.27	42	13	557
P18077	60S ribosomal protein L35a	2.25876	Up	0.000786647	RPL35A	15337	11.07	22.7	3	94
Q9NY35	Claudin domain-containing protein 1	2.25861	Up	0.000896774	CLDND1	31331	5.53	5.5	1	70
Q14409	Putative glycerol kinase 3	2.25692	Up	0.0106006	GK3P	68518	6	6.7	3	34
P49321	Nuclear autoantigenic sperm protein	2.2556	Up	0.0017025	NASP	99908	4.26	28.4	15	453
P49454	Centromere protein F	2.25349	Up	0.00803827	CENPF	445093	5.03	2.5	6	108
P28838	Cytosol aminopeptidase	2.24724	Up	1.30352e-05	LAP3	65009	8.03	27.4	11	566
P15531	Nucleoside diphosphate kinase A	2.2343	Up	0.0001067	NME1	19830	5.83	38.2	4	74
Q15181	Inorganic pyrophosphatase	2.23319	Up	0.000116526	PPA1	39741	5.54	27.3	5	371
Q9Y617	Phosphoserine aminotransferase	2.23183	Up	0.000997671	PSAT1	47213	7.56	10.5	3	94
O00154	Cytosolic acyl coenzyme A thioester hydrolase	2.23095	Up	0.000414628	ACOT7	47724	8.85	14.2	3	105
P31350	Ribonucleoside-diphosphate reductase subunit M2	2.22704	Up	0.00126411	RRM2	50863	5.28	11.8	4	125
Q16204	Coiled-coil domain-containing protein 6	2.21769	Up	0.000774933	CCDC6	60991	6.87	21.1	8	604
Q9Y6Y0	Influenza virus NS1A-binding protein	2.21667	Up	0.000909422	IVNS1ABP	80729	5.33	4.7	2	60
Q9H223	EH domain-containing protein 4	2.21628	Up	2.61323e-06	EHD4	70989	6.33	25.1	9	454
Q9HAV4	Exportin-5	2.21252	Up	0.0014578	XPO5	153228	5.56	7.7	6	205
B0I1T2	Unconventional myosin-Ig	2.21195	Up	0.000163956	MYO1G	127249	8.96	16.2	14	677
Q96GQ7	Probable ATP-dependent RNA helicase DDX27	2.20782	Up	0.00142579	DDX27	110230	9.33	5	3	133
Q7Z624	Calmodulin-lysine N-methyltransferase	2.19395	Up	0.00388909	CAMKMT	40914	6.37	5.6	2	31
P43490	Nicotinamide phosphoribosyltransferase	2.19255	Up	0.0121065	NAMPT	66772	6.69	15.7	7	352
Q9H0G5	Nuclear speckle splicing regulatory protein 1	2.18328	Up	0.0047242	NSRP1	82849	8.9	3.4	2	27
P30419	Glycylpeptide N-tetradecanoyltransferase 1	2.17974	Up	7.56226e-05	NMT1	66737	7.66	18.5	6	289
Q86XI2	Condensin-2 complex subunit G2	2.17778	Up	0.0001164	NCAPG2	150691	6.44	2.2	2	135
P11586	C-1-tetrahydrofolate synthase, cytoplasmic	2.17269	Up	0.00055276	MTHFD1	116617	6.89	27.9	21	907
Q8TEX9	Importin-4	2.16973	Up	2.40656e-06	IPO4	127971	4.88	9.8	6	183
P78316	Nucleolar protein 14	2.16648	Up	0.000967398	NOP14	118000	7.33	9.5	6	211
Q92973	Transportin-1	2.16386	Up	0.00033395	TNPO1	114313	4.83	9.9	5	330
Q12931	Heat shock protein 75 kDa, mitochondrial	2.1562	Up	0.000803038	TRAP1	90657	8.3	22.2	14	709
Q00534	Cyclin-dependent kinase 6	2.15589	Up	0.0102105	CDK6	41611	6.02	17.2	4	157
P82933	28S ribosomal protein S9, mitochondrial	2.15406	Up	0.003112	MRPS9	53596	9.54	19.9	6	143
Q96SB4	SRSF protein kinase 1	2.15071	Up	0.00425166	SRPK1	88942	5.81	12.1	6	193
Q9BQE5	Apolipoprotein L2	2.14819	Up	0.00196171	APOL2	41481	6.28	17.5	6	146
Q9GZS1	DNA-directed RNA polymerase I subunit RPA49	2.14503	Up	0.000652849	POLR1E	61545	8.8	3.5	2	60
P61221	ATP-binding cassette sub-family E member 1	2.14318	Up	1.34561e-06	ABCE1	80615	8.63	6.2	5	183
P62495	Eukaryotic peptide chain release factor subunit 1	2.14254	Up	0.000331353	ETF1	57936	5.51	13	5	186
O43175	D-3-phosphoglycerate dehydrogenase	2.13934	Up	6.60091e-05	PHGDH	63543	6.29	22.9	11	783
P33316	Deoxyuridine 5~-triphosphate nucleotidohydrolase, mitochondrial	2.13609	Up	0.00101353	DUT	29582	9.46	25.4	5	437
Q9NRZ9	Lymphoid-specific helicase	2.13506	Up	0.000391292	HELLS	114827	8.07	5.4	4	114
P34897	Serine hydroxymethyltransferase, mitochondrial	2.13225	Up	0.00312221	SHMT2	61685	8.76	24.6	10	849
Q7L2E3	Putative ATP-dependent RNA helicase DHX30	2.13195	Up	0.00151235	DHX30	149834	8.99	5.1	3	89
Q9Y2R9	28S ribosomal protein S7, mitochondrial	2.13093	Up	3.21528e-05	MRPS7	33959	10	4.5	1	30
P43487	Ran-specific GTPase-activating protein	2.13029	Up	0.000662568	RANBP1	29425	5.19	26.9	4	219
P62750	60S ribosomal protein L23a	2.12839	Up	0.000843498	RPL23A	24788	10.44	25	4	180
Q5T8D3	Acyl-CoA-binding domain-containing protein 5	2.1276	Up	0.000103179	ACBD5	68073	5.19	4.1	2	39
P40222	Alpha-taxilin	2.12737	Up	0.000725268	TXLNA	74799	6.15	17	8	182
Q9NYH9	U3 small nucleolar RNA-associated protein 6 homolog	2.11598	Up	0.000279848	UTP6	83151	6.92	10.4	5	122
O76031	ATP-dependent Clp protease ATP-binding subunit clpX-like, mitochondrial	2.11568	Up	0.0127	CLPX	80922	7.51	7.3	4	144
Q96ED9	Protein Hook homolog 2	2.11541	Up	0.000359983	HOOK2	91059	5.36	4.2	4	49
P26373	60S ribosomal protein L13	2.11485	Up	0.000833873	RPL13	30262	11.65	18	4	96
O60566	Mitotic checkpoint serine/threonine-protein kinase BUB1 beta	2.11074	Up	0.00119025	BUB1B	136135	5.2	2.4	3	62
P82663	28S ribosomal protein S25, mitochondrial	2.11069	Up	0.000737244	MRPS25	24456	8.99	15.6	2	128
P20290	Transcription factor BTF3	2.10968	Up	0.00054792	BTF3	26107	9.41	28.6	4	204
Q96G46	tRNA-dihydrouridine(47) synthase [NAD(P)(+)]-like	2.10802	Up	5.8047e-05	DUS3L	81022	8.39	9.1	4	70
Q9UKS7	Zinc finger protein Helios	2.10664	Up	0.0028385	IKZF2	68009	6.3	2.1	2	39
Q9Y3L5	Ras-related protein Rap-2c	2.10398	Up	0.00301932	RAP2C	23939	4.87	6.6	2	32
P26639	Threonine--tRNA ligase, cytoplasmic	2.09796	Up	8.02775e-05	TARS	98502	6.23	16.7	10	347
O95757	Heat shock 70 kDa protein 4L	2.09389	Up	0.0124945	HSPA4L	113583	5.63	4.6	3	94
O95905	Protein ecdysoneless homolog	2.09141	Up	0.000114352	ECD	82506	4.75	4.8	2	24
Q99575	Ribonucleases P/MRP protein subunit POP1	2.08835	Up	0.00157073	POP1	135367	9.36	5.8	4	131
Q9Y496	Kinesin-like protein KIF3A	2.08205	Up	0.00077686	KIF3A	96375	6.16	5.3	4	97
P42704	Leucine-rich PPR motif-containing protein, mitochondrial	2.0811	Up	0.00109785	LRPPRC	182606	5.81	19.5	19	1049
O95793	Double-stranded RNA-binding protein Staufen homolog 1	2.0808	Up	0.000358932	STAU1	74886	9.46	4.7	2	133
Q06210	Glutamine--fructose-6-phosphate aminotransferase [isomerizing] 1	2.07409	Up	0.000275113	GFPT1	90096	6.66	27.2	13	657
Q9BQE9	B-cell CLL/lymphoma 7 protein family member B	2.07026	Up	0.00678486	BCL7B	25906	4.67	19.3	2	65
P41252	Isoleucine--tRNA ligase, cytoplasmic	2.06874	Up	0.000299271	IARS	164967	5.82	16.2	14	836
Q96A33	Coiled-coil domain-containing protein 47	2.06597	Up	0.000437159	CCDC47	65748	4.76	9.5	5	198
O14828	Secretory carrier-associated membrane protein 3	2.06438	Up	0.00817485	SCAMP3	41182	7.55	18.7	5	147
Q12849	G-rich sequence factor 1	2.06405	Up	0.00928591	GRSF1	58877	5.83	15.2	4	164
Q9NYF8	Bcl-2-associated transcription factor 1	2.0633	Up	0.000438235	BCLAF1	127485	9.99	10.7	8	227
Q9Y2U8	Inner nuclear membrane protein Man1	2.05975	Up	0.00247979	LEMD3	111332	7.32	7.2	4	105
Q9UN86	Ras GTPase-activating protein-binding protein 2	2.05866	Up	0.000292491	G3BP2	59416	5.41	15.4	7	176
P17812	CTP synthase 1	2.05815	Up	0.00263728	CTPS1	75811	6.02	14.4	5	172
Q9Y5M8	Signal recognition particle receptor subunit beta	2.05046	Up	0.00372095	SRPRB	33808	9.17	4.8	1	61
Q8N3Z6	Zinc finger CCHC domain-containing protein 7	2.04986	Up	0.0151044	ZCCHC7	77272	7.03	1.8	1	35
Q96AG4	Leucine-rich repeat-containing protein 59	2.04889	Up	0.00123096	LRRC59	44016	9.61	19.5	5	120
Q99873	Protein arginine N-methyltransferase 1	2.04577	Up	0.000330968	PRMT1	48475	5.24	13.3	5	129
Q96E11	Ribosome-recycling factor, mitochondrial	2.04568	Up	0.00965766	MRRF	35560	9.8	11.8	2	144
Q13283	Ras GTPase-activating protein-binding protein 1	2.04437	Up	1.42417e-05	G3BP1	56772	5.36	18.5	5	316
O43818	U3 small nucleolar RNA-interacting protein 2	2.04338	Up	0.00242392	RRP9	59311	7.97	9.9	4	90
O60231	Putative pre-mRNA-splicing factor ATP-dependent RNA helicase DHX16	2.04082	Up	0.000919357	DHX16	134540	6.39	9.1	8	208
Q14157	Ubiquitin-associated protein 2-like	2.03883	Up	0.000841693	UBAP2L	123058	6.61	5.2	4	107
P51159	Ras-related protein Rab-27A	2.03792	Up	0.00159869	RAB27A	28116	5.09	9	3	80
Q01201	Transcription factor RelB	2.03766	Up	0.00016352	RELB	68107	5.84	3.6	2	52
P38646	Stress-70 protein, mitochondrial	2.03602	Up	3.76992e-05	HSPA9	86066	5.87	37	24	1245
Q6PKG0	La-related protein 1	2.03529	Up	0.00101674	LARP1	143770	8.91	11.7	10	260
Q9UJZ1	Stomatin-like protein 2, mitochondrial	2.03497	Up	9.53776e-06	STOML2	42749	6.88	20.5	7	543
Q9UGP8	Translocation protein SEC63 homolog	2.03441	Up	8.63264e-05	SEC63	103924	5.21	10.5	6	203
Q9UIG0	Tyrosine-protein kinase BAZ1B	2.02672	Up	0.000787633	BAZ1B	211121	8.7	10	10	377
P82673	28S ribosomal protein S35, mitochondrial	2.02575	Up	0.000405555	MRPS35	44210	8.4	18.9	5	86
Q15061	WD repeat-containing protein 43	2.02318	Up	0.0185271	WDR43	87500	5.37	2.8	2	43
Q8WU90	Zinc finger CCCH domain-containing protein 15	2.01981	Up	0.00146211	ZC3H15	63180	5.22	16	5	295
P22234	Multifunctional protein ADE2	2.01951	Up	0.000719397	PAICS	56040	6.95	36.7	12	764
P49327	Fatty acid synthase	2.01914	Up	5.84261e-05	FASN	295585	6.01	11.2	17	679
Q9H773	dCTP pyrophosphatase 1	2.01531	Up	0.00259145	DCTPP1	19700	4.93	22.9	4	190
Q9Y5Q8	General transcription factor 3C polypeptide 5	2.01232	Up	0.000534418	GTF3C5	67781	6.47	4.6	2	48
P57678	Gem-associated protein 4	2.0122	Up	0.000467841	GEMIN4	133873	5.7	2.7	3	120
Q14137	Ribosome biogenesis protein BOP1	2.01184	Up	3.74425e-05	BOP1	90449	5.8	6.6	6	107
Q8WW01	tRNA-splicing endonuclease subunit Sen15	2.01094	Up	0.0399957	TSEN15	20175	4.46	10.5	1	54
P09958	Furin	2.00948	Up	0.0115324	FURIN	93607	6.01	5.4	4	130
Q9BV86	N-terminal Xaa-Pro-Lys N-methyltransferase 1	2.00742	Up	0.00117813	NTMT1	28520	5.32	22	4	133
Q96GA3	Protein LTV1 homolog	2.00712	Up	0.00419677	LTV1	65820	4.8	7.4	3	112
O15066	Kinesin-like protein KIF3B	2.00698	Up	0.000974215	KIF3B	101916	7.29	2.3	2	27
O43805	Sjoegren syndrome nuclear autoantigen 1	2.00318	Up	0.000932495	SSNA1	16051	5.37	23.5	3	78
P24941	Cyclin-dependent kinase 2	1.99884	Up	0.00192764	CDK2	39121	8.8	8.1	2	50
P08238	Heat shock protein HSP 90-beta	1.9984	Up	0.00011202	HSP90AB1	100971	4.97	45.7	30	3767
O00159	Unconventional myosin-Ic	1.99785	Up	0.000366034	MYO1C	137815	9.46	1.9	2	38
O15067	Phosphoribosylformylglycinamidine synthase	1.9969	Up	0.00273366	PFAS	154088	5.5	10.3	10	265
Q14320	Protein FAM50A	1.99521	Up	0.000833461	FAM50A	50529	6.39	6.2	2	32
Q9NQ55	Suppressor of SWI4 1 homolog	1.99465	Up	0.000433372	PPAN	62154	10.13	5.5	2	92
Q96PP8	Guanylate-binding protein 5	1.99459	Up	0.00145106	GBP5	77458	5.38	10.2	5	141
P60842	Eukaryotic initiation factor 4A-I	1.98995	Up	5.93319e-05	EIF4A1	51165	5.32	19	8	659
Q15397	Pumilio domain-containing protein KIAA0020	1.98955	Up	0.000151278	KIAA0020	94333	9.65	7.1	3	79
Q9NWH9	SAFB-like transcription modulator	1.98924	Up	0.0174367	SLTM	140509	7.7	2.5	3	43
Q5VTE0	Putative elongation factor 1-alpha-like 3	1.98678	Up	0.000405788	EEF1A1P5	61724	9.15	51.7	16	748
P33121	Long-chain-fatty-acid--CoA ligase 1	1.98674	Up	0.00340662	ACSL1	89232	6.81	2.4	3	29
P04818	Thymidylate synthase	1.97852	Up	0.0174954	TYMS	39645	6.51	14.4	4	114
Q86Y56	Dynein assembly factor 5, axonemal	1.97785	Up	0.00818787	DNAAF5	100503	5.98	5.6	4	77
Q9Y5B9	FACT complex subunit SPT16	1.977	Up	0.000747014	SUPT16H	145158	5.5	14.7	13	507
P41743	Protein kinase C iota type	1.97678	Up	0.00271674	PRKCI	76750	5.54	4	2	82
P41250	Glycine--tRNA ligase	1.9761	Up	0.000192595	GARS	96000	6.61	22.7	14	966
P16989	Y-box-binding protein 3	1.97279	Up	0.000641834	YBX3	43503	9.77	27.4	7	386
P08243	Asparagine synthetase [glutamine-hydrolyzing]	1.9719	Up	1.28147e-05	ASNS	74065	6.39	20.9	8	443
Q9UFF9	CCR4-NOT transcription complex subunit 8	1.96936	Up	0.000447881	CNOT8	37470	4.69	8.9	2	94
P27635	60S ribosomal protein L10	1.96471	Up	0.000253689	RPL10	30544	10.11	22.4	3	619
Q8TDN6	Ribosome biogenesis protein BRX1 homolog	1.96166	Up	0.015682	BRIX1	51743	9.92	12.2	3	130
P48634	Protein PRRC2A	1.95985	Up	0.00050321	PRRC2A	251638	9.48	6.7	10	133
P62280	40S ribosomal protein S11	1.95941	Up	0.000359789	RPS11	23632	10.31	28.5	6	180
Q13042	Cell division cycle protein 16 homolog	1.95543	Up	0.000184416	CDC16	82720	5.55	7.9	4	116
P19623	Spermidine synthase	1.95256	Up	0.000577471	SRM	37810	5.3	23.8	4	175
Q15554	Telomeric repeat-binding factor 2	1.95231	Up	0.000799773	TERF2	70269	9.38	3.3	2	69
O95801	Tetratricopeptide repeat protein 4	1.9521	Up	0.00242172	TTC4	52726	5.43	15.5	4	190
O75691	Small subunit processome component 20 homolog	1.95081	Up	0.00373491	UTP20	375575	7.07	2.9	7	218
O96009	Napsin-A	1.94789	Up	0.0288037	NAPSA	48450	6.15	5	1	96
Q1ED39	Lysine-rich nucleolar protein 1	1.94629	Up	0.00802765	KNOP1	70290	9.86	7.2	3	50
Q9Y547	Intraflagellar transport protein 25 homolog	1.9456	Up	0.019839	HSPB11	18234	4.93	25	2	72
O15162	Phospholipid scramblase 1	1.94418	Up	0.0048992	PLSCR1	39031	4.83	6.3	1	123
P52292	Importin subunit alpha-1	1.94397	Up	0.000133349	KPNA2	64814	5.25	14.6	4	302
P56537	Eukaryotic translation initiation factor 6	1.94224	Up	0.0011812	EIF6	28241	4.56	33.1	6	240
Q99614	Tetratricopeptide repeat protein 1	1.94181	Up	0.000921401	TTC1	40149	4.78	22.9	5	192
Q9UKY7	Protein CDV3 homolog	1.93961	Up	0.000252519	CDV3	32818	6.06	44.6	7	347
Q13501	Sequestosome-1	1.93849	Up	0.013714	SQSTM1	53268	5.1	6.4	2	40
Q7Z6Z7	E3 ubiquitin-protein ligase HUWE1	1.93823	Up	0.000425446	HUWE1	529522	5.1	9.2	35	1423
Q8TDB6	E3 ubiquitin-protein ligase DTX3L	1.93789	Up	0.000319025	DTX3L	101314	8.31	14.6	9	269
Q9UQ35	Serine/arginine repetitive matrix protein 2	1.93683	Up	0.000130086	SRRM2	330200	12.05	2.6	4	260
Q9BU89	Deoxyhypusine hydroxylase	1.93674	Up	0.00294053	DOHH	34199	4.74	28.1	6	237
Q92598	Heat shock protein 105 kDa	1.93646	Up	0.000219283	HSPH1	116278	5.28	20.6	14	507
Q7Z460	CLIP-associating protein 1	1.93636	Up	0.00468498	CLASP1	190997	9.14	5.4	7	226
Q9H0A0	N-acetyltransferase 10	1.93534	Up	0.00261301	NAT10	133527	8.5	13.8	9	368
P26583	High mobility group protein B2	1.93476	Up	0.000992213	HMGB2	33585	7.62	9.1	2	49
Q9NQX3	Gephyrin	1.93388	Up	7.37136e-05	GPHN	88403	5.25	5.6	3	68
P26358	DNA (cytosine-5)-methyltransferase 1	1.92964	Up	0.00239333	DNMT1	217012	7.99	9.3	12	271
P12268	Inosine-5~-monophosphate dehydrogenase 2	1.92861	Up	0.00590724	IMPDH2	64934	6.44	16.9	9	333
P54886	Delta-1-pyrroline-5-carboxylate synthase	1.92835	Up	1.1989e-05	ALDH18A1	96926	6.66	7.4	5	86
P00338	L-lactate dehydrogenase A chain	1.92764	Up	0.00415161	LDHA	43596	8.44	55.4	19	1739
P17275	Transcription factor jun-B	1.92449	Up	0.00187555	JUNB	40611	9.27	23.6	5	188
Q13823	Nucleolar GTP-binding protein 2	1.92379	Up	0.00508835	GNL2	102394	9.27	5.5	4	215
Q8N9N2	Activating signal cointegrator 1 complex subunit 1	1.92343	Up	0.00128356	ASCC1	51494	5.36	3.3	2	56
O14975	Very long-chain acyl-CoA synthetase	1.92004	Up	0.0455206	SLC27A2	80690	8.75	10	2	126
Q01826	DNA-binding protein SATB1	1.9197	Up	0.00398783	SATB1	96558	6.1	4.1	3	66
Q969S3	Zinc finger protein 622	1.9194	Up	0.000177213	ZNF622	64432	5.8	9.9	3	72
Q96B23	Uncharacterized protein C18orf25	1.91865	Up	0.00676013	C18orf25	48568	4.77	8.4	2	123
O75179	Ankyrin repeat domain-containing protein 17	1.91851	Up	0.00718737	ANKRD17	305303	6.07	3.1	6	104
Q9NZM5	Glioma tumor suppressor candidate region gene 2 protein	1.91842	Up	0.0475622	GLTSCR2	64554	10.32	3.8	1	143
Q10471	Polypeptide N-acetylgalactosaminyltransferase 2	1.91727	Up	0.0131969	GALNT2	73453	8.63	5.3	2	109
Q9H8H0	Nucleolar protein 11	1.91632	Up	0.000151013	NOL11	93958	5.74	2.6	2	141
Q14684	Ribosomal RNA processing protein 1 homolog B	1.91442	Up	0.00403558	RRP1B	102649	9.77	17	8	344
O76094	Signal recognition particle subunit SRP72	1.91053	Up	0.00130031	SRP72	92547	9.31	12.2	6	352
Q96A35	39S ribosomal protein L24, mitochondrial	1.90984	Up	0.00606857	MRPL24	28909	9.33	9.7	2	48
Q9NRP2	COX assembly mitochondrial protein 2 homolog	1.90932	Up	0.00146828	CMC2	11973	7.74	17.7	2	51
Q7L0Y3	Mitochondrial ribonuclease P protein 1	1.90295	Up	0.000959742	TRMT10C	58143	9.4	8.7	2	78
Q13596	Sorting nexin-1	1.90166	Up	0.00040093	SNX1	69001	5.08	11.1	6	201
P52701	DNA mismatch repair protein Msh6	1.89833	Up	0.000875307	MSH6	177888	6.5	4.3	4	181
Q9HB58	Sp110 nuclear body protein	1.89701	Up	0.00549189	SP110	93579	9.1	6.7	4	181
Q969X6	Cirhin	1.89598	Up	0.000458836	CIRH1A	87150	9.03	1.7	1	64
Q6Y7W6	PERQ amino acid-rich with GYF domain-containing protein 2	1.89521	Up	0.00204353	GIGYF2	166820	5.45	7.9	12	224
Q16576	Histone-binding protein RBBP7	1.8945	Up	0.000602932	RBBP7	53861	4.89	22.1	6	281
A1L0T0	Acetolactate synthase-like protein	1.89442	Up	0.00081104	ILVBL	73494	8.43	7	4	165
Q9NZM1	Myoferlin	1.89232	Up	0.00671068	MYOF	270475	5.84	9.1	14	439
Q00688	Peptidyl-prolyl cis-trans isomerase FKBP3	1.89176	Up	0.0140266	FKBP3	33468	9.29	4.9	1	78
Q8TED0	U3 small nucleolar RNA-associated protein 15 homolog	1.89008	Up	0.000502701	UTP15	68346	9.18	2.7	2	39
O60506	Heterogeneous nuclear ribonucleoprotein Q	1.88961	Up	0.00229541	SYNCRIP	80558	8.68	30	15	1309
Q14690	Protein RRP5 homolog	1.88695	Up	0.000366331	PDCD11	250042	8.99	7.3	10	234
Q9H910	Hematological and neurological expressed 1-like protein	1.88391	Up	0.00177966	HN1L	23316	9.3	13.7	2	100
P52594	Arf-GAP domain and FG repeat-containing protein 1	1.88309	Up	0.0391323	AGFG1	64697	8.82	2.8	2	24
Q5VYK3	Proteasome-associated protein ECM29 homolog	1.88281	Up	0.000202466	ECM29	236464	6.74	6.7	8	171
P18124	60S ribosomal protein L7	1.88274	Up	0.000125073	RPL7	37285	10.66	33.5	7	289
Q9BYT8	Neurolysin, mitochondrial	1.88072	Up	0.00055786	NLN	92799	6.21	5.5	3	128
Q9BXJ9	N-alpha-acetyltransferase 15, NatA auxiliary subunit	1.88012	Up	0.00239897	NAA15	122629	7.23	16.2	13	280
Q15428	Splicing factor 3A subunit 2	1.87581	Up	0.00141609	SF3A2	54609	9.65	6.7	3	54
Q9NYK5	39S ribosomal protein L39, mitochondrial	1.87228	Up	0.00209578	MRPL39	45387	7.56	8.6	3	83
Q86V48	Leucine zipper protein 1	1.86683	Up	0.00109673	LUZP1	143230	8.67	4.6	4	79
P22102	Trifunctional purine biosynthetic protein adenosine-3	1.86541	Up	1.70533e-05	GART	124995	6.26	13.5	11	350
Q9BRX5	DNA replication complex GINS protein PSF3	1.86394	Up	0.0474263	GINS3	27326	5.21	11.1	1	60
Q92667	A-kinase anchor protein 1, mitochondrial	1.86261	Up	0.000121029	AKAP1	108563	4.84	5.1	3	102
Q9H147	Deoxynucleotidyltransferase terminal-interacting protein 1	1.85932	Up	0.00113888	DNTTIP1	42546	9.11	13.4	4	210
P18031	Tyrosine-protein phosphatase non-receptor type 1	1.85923	Up	0.000203973	PTPN1	57838	5.88	24.4	7	279
Q9GZZ1	N-alpha-acetyltransferase 50	1.85663	Up	0.00202167	NAA50	23510	8.96	12.4	2	97
P49770	Translation initiation factor eIF-2B subunit beta	1.8565	Up	0.00392684	EIF2B2	42630	5.77	13.4	3	160
Q8NDD1	Uncharacterized protein C1orf131	1.85086	Up	0.00361692	C1orf131	42199	9.92	7.8	2	78
Q00653	Nuclear factor NF-kappa-B p100 subunit	1.84998	Up	0.000524749	NFKB2	106311	5.84	21	13	395
Q13616	Cullin-1	1.84967	Up	0.00100547	CUL1	106118	8.19	10.2	6	232
Q8NC51	Plasminogen activator inhibitor 1 RNA-binding protein	1.84631	Up	0.000128223	SERBP1	53245	8.66	36	13	578
O00505	Importin subunit alpha-4	1.84453	Up	0.00272784	KPNA3	64246	4.8	11.5	5	157
Q5VZE5	N-alpha-acetyltransferase 35, NatC auxiliary subunit	1.84446	Up	0.00106662	NAA35	97845	6.59	3.7	2	105
Q6ZRP7	Sulfhydryl oxidase 2	1.84318	Up	0.00218644	QSOX2	86700	7.64	3.7	3	78
O75822	Eukaryotic translation initiation factor 3 subunit J	1.84302	Up	0.000914992	EIF3J	38096	4.72	27.1	7	212
Q12788	Transducin beta-like protein 3	1.84229	Up	0.000786531	TBL3	97680	6.44	9.3	5	287
Q14692	Ribosome biogenesis protein BMS1 homolog	1.84221	Up	4.79485e-05	BMS1	177050	6.04	12	11	245
Q9UHB6	LIM domain and actin-binding protein 1	1.84109	Up	0.000132989	LIMA1	102817	6.41	12.4	8	285
Q8WVV9	Heterogeneous nuclear ribonucleoprotein L-like	1.84089	Up	0.00100668	HNRNPLL	68463	7.83	12.2	5	328
O75534	Cold shock domain-containing protein E1	1.83761	Up	0.0001854	CSDE1	103663	5.88	19.7	13	490
Q8IVT5	Kinase suppressor of Ras 1	1.83676	Up	0.0256607	KSR1	115668	8.94	4.9	3	60
O43592	Exportin-T	1.83643	Up	0.00283378	XPOT	123293	5.24	1.2	1	85
Q9Y2P8	RNA 3~-terminal phosphate cyclase-like protein	1.836	Up	0.000988894	RCL1	46773	9.36	5.9	2	94
Q9Y295	Developmentally-regulated GTP-binding protein 1	1.83249	Up	0.00378971	DRG1	49510	9	19.3	5	268
P62851	40S ribosomal protein S25	1.8314	Up	0.0098133	RPS25	20207	10.12	23.2	3	106
Q96PZ0	Pseudouridylate synthase 7 homolog	1.83057	Up	0.00624222	PUS7	88851	5.98	8.9	5	242
P40937	Replication factor C subunit 5	1.82367	Up	0.000132384	RFC5	43799	6.72	15.6	4	330
Q9NQ50	39S ribosomal protein L40, mitochondrial	1.81931	Up	0.00120604	MRPL40	29746	9.62	18.4	3	152
P46783	40S ribosomal protein S10	1.81877	Up	0.00031649	RPS10	22094	10.15	38.8	6	166
Q9Y223	Bifunctional UDP-N-acetylglucosamine 2-epimerase/N-acetylmannosamine kinase	1.81761	Up	0.000619022	GNE	89818	6.32	5.4	3	108
Q9BW71	HIRA-interacting protein 3	1.81714	Up	0.00301015	HIRIP3	75095	8.71	7.2	4	97
P62633	Cellular nucleic acid-binding protein	1.81696	Up	0.000853468	CNBP	23454	8	38.4	6	277
Q9Y4R8	Telomere length regulation protein TEL2 homolog	1.81565	Up	0.000245727	TELO2	97701	5.54	2.6	2	35
P26641	Elongation factor 1-gamma	1.81432	Up	0.00260268	EEF1G	57992	6.25	29.5	10	770
P35268	60S ribosomal protein L22	1.81401	Up	0.00581619	RPL22	19418	9.21	42.2	3	522
P42677	40S ribosomal protein S27	1.81328	Up	0.0226705	RPS27	12318	9.57	14.3	2	84
Q9BQ52	Zinc phosphodiesterase ELAC protein 2	1.81247	Up	0.0062917	ELAC2	102581	8.13	11.6	7	377
P54136	Arginine--tRNA ligase, cytoplasmic	1.81098	Up	0.000336389	RARS	88962	6.26	15.9	10	307
Q9H583	HEAT repeat-containing protein 1	1.81035	Up	0.00086592	HEATR1	283111	6.11	5.3	10	232
O94925	Glutaminase kidney isoform, mitochondrial	1.80627	Up	0.00463274	GLS	83894	7.85	6.3	4	123
P49915	GMP synthase [glutamine-hydrolyzing]	1.80599	Up	0.000630892	GMPS	88637	6.42	18.2	12	356
Q9BYG3	MKI67 FHA domain-interacting nucleolar phosphoprotein	1.80584	Up	0.0182058	NIFK	42622	9.88	12.3	2	65
Q9H9T3	Elongator complex protein 3	1.80569	Up	0.0040405	ELP3	70352	9.04	3.7	2	74
O95402	Mediator of RNA polymerase II transcription subunit 26	1.80308	Up	0.00886495	MED26	74113	9.27	3	1	26
P82914	28S ribosomal protein S15, mitochondrial	1.80306	Up	0.00120669	MRPS15	37271	10.48	10.9	3	58
O00422	Histone deacetylase complex subunit SAP18	1.80168	Up	0.000602744	SAP18	20586	9.38	10.5	2	41
Q9H501	ESF1 homolog	1.7995	Up	0.00013556	ESF1	127780	5.01	5.4	4	79
Q15022	Polycomb protein SUZ12	1.79664	Up	0.0143548	SUZ12	97952	8.98	5.1	2	102
P36405	ADP-ribosylation factor-like protein 3	1.79607	Up	5.66843e-07	ARL3	24280	6.74	13.7	3	95
Q86UK7	Zinc finger protein 598	1.79596	Up	0.0183255	ZNF598	110712	8.75	6.4	3	62
Q6PJT7	Zinc finger CCCH domain-containing protein 14	1.79471	Up	0.000113003	ZC3H14	96167	6.99	9.5	5	242
Q15058	Kinesin-like protein KIF14	1.79322	Up	0.00575615	KIF14	219368	8.06	2.7	3	45
P05198	Eukaryotic translation initiation factor 2 subunit 1	1.79297	Up	0.000158421	EIF2S1	41416	5.02	39	10	760
Q9NU22	Midasin	1.7909	Up	0.00249241	MDN1	711111	5.46	4.2	19	449
O43615	Mitochondrial import inner membrane translocase subunit TIM44	1.7904	Up	0.000764765	TIMM44	61290	8.51	14.6	7	218
Q96RS6	NudC domain-containing protein 1	1.78955	Up	0.00804411	NUDCD1	75761	4.99	7.4	2	100
O14646	Chromodomain-helicase-DNA-binding protein 1	1.78947	Up	0.000717969	CHD1	234832	6.68	2	2	124
O60524	Nuclear export mediator factor NEMF	1.78935	Up	0.000118378	NEMF	151063	5.97	3.9	4	125
P61353	60S ribosomal protein L27	1.78924	Up	9.20917e-05	RPL27	21288	10.56	15.4	1	49
Q99661	Kinesin-like protein KIF2C	1.78889	Up	0.0366778	KIF2C	94778	8.03	19.7	9	310
P62241	40S ribosomal protein S8	1.78755	Up	0.000369975	RPS8	31808	10.32	21.2	5	105
O95232	Luc7-like protein 3	1.7855	Up	6.54933e-05	LUC7L3	61917	9.81	10.9	6	144
P51114	Fragile X mental retardation syndrome-related protein 1	1.78441	Up	0.00397047	FXR1	78957	5.84	6.3	3	54
Q96S59	Ran-binding protein 9	1.7834	Up	0.000256174	RANBP9	84841	6.31	1.9	1	85
Q9HAS0	Protein Njmu-R1	1.78318	Up	0.0073377	C17orf75	50777	4.98	6.3	3	113
Q92769	Histone deacetylase 2	1.78233	Up	0.0015253	HDAC2	65295	5.59	5.7	3	57
P62701	40S ribosomal protein S4, X isoform	1.7822	Up	0.00276241	RPS4X	36224	10.16	27.4	6	207
Q15293	Reticulocalbin-1	1.77756	Up	3.17613e-05	RCN1	45283	4.86	23.9	7	373
Q8WVK2	U4/U6.U5 small nuclear ribonucleoprotein 27 kDa protein	1.7774	Up	0.00545769	SNRNP27	22286	11.62	12.3	2	63
Q0VDF9	Heat shock 70 kDa protein 14	1.77534	Up	0.00225743	HSPA14	62778	5.41	7.3	3	86
Q99729	Heterogeneous nuclear ribonucleoprotein A/B	1.77471	Up	0.000282116	HNRNPAB	43191	8.22	18.7	6	588
P46782	40S ribosomal protein S5	1.77411	Up	5.24058e-05	RPS5	26929	9.73	31.9	5	212
Q9H2J4	Phosducin-like protein 3	1.77358	Up	0.000623756	PDCL3	32524	4.78	15.9	2	180
P52434	DNA-directed RNA polymerases I, II, and III subunit RPABC3	1.77317	Up	0.000885814	POLR2H	19252	4.5	13.3	2	57
Q9HCE1	Putative helicase MOV-10	1.77216	Up	0.000111174	MOV10	127803	9	8.1	5	238
Q12789	General transcription factor 3C polypeptide 1	1.7711	Up	0.01485	GTF3C1	269249	7.01	2.2	3	48
Q13573	SNW domain-containing protein 1	1.7704	Up	0.0356243	SNW1	73888	9.53	12.1	5	160
P50914	60S ribosomal protein L14	1.76813	Up	0.000353187	RPL14	32239	10.94	18.1	4	134
O15226	NF-kappa-B-repressing factor	1.76248	Up	0.000416347	NKRF	93204	8.94	8.4	6	113
Q8N1F8	Serine/threonine-protein kinase 11-interacting protein	1.7615	Up	0.0170075	STK11IP	128021	5.26	2.4	2	54
Q7L5Y9	Macrophage erythroblast attacher	1.76141	Up	0.00141538	MAEA	52817	8.95	7.3	3	128
O00566	U3 small nucleolar ribonucleoprotein protein MPP10	1.76103	Up	0.00435239	MPHOSPH10	99554	4.77	11.5	4	194
Q96GM8	Target of EGR1 protein 1	1.76099	Up	0.0246135	TOE1	64242	6.76	14.1	4	118
P35580	Myosin-10	1.76028	Up	0.0018896	MYH10	274972	5.44	22.6	36	1901
O95379	Tumor necrosis factor alpha-induced protein 8	1.75855	Up	0.00975244	TNFAIP8	27972	7.74	25.8	4	445
Q02241	Kinesin-like protein KIF23	1.75663	Up	0.031934	KIF23	128203	8.76	4.6	3	111
Q13136	Liprin-alpha-1	1.75534	Up	0.0057882	PPFIA1	152994	5.91	3.2	4	86
O15355	Protein phosphatase 1G	1.75458	Up	0.000730842	PPM1G	68169	4.28	18.1	8	295
O95249	Golgi SNAP receptor complex member 1	1.74928	Up	0.00150441	GOSR1	31917	9.46	8.4	2	52
Q9HC16	DNA dC->dU-editing enzyme APOBEC-3G	1.74904	Up	0.0018117	APOBEC3G	52045	8.28	12.2	3	75
Q6GQQ9	OTU domain-containing protein 7B	1.74832	Up	0.0108862	OTUD7B	104840	6.27	4.2	3	86
Q9HD15	Steroid receptor RNA activator 1	1.74768	Up	0.00321393	SRA1	28807	6.54	13.1	3	112
Q9NXF1	Testis-expressed sequence 10 protein	1.74695	Up	0.00504771	TEX10	119640	9.43	2.2	2	48
P62277	40S ribosomal protein S13	1.74637	Up	0.0198357	RPS13	21566	10.53	23.2	3	100
Q92889	DNA repair endonuclease XPF	1.74634	Up	0.0310353	ERCC4	120457	6.5	3.2	3	69
P05023	Sodium/potassium-transporting ATPase subunit alpha-1	1.74585	Up	7.93457e-06	ATP1A1	127198	5.33	22.2	16	1080
P36404	ADP-ribosylation factor-like protein 2	1.74505	Up	0.00138087	ARL2	23786	5.95	10.3	2	47
Q5T6V5	UPF0553 protein C9orf64	1.74469	Up	0.000102891	C9orf64	44043	5.61	12	3	102
P13995	Bifunctional methylenetetrahydrofolate dehydrogenase/cyclohydrolase, mitochondrial	1.74287	Up	0.0295469	MTHFD2	43313	8.86	18.6	5	280
Q9HAU5	Regulator of nonsense transcripts 2	1.74259	Up	1.2876e-05	UPF2	178075	5.5	8.2	8	219
Q9BVL2	Nucleoporin p58/p45	1.7412	Up	0.000158251	NUPL1	67849	9.37	3.8	2	79
Q92990	Glomulin	1.74069	Up	0.000159454	GLMN	79906	5.24	5.6	2	97
Q9UHA3	Probable ribosome biogenesis protein RLP24	1.73843	Up	0.0427532	RSL24D1	26539	9.99	19.6	2	142
P62913	60S ribosomal protein L11	1.73814	Up	0.000175806	RPL11	24364	9.64	19.7	4	119
Q16186	Proteasomal ubiquitin receptor ADRM1	1.73606	Up	7.57061e-05	ADRM1	46995	4.96	14	6	300
Q5VZL5	Zinc finger MYM-type protein 4	1.7351	Up	0.000740194	ZMYM4	204113	6.45	2.1	2	50
P83731	60S ribosomal protein L24	1.73462	Up	0.00082559	RPL24	24298	11.26	10.2	2	57
P30154	Serine/threonine-protein phosphatase 2A 65 kDa regulatory subunit A beta isoform	1.7333	Up	0.000833673	PPP2R1B	73903	4.84	8.5	6	174
Q6PL24	Protein TMED8	1.73095	Up	0.00484452	TMED8	39842	4.61	7.7	2	75
O43491	Band 4.1-like protein 2	1.72986	Up	0.00406575	EPB41L2	133657	5.34	13	7	125
Q9BZQ8	Protein Niban	1.72939	Up	0.00515603	FAM129A	117331	4.74	8.6	6	135
Q15008	26S proteasome non-ATPase regulatory subunit 6	1.72788	Up	0.00180437	PSMD6	51975	5.45	17.7	9	256
Q9BQ39	ATP-dependent RNA helicase DDX50	1.7255	Up	3.1644e-05	DDX50	96376	9.26	7.9	4	164
P53621	Coatomer subunit alpha	1.72475	Up	0.00358533	COPA	159047	7.7	8.9	9	204
O95551	Tyrosyl-DNA phosphodiesterase 2	1.72471	Up	0.00286325	TDP2	45942	5.02	6.4	2	119
P46531	Neurogenic locus notch homolog protein 1	1.72429	Up	0.026993	NOTCH1	301017	4.95	1.4	2	71
Q02790	Peptidyl-prolyl cis-trans isomerase FKBP4	1.72128	Up	0.00808203	FKBP4	62370	5.35	29.4	11	570
Q8N1F7	Nuclear pore complex protein Nup93	1.71907	Up	0.00329344	NUP93	103109	5.5	12.7	10	301
Q04864	Proto-oncogene c-Rel	1.71713	Up	0.00101304	REL	75691	5.56	6.3	3	123
P82932	28S ribosomal protein S6, mitochondrial	1.71647	Up	0.00478842	MRPS6	16566	9.3	21.6	2	100
P0C0S8	Histone H2A type 1	1.71588	Up	0.00339646	HIST1H2AG	17520	10.9	32.3	4	622
Q96T76	MMS19 nucleotide excision repair protein homolog	1.71571	Up	0.000212017	MMS19	123636	5.92	2.6	3	52
Q8IZH2	5~-3~ exoribonuclease 1	1.71532	Up	0.0353672	XRN1	224170	6.78	2.7	3	200
Q6ZNB6	NF-X1-type zinc finger protein NFXL1	1.71449	Up	0.00168396	NFXL1	127192	8.85	6.7	4	92
Q5QJE6	Deoxynucleotidyltransferase terminal-interacting protein 2	1.71422	Up	0.000467169	DNTTIP2	102233	5.86	7.3	4	149
Q9BQA1	Methylosome protein 50	1.71395	Up	0.000893372	WDR77	39734	5.03	16.4	3	101
Q9NZW5	MAGUK p55 subfamily member 6	1.71319	Up	0.00922586	MPP6	70760	5.82	4.6	1	27
Q5VV42	Threonylcarbamoyladenosine tRNA methylthiotransferase	1.71198	Up	0.00272632	CDKAL1	75838	7.2	3.1	2	88
Q99436	Proteasome subunit beta type-7	1.71197	Up	0.0290784	PSMB7	34413	7.57	18.1	4	209
Q9UNX4	WD repeat-containing protein 3	1.71065	Up	0.00497374	WDR3	125448	6.2	6.8	5	180
Q96RP9	Elongation factor G, mitochondrial	1.71033	Up	0.00856558	GFM1	95790	6.58	8.8	4	199
Q9NS91	E3 ubiquitin-protein ligase RAD18	1.7102	Up	0.0288842	RAD18	68272	7.51	6.3	3	100
Q13427	Peptidyl-prolyl cis-trans isomerase G	1.71017	Up	0.00092094	PPIG	114056	10.29	4.5	3	57
Q8TDD1	ATP-dependent RNA helicase DDX54	1.70949	Up	0.00168575	DDX54	114861	10.03	8.4	5	126
Q96HS1	Serine/threonine-protein phosphatase PGAM5, mitochondrial	1.70717	Up	0.0132522	PGAM5	34963	8.88	16.6	4	129
P29692	Elongation factor 1-delta	1.70674	Up	0.000753383	EEF1D	36029	4.9	33.5	7	178
Q6P1J9	Parafibromin	1.70353	Up	0.0063109	CDC73	71195	9.63	7.9	3	99
O60264	SWI/SNF-related matrix-associated actin-dependent regulator of chromatin subfamily A member 5	1.70268	Up	0.00149967	SMARCA5	144054	8.27	10.8	10	527
Q7Z2W9	39S ribosomal protein L21, mitochondrial	1.69902	Up	0.00109268	MRPL21	26180	9.91	17.1	3	83
P23588	Eukaryotic translation initiation factor 4B	1.69828	Up	9.07693e-05	EIF4B	78334	5.55	6.5	3	97
P05362	Intercellular adhesion molecule 1	1.69823	Up	0.0044398	ICAM1	64087	8.31	7.1	4	117
Q8NFH5	Nucleoporin NUP53	1.69673	Up	0.000152431	NUP35	38532	9.15	6.1	2	40
P62424	60S ribosomal protein L7a	1.69515	Up	8.70295e-05	RPL7A	39315	10.61	17.3	4	134
Q6P087	RNA pseudouridylate synthase domain-containing protein 3	1.69342	Up	0.00250637	RPUSD3	41987	10.33	7.1	3	52
Q14152	Eukaryotic translation initiation factor 3 subunit A	1.68855	Up	3.65247e-05	EIF3A	186805	6.38	26.6	40	957
P61923	Coatomer subunit zeta-1	1.68589	Up	0.00834392	COPZ1	22992	4.69	16.4	2	213
P61289	Proteasome activator complex subunit 3	1.68356	Up	0.00167278	PSME3	34643	5.69	18.5	5	233
Q9BQE3	Tubulin alpha-1C chain	1.68298	Up	0.00684394	TUBA1C	55131	4.96	49	17	2893
Q5JSZ5	Protein PRRC2B	1.68255	Up	0.000997537	PRRC2B	274895	8.55	0.9	2	40
Q6UN15	Pre-mRNA 3~-end-processing factor FIP1	1.6822	Up	0.0184405	FIP1L1	73934	5.42	5.6	2	95
P36578	60S ribosomal protein L4	1.68201	Up	0.00127721	RPL4	61244	11.07	20.6	6	198
Q8TCJ2	Dolichyl-diphosphooligosaccharide--protein glycosyltransferase subunit STT3B	1.68112	Up	0.000140547	STT3B	104324	9.04	5.4	4	91
Q15785	Mitochondrial import receptor subunit TOM34	1.67886	Up	0.000934844	TOMM34	42041	9.12	13.9	4	77
P46060	Ran GTPase-activating protein 1	1.67782	Up	0.000113849	RANGAP1	73354	4.63	17	8	399
P82675	28S ribosomal protein S5, mitochondrial	1.67685	Up	5.3426e-05	MRPS5	57885	9.93	8.1	3	96
Q8IY37	Probable ATP-dependent RNA helicase DHX37	1.67469	Up	0.0434304	DHX37	149797	8.36	4	3	129
P49588	Alanine--tRNA ligase, cytoplasmic	1.67438	Up	3.78533e-05	AARS	122838	5.34	30.5	22	1682
Q9NQP4	Prefoldin subunit 4	1.6741	Up	6.14009e-06	PFDN4	18398	4.42	29.1	3	275
O43252	Bifunctional 3~-phosphoadenosine 5~-phosphosulfate synthase 1	1.67089	Up	0.00295722	PAPSS1	80752	6.4	13.8	7	122
P42166	Lamina-associated polypeptide 2, isoform alpha	1.66927	Up	0.0020669	TMPO	88620	7.56	21.9	9	356
Q7RTV0	PHD finger-like domain-containing protein 5A	1.66651	Up	0.00228313	PHF5A	16117	8.78	18.2	2	31
Q8NE71	ATP-binding cassette sub-family F member 1	1.66588	Up	6.10179e-06	ABCF1	119697	6.4	24.9	14	641
P0CW22	40S ribosomal protein S17-like	1.66572	Up	0.00139464	RPS17L	18806	9.85	54.8	7	297
P55060	Exportin-2	1.66496	Up	6.59354e-05	CSE1L	124665	5.51	12.8	13	872
P61313	60S ribosomal protein L15	1.66363	Up	0.0109703	RPL15	28370	11.62	10.3	2	48
P06730	Eukaryotic translation initiation factor 4E	1.66266	Up	0.00413234	EIF4E	29205	5.79	18	4	118
Q9Y6N5	Sulfide:quinone oxidoreductase, mitochondrial	1.66248	Up	0.000769055	SQRDL	58235	9.18	22.7	9	444
P09429	High mobility group protein B1	1.66159	Up	0.00683864	HMGB1	35132	5.62	14.9	3	92
P41091	Eukaryotic translation initiation factor 2 subunit 3	1.66127	Up	0.000104671	EIF2S3	60126	8.66	9.1	4	111
Q9H6F5	Coiled-coil domain-containing protein 86	1.66121	Up	0.0103475	CCDC86	48575	10.33	6.9	2	38
Q8ND24	RING finger protein 214	1.66092	Up	0.0342699	RNF214	90276	6.51	5	4	97
Q15056	Eukaryotic translation initiation factor 4H	1.66057	Up	0.000933618	EIF4H	30175	6.67	31.5	10	374
P55039	Developmentally-regulated GTP-binding protein 2	1.65937	Up	0.000803924	DRG2	48682	9.02	11.8	4	207
Q9NVI7	ATPase family AAA domain-containing protein 3A	1.65929	Up	0.000367222	ATAD3A	80089	9.08	18.3	9	338
Q9UKX7	Nuclear pore complex protein Nup50	1.65637	Up	0.00101005	NUP50	61741	6.64	12.4	4	118
Q13342	Nuclear body protein SP140	1.65617	Up	0.0062274	SP140	113332	5.21	7.8	5	140
O43847	Nardilysin	1.65553	Up	0.00852838	NRD1	149931	4.89	4.3	5	171
Q8NI36	WD repeat-containing protein 36	1.6544	Up	0.00044185	WDR36	119115	7.32	8.6	6	66
Q86UV5	Ubiquitin carboxyl-terminal hydrolase 48	1.65421	Up	0.00564877	USP48	140545	5.75	6.2	4	114
Q8N8A6	ATP-dependent RNA helicase DDX51	1.65358	Up	0.0094744	DDX51	78483	8.43	5	2	71
P14735	Insulin-degrading enzyme	1.65351	Up	0.0001894	IDE	136566	6.16	7.9	7	174
Q9P0W2	SWI/SNF-related matrix-associated actin-dependent regulator of chromatin subfamily E member 1-related	1.65302	Up	0.00282767	HMG20B	42550	9.38	12.6	3	40
P78344	Eukaryotic translation initiation factor 4 gamma 2	1.65164	Up	0.000684237	EIF4G2	119768	6.7	11.6	9	409
P21580	Tumor necrosis factor alpha-induced protein 3	1.65144	Up	0.00645918	TNFAIP3	102607	8.61	1.9	2	35
Q9H2W6	39S ribosomal protein L46, mitochondrial	1.65088	Up	0.000325211	MRPL46	35924	6.56	10	2	53
Q00341	Vigilin	1.65031	Up	0.0040415	HDLBP	167203	6.43	9.8	10	168
O15372	Eukaryotic translation initiation factor 3 subunit H	1.64831	Up	0.000418868	EIF3H	46264	6.09	16.8	4	245
Q96C57	Uncharacterized protein C12orf43	1.64648	Up	0.0146871	C12orf43	35372	9.44	11.1	2	55
Q92922	SWI/SNF complex subunit SMARCC1	1.64573	Up	0.00260163	SMARCC1	142095	5.51	7.8	8	346
Q96HY7	Probable 2-oxoglutarate dehydrogenase E1 component DHKTD1, mitochondrial	1.64408	Up	0.022743	DHTKD1	113606	6.46	4.7	2	36
Q92974	Rho guanine nucleotide exchange factor 2	1.64342	Up	6.13674e-05	ARHGEF2	122698	6.89	7.6	6	256
Q01780	Exosome component 10	1.64266	Up	0.0066718	EXOSC10	118982	8.68	8.9	6	150
O00571	ATP-dependent RNA helicase DDX3X	1.64216	Up	4.90816e-05	DDX3X	81160	6.73	10.6	7	422
P50990	T-complex protein 1 subunit theta	1.64197	Up	0.000169196	CCT8	69778	5.42	23	14	614
Q9BVS4	Serine/threonine-protein kinase RIO2	1.64031	Up	0.0118531	RIOK2	72637	5.66	9.6	2	50
O43156	TELO2-interacting protein 1 homolog	1.64026	Up	0.00292056	TTI1	137224	5.63	2.8	3	67
P35269	General transcription factor IIF subunit 1	1.63909	Up	0.00650553	GTF2F1	72470	7.04	10.8	4	233
Q9NXX6	Non-structural maintenance of chromosomes element 4 homolog A	1.63848	Up	0.0240246	NSMCE4A	47138	5.25	8.3	2	58
Q13077	TNF receptor-associated factor 1	1.63628	Up	0.00301275	TRAF1	52145	5.77	6.3	2	51
P49368	T-complex protein 1 subunit gamma	1.63419	Up	0.000301547	CCT3	69545	6.1	29	14	376
Q9UPN4	Centrosomal protein of 131 kDa	1.63354	Up	0.00231395	CEP131	137885	8.84	5	5	112
P43686	26S protease regulatory subunit 6B	1.63333	Up	0.000688284	PSMC4	54325	5.09	46.7	12	451
Q9P258	Protein RCC2	1.63332	Up	0.00550378	RCC2	64582	9.02	12.3	5	169
Q00535	Cyclin-dependent-like kinase 5	1.63204	Up	0.00337407	CDK5	39239	7.57	3.1	1	65
Q9UPT8	Zinc finger CCCH domain-containing protein 4	1.63204	Up	0.00367877	ZC3H4	157984	5.87	2.5	3	110
O00487	26S proteasome non-ATPase regulatory subunit 14	1.63192	Up	0.0117018	PSMD14	39538	6.06	7.4	3	65
Q8N6M0	OTU domain-containing protein 6B	1.6292	Up	0.0247273	OTUD6B	40665	5.77	9.6	2	83
A8CG34	Nuclear envelope pore membrane protein POM 121C	1.62808	Up	0.0206329	POM121C	136611	10.38	4.2	5	105
P35221	Catenin alpha-1	1.62716	Up	0.0190456	CTNNA1	117880	5.95	4.4	3	111
Q9Y3C1	Nucleolar protein 16	1.62697	Up	0.0180529	NOP16	26274	9.94	15.7	3	111
P67809	Nuclease-sensitive element-binding protein 1	1.62696	Up	0.028961	YBX1	39798	9.87	42.9	9	998
O43776	Asparagine--tRNA ligase, cytoplasmic	1.62647	Up	0.000310405	NARS	72008	5.9	6.9	5	399
Q8N983	39S ribosomal protein L43, mitochondrial	1.62592	Up	0.00650628	MRPL43	24847	8.97	11.6	2	48
Q9NVX2	Notchless protein homolog 1	1.62545	Up	0.0250365	NLE1	58842	6.92	8.9	3	155
Q8N5P1	Zinc finger CCCH domain-containing protein 8	1.62512	Up	0.00658875	ZC3H8	44551	8.55	7.2	2	59
Q9Y2Z4	Tyrosine--tRNA ligase, mitochondrial	1.625	Up	0.00312162	YARS2	58894	9.07	7.3	3	86
Q96MG7	Melanoma-associated antigen G1	1.62425	Up	0.0218077	NDNL2	39844	9.3	10.2	2	34
O75880	Protein SCO1 homolog, mitochondrial	1.62333	Up	0.00927407	SCO1	39062	9.01	2.7	1	48
O15269	Serine palmitoyltransferase 1	1.62274	Up	0.0234356	SPTLC1	60385	5.72	10.8	4	123
P13639	Elongation factor 2	1.62211	Up	0.000238086	EEF2	111371	6.41	37.6	28	1472
Q9BVJ6	U3 small nucleolar RNA-associated protein 14 homolog A	1.62013	Up	0.00217688	UTP14A	107345	7.67	13.2	8	206
P48556	26S proteasome non-ATPase regulatory subunit 8	1.61996	Up	0.00958774	PSMD8	45601	9.73	11.1	5	67
Q9NRY2	SOSS complex subunit C	1.6192	Up	0.0355099	INIP	13022	9.22	12.5	1	96
Q96B26	Exosome complex component RRP43	1.61626	Up	9.07922e-05	EXOSC8	35403	5.17	12	4	56
Q7Z3K3	Pogo transposable element with ZNF domain	1.6147	Up	0.00159793	POGZ	173625	7.14	7.9	6	281
Q96EY7	Pentatricopeptide repeat domain-containing protein 3, mitochondrial	1.61426	Up	0.0054112	PTCD3	89496	6	8	2	119
O14602	Eukaryotic translation initiation factor 1A, Y-chromosomal	1.614	Up	0.00401926	EIF1AY	20442	5.07	19.4	3	149
Q8IYS1	Peptidase M20 domain-containing protein 2	1.61353	Up	0.000587588	PM20D2	52671	5.56	5	2	51
P62888	60S ribosomal protein L30	1.61258	Up	0.000141619	RPL30	16384	9.65	54.8	6	216
Q99633	Pre-mRNA-splicing factor 18	1.60876	Up	0.0291331	PRPF18	48256	8.19	12.3	4	62
Q96ST2	Protein IWS1 homolog	1.6084	Up	0.0211081	IWS1	108227	4.58	2.3	1	125
P47897	Glutamine--tRNA ligase	1.60662	Up	0.000129176	QARS	99426	6.71	19.7	10	515
O43395	U4/U6 small nuclear ribonucleoprotein Prp3	1.60605	Up	0.00238207	PRPF3	95985	9.5	13.8	8	166
Q16666	Gamma-interferon-inducible protein 16	1.60593	Up	0.000361123	IFI16	109280	9.31	22	11	567
Q29RF7	Sister chromatid cohesion protein PDS5 homolog A	1.60465	Up	0.00837648	PDS5A	178398	8.15	12.6	10	500
P61604	10 kDa heat shock protein, mitochondrial	1.60433	Up	0.0250879	HSPE1	13675	8.89	66.7	5	98
Q9BTE3	Mini-chromosome maintenance complex-binding protein	1.60424	Up	0.00175267	MCMBP	81122	5.56	10.7	5	362
P54577	Tyrosine--tRNA ligase, cytoplasmic	1.60404	Up	0.00083029	YARS	73656	6.61	21.6	11	363
Q5VTL8	Pre-mRNA-splicing factor 38B	1.60284	Up	0.0421567	PRPF38B	78178	10.54	3.7	2	30
Q6UB98	Ankyrin repeat domain-containing protein 12	1.60219	Up	0.0119986	ANKRD12	297545	6.57	0.9	2	57
Q14258	E3 ubiquitin/ISG15 ligase TRIM25	1.60071	Up	0.0176319	TRIM25	84269	8.44	16.3	8	172
Q5T280	Putative methyltransferase C9orf114	1.59973	Up	0.000760499	C9orf114	48683	7.11	8.5	3	85
Q99700	Ataxin-2	1.59891	Up	0.00210359	ATXN2	152281	9.6	4	5	107
P27816	Microtubule-associated protein 4	1.59863	Up	6.98817e-05	MAP4	147568	5.32	21.4	16	411
Q9GZU8	Protein FAM192A	1.59706	Up	0.0161465	FAM192A	35998	5.38	22	5	196
Q460N5	Poly [ADP-ribose] polymerase 14	1.5962	Up	0.00760359	PARP14	242079	6.81	6.7	10	222
P07814	Bifunctional glutamate/proline--tRNA ligase	1.59605	Up	0.000548889	EPRS	206225	7.02	12.7	17	602
P09132	Signal recognition particle 19 kDa protein	1.59486	Up	0.0134493	SRP19	20498	9.87	20.1	2	116
Q13144	Translation initiation factor eIF-2B subunit epsilon	1.59445	Up	0.0352996	EIF2B5	88404	4.98	6.5	3	224
P10412	Histone H1.4	1.59303	Up	0.00823294	HIST1H1E	36289	11.03	26.5	5	134
Q9UI26	Importin-11	1.5928	Up	6.09434e-05	IPO11	124489	5.14	3.3	3	86
Q9UJX3	Anaphase-promoting complex subunit 7	1.59144	Up	0.0270808	ANAPC7	75919	5.45	7.3	4	113
Q96A26	Protein FAM162A	1.59072	Up	0.000356497	FAM162A	21684	9.81	11.7	2	221
O95453	Poly(A)-specific ribonuclease PARN	1.58976	Up	0.00127854	PARN	86980	5.86	7.4	4	173
O14737	Programmed cell death protein 5	1.58973	Up	0.00203585	PDCD5	17026	5.77	18.4	2	105
O75821	Eukaryotic translation initiation factor 3 subunit G	1.58664	Up	0.000696259	EIF3G	42749	5.87	24.7	7	251
Q9H5V9	UPF0428 protein CXorf56	1.58621	Up	0.0298068	CXorf56	32195	8.94	9	2	65
Q9H1A4	Anaphase-promoting complex subunit 1	1.58421	Up	0.0162988	ANAPC1	236861	5.88	1.8	3	66
O60449	Lymphocyte antigen 75	1.58367	Up	0.00548881	LY75	229562	6.22	1.1	2	107
Q7KZF4	Staphylococcal nuclease domain-containing protein 1	1.58348	Up	0.00158173	SND1	116138	6.74	25.9	19	825
Q9Y2X3	Nucleolar protein 58	1.5827	Up	0.0108658	NOP58	76783	9.03	21	8	445
Q9NRN7	L-aminoadipate-semialdehyde dehydrogenase-phosphopantetheinyl transferase	1.581	Up	0.035778	AASDHPPT	41023	6.35	12.3	3	48
O95373	Importin-7	1.5807	Up	0.00120078	IPO7	133126	4.7	11	7	409
Q8WUA4	General transcription factor 3C polypeptide 2	1.5806	Up	0.000278599	GTF3C2	111324	6.94	4.2	3	74
Q9H6R4	Nucleolar protein 6	1.57937	Up	0.00733031	NOL6	137306	7.42	5.7	4	273
P40763	Signal transducer and activator of transcription 3	1.57931	Up	0.00459105	STAT3	99810	5.94	14.4	8	396
P49005	DNA polymerase delta subunit 2	1.57853	Up	0.00478605	POLD2	56009	5.35	7.5	3	88
Q86WX3	Active regulator of SIRT1	1.5771	Up	0.0474603	RPS19BP1	19663	10.75	9.6	1	58
O95163	Elongator complex protein 1	1.57666	Up	0.000521495	IKBKAP	170146	5.61	6.8	6	277
Q96C23	Aldose 1-epimerase	1.57612	Up	0.0050874	GALM	42324	6.18	4.1	1	57
Q8IWA0	WD repeat-containing protein 75	1.57574	Up	0.000264539	WDR75	110129	5.65	3.4	2	44
O15523	ATP-dependent RNA helicase DDX3Y	1.57329	Up	0.00459577	DDX3Y	81356	7.24	11.5	7	489
Q53F19	Uncharacterized protein C17orf85	1.57196	Up	0.000872991	C17orf85	83038	5.55	10.8	4	217
P49589	Cysteine--tRNA ligase, cytoplasmic	1.57162	Up	0.0466874	CARS	101457	6.31	18	10	416
Q06830	Peroxiredoxin-1	1.57098	Up	0.000205196	PRDX1	26908	8.27	49.7	11	288
Q7Z4H7	HAUS augmin-like complex subunit 6	1.57066	Up	0.00929976	HAUS6	127053	6.04	3.4	3	80
P10809	60 kDa heat shock protein, mitochondrial	1.56973	Up	1.74988e-05	HSPD1	73562	5.7	64	28	6436
Q96HQ2	CDKN2AIP N-terminal-like protein	1.56916	Up	0.00627077	CDKN2AIPNL	14849	4.87	39.7	3	97
Q8WW12	PEST proteolytic signal-containing nuclear protein	1.56866	Up	0.0315049	PCNP	24184	6.86	21.9	3	138
P62906	60S ribosomal protein L10a	1.56798	Up	0.00217827	RPL10A	32320	9.94	26.3	5	176
Q7Z739	YTH domain-containing family protein 3	1.56671	Up	0.00291723	YTHDF3	72415	9.07	5.8	4	92
Q8TCS8	Polyribonucleotide nucleotidyltransferase 1, mitochondrial	1.56643	Up	0.0316196	PNPT1	97753	7.87	3.8	3	52
Q9UJ41	Rab5 GDP/GTP exchange factor	1.5663	Up	0.00947329	RABGEF1	92492	6.42	2.7	2	39
Q8N4H5	Mitochondrial import receptor subunit TOM5 homolog	1.56598	Up	0.0111138	TOMM5	7406	9.69	29.4	2	42
Q9Y3D0	Mitotic spindle-associated MMXD complex subunit MIP18	1.5639	Up	0.0241215	FAM96B	19141	5.07	26.4	2	115
P42224	Signal transducer and activator of transcription 1-alpha/beta	1.56356	Up	0.000368713	STAT1	100683	5.74	32.1	18	654
Q53GS9	U4/U6.U5 tri-snRNP-associated protein 2	1.5625	Up	0.01767	USP39	76280	9.02	7.1	4	62
P32969	60S ribosomal protein L9	1.56247	Up	0.00813661	RPL9	26089	9.96	40.6	5	279
Q9NS69	Mitochondrial import receptor subunit TOM22 homolog	1.56209	Up	0.0232931	TOMM22	16887	4.27	26.1	2	120
Q9Y262	Eukaryotic translation initiation factor 3 subunit L	1.56199	Up	0.000613504	EIF3L	75621	5.93	22.2	10	343
P35659	Protein DEK	1.56178	Up	0.0273463	DEK	58516	8.69	10.9	3	88
P18669	Phosphoglycerate mutase 1	1.56108	Up	0.000177275	PGAM1	33254	6.67	75.2	13	1175
Q9BYC5	Alpha-(1,6)-fucosyltransferase	1.55957	Up	0.0339684	FUT8	75868	7.36	6.4	3	117
Q14839	Chromodomain-helicase-DNA-binding protein 4	1.55739	Up	0.000138376	CHD4	259968	5.62	12.7	17	944
Q5T3I0	G patch domain-containing protein 4	1.55682	Up	0.0281067	GPATCH4	65016	9.64	9.2	3	103
O14776	Transcription elongation regulator 1	1.55546	Up	0.00020762	TCERG1	146738	8.71	6.9	8	201
P48723	Heat shock 70 kDa protein 13	1.55531	Up	0.02511	HSPA13	58827	5.52	5.7	2	105
P46926	Glucosamine-6-phosphate isomerase 1	1.5536	Up	0.0161775	GNPDA1	38777	6.42	14.9	2	141
P63244	Guanine nucleotide-binding protein subunit beta-2-like 1	1.55275	Up	0.000645255	GNB2L1	39636	7.6	33.8	8	534
Q9NUT2	ATP-binding cassette sub-family B member 8, mitochondrial	1.55254	Up	0.00232887	ABCB8	85835	9.21	6.1	2	78
P13674	Prolyl 4-hydroxylase subunit alpha-1	1.55243	Up	0.0136728	P4HA1	71608	5.7	4.1	2	44
Q02878	60S ribosomal protein L6	1.55132	Up	0.00468165	RPL6	44910	10.59	24	7	154
Q9NY93	Probable ATP-dependent RNA helicase DDX56	1.55111	Up	0.0203178	DDX56	70486	9.34	4.6	2	65
Q9Y3D8	Adenylate kinase isoenzyme 6	1.55107	Up	0.0294056	AK6	22741	4.47	15.7	2	51
Q9Y2Z0	Protein SGT1 homolog	1.55022	Up	0.0137995	SUGT1	49075	5.07	14.5	5	117
Q9Y4W2	Ribosomal biogenesis protein LAS1L	1.55016	Up	0.0113508	LAS1L	93149	4.64	3	2	82
Q8NF64	Zinc finger MIZ domain-containing protein 2	1.5497	Up	0.0194256	ZMIZ2	103174	6.68	1.5	2	43
O15381	Nuclear valosin-containing protein-like	1.54955	Up	0.000310314	NVL	110684	6.11	6	4	85
O14545	TRAF-type zinc finger domain-containing protein 1	1.5489	Up	0.00353029	TRAFD1	71496	5.19	10	5	106
Q5SRE5	Nucleoporin NUP188 homolog	1.54834	Up	0.00203486	NUP188	216015	6.27	5.7	8	290
Q15437	Protein transport protein Sec23B	1.5483	Up	0.000637179	SEC23B	94268	6.43	11	6	265
Q08945	FACT complex subunit SSRP1	1.54811	Up	0.0219232	SSRP1	99012	6.45	8.6	6	157
P14868	Aspartate--tRNA ligase, cytoplasmic	1.54741	Up	0.000250428	DARS	64374	6.11	25.5	11	748
Q92979	Ribosomal RNA small subunit methyltransferase NEP1	1.54627	Up	0.00267889	EMG1	31056	9.28	13.9	3	70
O75439	Mitochondrial-processing peptidase subunit beta	1.54614	Up	0.000750075	PMPCB	59656	6.38	5.3	2	116
Q9Y5B0	RNA polymerase II subunit A C-terminal domain phosphatase	1.54606	Up	0.000804869	CTDP1	115616	5.17	6.1	5	115
Q92616	Translational activator GCN1	1.54557	Up	0.000416055	GCN1L1	332092	7.29	13.2	29	823
Q9BZI7	Regulator of nonsense transcripts 3B	1.5438	Up	0.01592	UPF3B	75258	9.48	5.4	2	39
P62081	40S ribosomal protein S7	1.54211	Up	0.000166353	RPS7	27842	10.09	20.6	4	168
Q7Z5L9	Interferon regulatory factor 2-binding protein 2	1.54208	Up	0.0290178	IRF2BP2	67457	9	9.4	4	112
Q6UWE0	E3 ubiquitin-protein ligase LRSAM1	1.54204	Up	0.014668	LRSAM1	93963	5.7	4.4	2	58
P35250	Replication factor C subunit 2	1.54163	Up	0.00994377	RFC2	44859	6.04	22.6	5	381
Q9NTK5	Obg-like ATPase 1	1.5387	Up	0.00158937	OLA1	55256	7.64	11.4	4	120
Q6P2Q9	Pre-mRNA-processing-splicing factor 8	1.53813	Up	0.000729715	PRPF8	309800	8.95	13.2	23	932
P52333	Tyrosine-protein kinase JAK3	1.53778	Up	0.00516724	JAK3	136698	6.77	6	6	163
P62829	60S ribosomal protein L23	1.53774	Up	0.00210187	RPL23	18637	10.51	49.3	4	259
P63241	Eukaryotic translation initiation factor 5A-1	1.53685	Up	0.00499678	EIF5A	20258	5.08	65.6	8	461
O76071	Probable cytosolic iron-sulfur protein assembly protein CIAO1	1.53636	Up	0.00212729	CIAO1	41821	4.81	15.6	4	182
Q9NRA8	Eukaryotic translation initiation factor 4E transporter	1.53554	Up	0.0108697	EIF4ENIF1	121080	8.45	1.4	2	34
P40227	T-complex protein 1 subunit zeta	1.53506	Up	0.000247975	CCT6A	68985	6.23	30.1	11	962
Q13526	Peptidyl-prolyl cis-trans isomerase NIMA-interacting 1	1.53443	Up	0.00217212	PIN1	20867	8.95	12.3	1	144
P61011	Signal recognition particle 54 kDa protein	1.53219	Up	0.00464311	SRP54	67182	8.87	7.3	3	166
Q5T6S3	PHD finger protein 19	1.53198	Up	0.0323892	PHF19	76887	9.08	3.6	2	34
Q69YQ0	Cytospin-A	1.53114	Up	0.00987853	SPECC1L	143487	5.52	4.8	5	93
Q53H82	Beta-lactamase-like protein 2	1.53004	Up	0.00664609	LACTB2	38112	6.32	7.6	2	60
P38432	Coilin	1.52974	Up	0.000589379	COIL	75629	9.2	3.6	2	35
Q13347	Eukaryotic translation initiation factor 3 subunit I	1.52913	Up	6.56341e-05	EIF3I	41003	5.38	24.6	5	103
Q68CQ4	Digestive organ expansion factor homolog	1.52852	Up	0.0276954	DIEXF	98801	5.6	3.2	2	91
Q9P265	Disco-interacting protein 2 homolog B	1.52736	Up	0.00435476	DIP2B	191022	8.43	4.8	5	135
P06748	Nucleophosmin	1.52572	Up	0.00194413	NPM1	40517	4.64	36.4	9	2256
P62304	Small nuclear ribonucleoprotein E	1.5257	Up	0.000849782	SNRPE	12458	9.46	25	2	75
Q07021	Complement component 1 Q subcomponent-binding protein, mitochondrial	1.52553	Up	2.91196e-05	C1QBP	35638	4.74	31.6	5	672
O14744	Protein arginine N-methyltransferase 5	1.52436	Up	0.0139358	PRMT5	80197	5.88	12.1	6	148
Q8IZ73	RNA pseudouridylate synthase domain-containing protein 2	1.52398	Up	0.000519553	RPUSD2	68260	6.72	8.8	4	129
Q9NR50	Translation initiation factor eIF-2B subunit gamma	1.52298	Up	0.00208523	EIF2B3	59199	6.08	19.7	7	143
Q9NVX0	HAUS augmin-like complex subunit 2	1.52214	Up	0.0013887	HAUS2	31498	7.74	7.2	1	89
Q9UQ80	Proliferation-associated protein 2G4	1.52191	Up	0.000272437	PA2G4	53955	6.13	43.4	13	1358
O43324	Eukaryotic translation elongation factor 1 epsilon-1	1.52019	Up	0.0006677	EEF1E1	22834	8.54	5.2	1	43
Q6PD62	RNA polymerase-associated protein CTR9 homolog	1.51925	Up	0.0128525	CTR9	159311	6.32	3.2	4	114
O95394	Phosphoacetylglucosamine mutase	1.51904	Up	0.0495005	PGM3	68749	5.84	3.5	2	67
Q14694	Ubiquitin carboxyl-terminal hydrolase 10	1.51742	Up	0.00185784	USP10	98019	5.19	9.6	5	241
Q6P179	Endoplasmic reticulum aminopeptidase 2	1.51691	Up	0.00378773	ERAP2	126200	6.25	3.6	2	39
Q2NL82	Pre-rRNA-processing protein TSR1 homolog	1.51613	Up	0.019911	TSR1	107276	6.98	4.4	3	97
O00567	Nucleolar protein 56	1.51287	Up	0.0028015	NOP56	81533	9.24	11.6	6	679
Q8N9T8	Protein KRI1 homolog	1.51276	Up	0.00574316	KRI1	99503	5.06	16.9	7	272
Q13422	DNA-binding protein Ikaros	1.51169	Up	0.000503686	IKZF1	65507	6.12	10.4	4	267
P62191	26S protease regulatory subunit 4	1.50967	Up	0.00353856	PSMC1	59866	5.87	22.3	9	437
P50402	Emerin	1.50907	Up	0.000109977	EMD	30637	5.29	12.6	3	57
P57740	Nuclear pore complex protein Nup107	1.50848	Up	0.00187375	NUP107	119194	5.28	14.9	11	375
Q14011	Cold-inducible RNA-binding protein	1.50848	Up	0.0352528	CIRBP	20241	9.51	25.6	3	40
Q9UG56	Phosphatidylserine decarboxylase proenzyme	1.50797	Up	0.00094785	PISD	51738	9.51	4.6	2	38
Q9P2J5	Leucine--tRNA ligase, cytoplasmic	1.50779	Up	5.74688e-05	LARS	161243	6.95	14.5	15	715
Q03518	Antigen peptide transporter 1	1.50746	Up	0.00336886	TAP1	92775	8.24	6.6	4	337
Q13451	Peptidyl-prolyl cis-trans isomerase FKBP5	1.50618	Up	8.13568e-06	FKBP5	64068	5.7	29.5	12	636
Q9BU76	Multiple myeloma tumor-associated protein 2	1.50501	Up	0.00432568	MMTAG2	37241	10.03	12.9	3	84
Q8WX92	Negative elongation factor B	1.50467	Up	0.0129937	NELFB	74991	5.77	5.7	2	36
Q16543	Hsp90 co-chaperone Cdc37	1.50324	Up	0.00895982	CDC37	54578	5.17	23	9	569
Q9P2N5	RNA-binding protein 27	1.50308	Up	0.00354322	RBM27	137892	9.24	5.8	5	156
P29728	2~-5~-oligoadenylate synthase 2	1.50282	Up	0.000707377	OAS2	97556	8.55	12.4	7	162
O95573	Long-chain-fatty-acid--CoA ligase 3	1.50195	Up	0.00584813	ACSL3	95087	8.65	7.2	4	176
P06733	Alpha-enolase	1.50173	Up	0.000308973	ENO1	56419	7.01	50.9	20	3621
Q8IXM3	39S ribosomal protein L41, mitochondrial	1.50109	Up	0.00396611	MRPL41	18180	9.58	8	1	57
O95433	Activator of 90 kDa heat shock protein ATPase homolog 1	1.50065	Up	0.00202335	AHSA1	44838	5.41	37.3	10	320
Q9Y5X1	Sorting nexin-9	1.50022	Up	0.0166955	SNX9	77261	5.4	5.5	3	116
Q9NPF5	DNA methyltransferase 1-associated protein 1	1.50021	Up	0.0296876	DMAP1	64818	9.51	10.1	3	144
