# Supplementary material for: Comparative Analysis of Global Proteome and Lysine Acetylome Between Naive CD4+ T Cells and CD4+ T Follicular Helper Cells
Source: Front Immunol. 2021 Mar 25;12:643441. doi: 10.3389/fimmu.2021.643441 (PMC8027069; doi:10.3389/fimmu.2021.643441)
Supplement: Supplementary Figure 1 — Reproducibility analysis of three repeated trials of quantitative proteome analysis by Pearson's correlation coefficient. [file Data_Sheet_1.zip › supplementary table S10.XLSX]

## Sheet: Sheet2
Protein accession	Position	Amino acid	Protein names	Gene names	Score	Modified sequence	Mass error [ppm]	Charge	m/z	T1/N1 Ratio	T2/N2 Ratio	T3/N3 Ratio	Sites T/N Ratio	Sites T/N P value	Proteins T/N Ratio	Normalization T/N Ratio
O00148	161	K	ATP-dependent RNA helicase DDX39A	DDX39A	54.157	_DEEVLK(ac)K_	-0.020113	2	451.745	1.35	1.19	1.04	1.19333	0.219841	1.36404	0.874852
O14497	1905	K	AT-rich interactive domain-containing protein 1A	ARID1A	60.218	_KHVTTAEGTPGTTDQEGPPPDGPPEK(ac)R_	-0.89613	4	711.097	0	0.62		0.31	0.360341	1.05693	0.293301
O14980	103	K	Exportin-1	XPO1	57.59	_NQCEGIK(ac)K_	-0.033504	3	340.171	2.43	0.43	1.2	1.35333	0.669432	1.26138	1.0729
O15144	77	K	Actin-related protein 2/3 complex subunit 2	ARPC2	124.81	_ELQAHGADELLK(ac)R_	0.43102	3	507.939	0.6	0.47	0.11	0.393333	0.077496	0.619926	0.634484
O15228	643	K	Dihydroxyacetone phosphate acyltransferase	GNPAT	73.26	_LGVVEK(ac)K_	0.4988	2	407.755	1.93	2.2	2.12	2.08333	0.00809472	1.31543	1.58376
O43665	165	K	Regulator of G-protein signaling 10	RGS10	73.279	_TEEEEEDLPDAQTAAK(ac)R_	0.39082	3	658.636	0.48	0.67	0	0.383333	0.127475	0.661858	0.579178
O75150	20	K	E3 ubiquitin-protein ligase BRE1B	RNF40	78.324	_AAGDGGSGPPEK(ac)K_	-0.44225	3	404.867	3.04	1.2	1.94	2.06	0.246843	1.07878	1.90956
O75530	19	K	Polycomb protein EED	EED	51.03	_EVSTAPAGTDMPAAK(ac)K_	-0.2516	3	539.271	2.11	1.1	3.82	2.34333	0.30116	3.1345	0.747594
O75947	72	K	ATP synthase subunit d, mitochondrial	ATP5H	116.55	_ANVAK(ac)AGLVDDFEK(ac)K_	0.39938	3	563.633	0.46	0.53	0.49	0.493333	0.00239356	0.903379	0.546098
P00338	222	K	L-lactate dehydrogenase A chain	LDHA	90.348	_TLHPDLGTDK(ac)DKEQWK_	0.54918	4	488.998	1.11	1.58	1.41	1.36667	0.161185	1.92764	0.708986
P00338	57	K	L-lactate dehydrogenase A chain	LDHA	68.481	_DLADELALVDVIEDK(ac)LK_	-0.4691	3	647.686	1.51	1.54	1	1.35	0.244467	1.92764	0.70034
P00367	191	K	Glutamate dehydrogenase 1, mitochondrial	GLUD1	51.726	_INPK(ac)NYTDNELEK_	0.35615	3	540.602	0.17	1.21	0.39	0.59	0.400997	0.681418	0.865841
P00441	123	K	Superoxide dismutase [Cu-Zn]	SOD1	101.3	_TLVVHEK(ac)ADDLGK_	0.16835	3	489.6	0.43	0.5	0.67	0.533333	0.0332405	0.583248	0.91442
P00505	90	K	Aspartate aminotransferase, mitochondrial	GOT2	83.54	_KAEAQIAAK(ac)NLDK_	0.020372	3	481.272	0.68	0.66	0.84	0.726667	0.0593955	1.27432	0.570241
P00558	131	K	Phosphoglycerate kinase 1	PGK1	115.78	_FHVEEEGK(ac)GK_	-0.25762	3	401.2	0.31	0.44	0.37	0.373333	0.00534669	0.770634	0.484449
P04075	330	K	Fructose-bisphosphate aldolase A	ALDOA	89.561	_AAQEEYVK(ac)R_	-2.4311	2	568.291	1.53	1.1	1.76	1.46333	0.189639	0.964655	1.51695
P04075	13	K	Fructose-bisphosphate aldolase A	ALDOA	66.989	_PYQYPALTPEQK(ac)K_	1.2017	3	535.615	1.62	1.31	2.51	1.81333	0.206096	0.964655	1.87977
P04179	122	K	Superoxide dismutase [Mn], mitochondrial	SOD2	85.355	_GELLEAIK(ac)R_	-0.037133	2	535.814	0.79	0.55	0.87	0.736667	0.154826	0.642261	1.14699
P05106	234	K	Integrin beta-3	ITGB3	57.59	_FNEEVK(ac)K_	-0.10077	2	468.245	0.15	0.2	0.08	0.143333	0.00246628	0.296824	0.48289
P05166	60	K	Propionyl-CoA carboxylase beta chain, mitochondrial	PCCB	87.696	_IDAQHK(ac)R_	-1.3587	3	303.835	0.33	0.39	0.31	0.343333	0.0020038	0.482353	0.711789
P06454	103	K	Prothymosin alpha	PTMA	100.22	_AAEDDEDDDVDTK(ac)K_	0.52464	3	536.557	4.97	3	3.39	3.78667	0.0634703	2.57651	1.46969
P06748	229	K	Nucleophosmin	NPM1	95.502	_GQESFK(ac)K_	0.44642	3	289.152	2.1	2.13	1.93	2.05333	0.00520168	1.52572	1.34581
P06748	267	K	Nucleophosmin	NPM1	121.02	_VEAK(ac)FINYVK_	0.13646	3	418.236	0.69	0.84	0.68	0.736667	0.053332	1.52572	0.482832
P06748	27	K	Nucleophosmin	NPM1	68.657	_ADK(ac)DYHFK_	0.77497	3	355.838	1.5	1.21	1.54	1.41667	0.0820727	1.52572	0.928524
P07108	19	K	Acyl-CoA-binding protein	DBI	119.45	_TK(ac)PSDEEMLFIYGHYK_	0.49336	4	500.742	0.22	0.35	0.35	0.306667	0.00580837	0.8462	0.362404
P07195	58	K	L-lactate dehydrogenase B chain	LDHB	110.12	_SLADELALVDVLEDK(ac)LK_	-1.5007	3	638.354	0.27	0.32	0.28	0.29	0.000693584	0.816388	0.355223
P07737	126	K	Profilin-1	PFN1	110.08	_EGVHGGLINK(ac)K_	-1.3185	3	398.559	0.73	1.03	0.83	0.863333	0.333223	0.744621	1.15943
P07814	497	K	Bifunctional glutamate/proline--tRNA ligase	EPRS	68.915	_IWAFNK(ac)K_	-0.28275	2	474.769	1.37	1.29	1.53	1.39667	0.0443231	1.59605	0.875077
P07900	283	K	Heat shock protein HSP 90-alpha	HSP90AA1	63.908	_EK(ac)YIDQEELNK_	1.4587	3	484.24	1.58	0.69	1.59	1.28667	0.514898	1.26622	1.01614
P08559	321	K	Pyruvate dehydrogenase E1 component subunit alpha, somatic form, mitochondrial	PDHA1	147.26	_SDPIMLLK(ac)DR_	-0.17736	2	615.332	1.56	1	1.28	1.28	0.292893	0.745218	1.71762
P09622	143	K	Dihydrolipoyl dehydrogenase, mitochondrial	DLD	97.69	_ALTGGIAHLFK(ac)QNK_	0.28733	3	513.96	0.76	0.95	0.92	0.876667	0.229835	1.19334	0.734634
P11142	257	K	Heat shock cognate 71 kDa protein	HSPA8	66.351	_DISENK(ac)R_	0.84265	2	452.23	1.48	2.21	1.32	1.67	0.183897	1.34648	1.24027
P11142	601	K	Heat shock cognate 71 kDa protein	HSPA8	56.569	_ELEK(ac)VCNPIITK_	-0.40787	3	495.938	1.07	3.53	1.86	2.15333	0.323626	1.34648	1.59923
P11177	354	K	Pyruvate dehydrogenase E1 component subunit beta, mitochondrial	PDHB	89.355	_DIIFAIK(ac)K_	0.25237	2	495.305	1.68	2	1.58	1.75333	0.0398873	0.832066	2.10721
P12268	134	K	Inosine-5'-monophosphate dehydrogenase 2	IMPDH2	102.07	_DVFEAK(ac)AR_	-0.23795	2	489.256	3.12	2.97	2.6	2.89667	0.00981015	1.92861	1.50195
P13010	565	K	X-ray repair cross-complementing protein 5	XRCC5	117.38	_DQVTAQEIFQDNHEDGPTAK(ac)K_	0.48747	3	805.047	0.34	0.39	0.34	0.356667	0.00100522	1.01053	0.352949
P13639	857	K	Elongation factor 2	EEF2	51.726	_EGIPALDNFLDK(ac)L_	-1.943	2	743.893	1.89	1.13	2.27	1.76333	0.204002	1.62211	1.08706
P16949	62	K	Stathmin	STMN1	81.017	_K(ac)SHEAEVLK_	0.73751	3	361.533	5.15	3.84	4.29	4.42667	0.0183477	4.68348	0.945167
P17987	400	K	T-complex protein 1 subunit alpha	TCP1	107.06	_SLHDALCVVK(ac)R_	0.47025	3	447.243	3.3	2.47	2.64	2.80333	0.0283071	1.46698	1.91095
P18206	731	K	Vinculin	VCL	111.63	_SLLDASEEAIK(ac)K_	-0.26055	3	449.245	0.07	0.22	0	0.0966667	0.00765217	0.255755	0.377966
P19338	15	K	Nucleolin	NCL	79.469	_NQGDPK(ac)K_	-1.2497	3	276.812	1.82	1.82	2.06	1.9	0.0116452	1.43887	1.32048
P21333	2000	K	Filamin-A	FLNA	109.71	_EEPCLLK(ac)R_	-0.51718	2	543.784	0.2	0.24	0.23	0.223333	0.000358995	0.351463	0.63544
P21333	42	K	Filamin-A	FLNA	78.556	_DLAEDAPWK(ac)K_	0.11079	3	405.54	0.37	0.35	0.15	0.29	0.0143641	0.351463	0.825123
P23368	24	K	NAD-dependent malic enzyme, mitochondrial	ME2	127.17	_EK(ac)GKPLMLNPR_	0.39667	3	442.252	2.83	2.83	2.71	2.79	0.0007482	0.888409	3.14044
P23528	144	K	Cofilin-1	CFL1	131.96	_HELQANCYEEVK(ac)DR_	0.17478	3	611.613	0.47	0.54	0.64	0.55	0.0175515	0.549369	1.00115
P23528	30	K	Cofilin-1	CFL1	56.432	_SSTPEEVK(ac)K_	-0.77615	3	349.517	0.76	0.82	0.49	0.69	0.130119	0.549369	1.25599
P24539	221	K	ATP synthase F(0) complex subunit B1, mitochondrial	ATP5F1	85.062	_EQEHM(ox)INWVEK(ac)HVVQSISTQQEK_	0.197	4	717.101	0	0.28	0	0.0933333	0.0155261	0.924023	0.101008
P24539	162	K	ATP synthase F(0) complex subunit B1, mitochondrial	ATP5F1	162.36	_SQQALVQK(ac)R_	-0.34945	2	550.315	0.73	0.58	0	0.436667	0.174755	0.924023	0.472571
P25705	239	K	ATP synthase subunit alpha, mitochondrial	ATP5A1	83.862	_FNDGSDEK(ac)K_	0.87677	3	361.165	0.71	0.77	0.71	0.73	0.00813022	0.970871	0.751902
P25705	132	K	ATP synthase subunit alpha, mitochondrial	ATP5A1	75.213	_EGDIVK(ac)R_	-1.8282	2	429.738	0.9	0.69	0.81	0.8	0.115252	0.970871	0.824003
P25705	539	K	ATP synthase subunit alpha, mitochondrial	ATP5A1	97.734	_ISEQSDAK(ac)LK_	-1.8116	3	387.543	0.56	0.98	1.11	0.883333	0.623938	0.970871	0.909836
P27797	374	K	Calreticulin	CALR	84.821	_LKEEEEDK(ac)K_	-0.11726	3	397.203	1.29	1.55	0.87	1.23667	0.432218	1.02143	1.21072
P30042	233	K	ES1 protein homolog, mitochondrial	C21orf33	142.83	_EVVEAHVDQK(ac)NK_	-0.46409	3	479.916	0.35	0.57	0.53	0.483333	0.0247714	0.55923	0.864284
P30048	91	K	Thioredoxin-dependent peroxide reductase, mitochondrial	PRDX3	59.908	_DLSLDDFK(ac)GK_	-0.22527	3	393.868	0.83	0.57	1.1	0.833333	0.467633	1.12559	0.740355
P30101	146	K	Protein disulfide-isomerase A3	PDIA3	77.732	_TEEEFK(ac)K_	-0.0042548	2	476.735	0.86	1.28	0.4	0.846667	0.671025	0.768324	1.10197
P31146	132	K	Coronin-1A	CORO1A	130.69	_EPVVTLEGHTK(ac)R_	0.16535	3	469.925	0.86	1.22	1.37	1.15	0.5033	0.673626	1.70718
P31939	356	K	Bifunctional purine biosynthesis protein PURH	ATIC	57.484	_EVSDGIIAPGYEEEALTILSK(ac)K_	-0.11208	3	802.088	0.92	0.73	0.63	0.76	0.147735	1.41162	0.538389
P35269	421	K	General transcription factor IIF subunit 1	GTF2F1	76.228	_VSEMPAAK(ac)R_	-0.043581	2	515.771	1.16	0.87	1.09	1.04	0.744449	1.63909	0.634498
P35579	1441	K	Myosin-9	MYH9	112.13	_QSACNLEK(ac)K_	0.2192	2	560.277	0.55	0.56	0.55	0.553333	8.35271e-05	0.552606	1.00132
P35579	1583	K	Myosin-9	MYH9	66.056	_DEQSEEK(ac)KK_	-0.23713	3	388.191	0.48	0.49	0.45	0.473333	0.000780211	0.552606	0.856548
P35579	1724	K	Myosin-9	MYH9	105.2	_GALALEEK(ac)R_	-0.34561	2	514.79	0.46	0.47	0.54	0.49	0.00363255	0.552606	0.886708
P35579	938	K	Myosin-9	MYH9	98.044	_CQHLQAEK(ac)K_	0.034595	3	395.201	0.66	0.65	0.58	0.63	0.00686796	0.552606	1.14005
P35579	102	K	Myosin-9	MYH9	108.08	_VEDMAELTCLNEASVLHNLK(ac)ER_	-0.37488	3	871.76	0.28	0.07	0.25	0.2	0.00992829	0.552606	0.361922
P35914	137	K	Hydroxymethylglutaryl-CoA lyase, mitochondrial	HMGCL	107.65	_K(ac)NINCSIEESFQR_	-0.69559	3	556.267	2.57	0.7	2.3	1.85667	0.353438	0.726187	2.55673
P36957	272	K	Dihydrolipoyllysine-residue succinyltransferase component of 2-oxoglutarate dehydrogenase complex, mitochondrial	DLST	54.982	_HKEAFLK(ac)K_	-0.63083	4	261.407	0.72	0.84	0.72	0.76	0.0392311	0.790299	0.961661
P37802	17	K	Transgelin-2	TAGLN2	72.928	_EVQQK(ac)IEK_	0.73601	3	348.529	1.25	2.45	3.51	2.40333	0.221316	0.671451	3.57931
P37837	286	K	Transaldolase	TALDO1	176.08	_AAQASDLEK(ac)IHLDEK_	0.49757	4	428.223	0.26	0.33	0.32	0.303333	0.00147335	0.590143	0.514
P38646	567	K	Stress-70 protein, mitochondrial	HSPA9	90.793	_NAEK(ac)YAEEDRR_	0.099743	3	474.892	41.64	Inf	19.71	30.675	0.113712	2.03602	15.0661
P38646	600	K	Stress-70 protein, mitochondrial	HSPA9	82.529	_M(ox)EEFK(ac)DQLPADECNK_	0.92382	3	637.941	2.32	1.31	3.08	2.23667	0.187699	2.03602	1.09855
P39019	23	K	40S ribosomal protein S19	RPS19	97.798	_ALAAFLK(ac)K_	0.72423	2	452.287	1.63	1.62	1.68	1.64333	0.00124602	1.40049	1.1734
P40925	103	K	Malate dehydrogenase, cytoplasmic	MDH1	101.65	_DLLK(ac)ANVK_	0.47364	2	471.785	0.51	0.49	0.41	0.47	0.00494703	0.716871	0.655627
P40926	329	K	Malate dehydrogenase, mitochondrial	MDH2	66.568	_K(ac)GEDFVK_	1.0415	2	432.727	0.57	0.73	0.77	0.69	0.0536281	1.01819	0.677674
P40939	350	K	Trifunctional enzyme subunit alpha, mitochondrial	HADHA	107.09	_ALMGLYHGQVLCK(ac)K_	-0.56349	3	553.962	2.76	1.86	1.65	2.09	0.120453	0.876721	2.38388
P42765	181	K	3-ketoacyl-CoA thiolase, mitochondrial	ACAA2	54.898	_EECDK(ac)YALQSQQR_	0.18696	3	566.258	Inf	Inf	9.5	9.5		0.735897	12.9094
P46013	2264	K	Antigen KI-67	MKI67	67.396	_TPSVGK(ac)AMDTPKPAGGDEK_	0.37482	4	482.741	5.83	2.28	7.48	5.19667	0.15512	3.88256	1.33846
P48735	280	K	Isocitrate dehydrogenase [NADP], mitochondrial	IDH2	67.032	_TDFDK(ac)NK_	0.74216	3	303.815	0.08	0.32	0.27	0.223333	0.0130308	0.547863	0.407644
P48735	180	K	Isocitrate dehydrogenase [NADP], mitochondrial	IDH2	140.77	_HAHGDQYK(ac)ATDFVADR_	0.80059	3	624.959	0.38	0.96	0.91	0.75	0.386029	0.547863	1.36896
P49458	52	K	Signal recognition particle 9 kDa protein	SRP9	153.75	_VTDDLVCLVYK(ac)TDQAQDVK_	0.39838	3	751.375	0.48	0.36	0.46	0.433333	0.00637451	1.02096	0.424437
P49720	77	K	Proteasome subunit beta type-3	PSMB3	119.39	_LNLYELK(ac)EGR_	-0.23241	2	638.848	0.56	0.54	0.62	0.573333	0.00472701	1.29559	0.442528
P49748	276	K	Very long-chain specific acyl-CoA dehydrogenase, mitochondrial	ACADVL	84.753	_TPVTDPATGAVK(ac)EK_	0.12135	3	485.928	0.81	0.89	0.8	0.833333	0.0411175	0.914775	0.910971
P51608	22	K	Methyl-CpG-binding protein 2	MECP2	58.079	_SEDQDLQGLK(ac)DKPLK_	0.84275	3	585.976	0.12	0.16	0.23	0.17	0.0022424	0.351408	0.483769
P51608	449	K	Methyl-CpG-binding protein 2	MECP2	56.339	_TQPAVATAATAAEK(ac)YK_	-0.51191	3	554.961	1.22	0.8	0.83	0.95	0.791304	0.351408	2.70341
P52209	38	K	6-phosphogluconate dehydrogenase, decarboxylating	PGD	77.42	_TVSK(ac)VDDFLANEAK_	-0.41496	3	526.939	0.64	0.94	0.79	0.79	0.186267	0.819912	0.963518
P52272	48	K	Heterogeneous nuclear ribonucleoprotein M	HNRNPM	107.17	_GEGERPAQNEK(ac)R_	1.3538	3	471.567	2.26	2.48	2.41	2.38333	0.00328466	1.22349	1.94797
P55209	194	K	Nucleosome assembly protein 1-like 1	NAP1L1	55.337	_NVDLLSDMVQEHDEPILK(ac)HLK_	1.2283	4	629.577	1.01	3.32	0.91	1.74667	0.519681	1.48868	1.1733
P60174	225	K	Triosephosphate isomerase	TPI1	109.48	_TATPQQAQEVHEK(ac)LR_	0.15183	3	593.311	1.03	4.72	3.87	3.20667	0.247682	0.957059	3.35054
P60900	181	K	Proteasome subunit alpha type-6	PSMA6	85.522	_QTESTSFLEK(ac)K_	-1.2796	3	447.23	1.21	0.73	0.97	0.97	0.875965	0.886328	1.0944
P61158	244	K	Actin-related protein 3	ACTR3	94.538	_EFNK(ac)YDTDGSK_	0.86399	3	449.202	0.67	0.61	0.45	0.576667	0.0342415	0.618205	0.932807
P61978	34	K	Heterogeneous nuclear ribonucleoprotein K	HNRNPK	128.22	_RPAEDMEEEQAFK(ac)R_	-0.84082	3	593.277	2.97	1.88	1.47	2.10667	0.180976	1.19978	1.75588
P62937	76	K	Peptidyl-prolyl cis-trans isomerase A	PPIA	82.925	_HNGTGGK(ac)SIYGEK_	0.22313	3	463.897	0.63	0.59	0.55	0.59	0.00472537	0.816851	0.722286
P63104	120	K	14-3-3 protein zeta/delta	YWHAZ	105.39	_VFYLK(ac)MK_	-0.41919	2	485.775	0.92	0.78	0.93	0.876667	0.173068	0.452556	1.93714
P68871	145	K	Hemoglobin subunit beta	HBB	98.105	_VVAGVANALAHK(ac)YH_	0.3093	3	497.94	1.35	1.07	1.3	1.24	0.150941	0.108228	11.4573
P78371	272	K	T-complex protein 1 subunit beta	CCT2	123.95	_VAEIEHAEK(ac)EK_	0.31464	3	442.23	1.93	1.76	1.97	1.88667	0.00781488	1.3136	1.43625
P78371	119	K	T-complex protein 1 subunit beta	CCT2	94.692	_EAESLIAK(ac)K_	-1.2067	2	515.793	2.99	1.88	3.58	2.81667	0.0967681	1.3136	2.14423
P82979	88	K	SAP domain-containing ribonucleoprotein	SARNP	74.841	_TVDVAAEK(ac)K_	1.8866	2	501.777	1.25	0.74	1.41	1.13333	0.64392	1.36404	0.830863
Q00839	352	K	Heterogeneous nuclear ribonucleoprotein U	HNRNPU	155.08	_HLYTK(ac)DIDIHEVR_	0.90063	3	560.962	0.38	0.69	0.69	0.586667	0.0823371	1.29439	0.453236
Q00839	213	K	Heterogeneous nuclear ribonucleoprotein U	HNRNPU	68.657	_QGQQQAGGK(ac)K_	2.7884	3	357.856	0.47	1.26	1.44	1.05667	0.890833	1.29439	0.816341
Q01518	327	K	Adenylyl cyclase-associated protein 1	CAP1	69.721	_EPAVLELEGK(ac)K_	-0.20977	3	418.903	0.55	1.01	0.59	0.716667	0.256471	0.597308	1.19983
Q01518	81	K	Adenylyl cyclase-associated protein 1	CAP1	85.536	_HAEMVHTGLK(ac)LER_	0.16701	3	521.608	0.41	0.94	1	0.783333	0.444951	0.597308	1.31144
Q03252	203	K	Lamin-B2	LMNB2	72.29	_K(ac)SVFEEEVR_	-0.40089	2	582.798	0.22	0.26	0.27	0.25	0.000621642	0.480426	0.520371
Q03252	175	K	Lamin-B2	LMNB2	66.056	_AEDGHAVAK(ac)K_	0.39199	3	356.521	0.36	0.22	0.1	0.226667	0.0138635	0.480426	0.471803
Q06124	486	K	Tyrosine-protein phosphatase non-receptor type 11	PTPN11	65.043	_EK(ac)GVDCDIDVPK_	-0.57182	3	472.894	0.58	0.74	0.81	0.71	0.073629	1.01251	0.701226
Q13423	70	K	NAD(P) transhydrogenase, mitochondrial	NNT	147.75	_EIFQNEK(ac)R_	1.1639	2	553.285	0.43	0.36	0.45	0.413333	0.00322874	0.616132	0.670851
Q13428	74	K	Treacle protein	TCOF1	83.204	_KAEEDAALQAK(ac)K_	-0.26751	3	448.577	0.96	0.79	0.87	0.873333	0.169783	1.25613	0.69526
Q13442	172	K	28 kDa heat- and acid-stable phosphoprotein	PDAP1	76.073	_DDATLSGK(ac)R_	-0.33503	3	335.505	2.43	1.99	1.98	2.13333	0.0247545	1.37981	1.54611
Q13596	237	K	Sorting nexin-1	SNX1	75.316	_VGKEDSSSAEFLEK(ac)R_	0.65267	3	575.288	3.95	2.91	4.43	3.76333	0.0373323	1.90166	1.97898
Q14980	1624	K	Nuclear mitotic apparatus protein 1	NUMA1	60.76	_THYDAK(ac)K_	0.01415	3	302.156	0.81	0.29	0.62	0.573333	0.148839	0.890312	0.643969
Q15027	274	K	Arf-GAP with coiled-coil, ANK repeat and PH domain-containing protein 1	ACAP1	118.51	_EGPGGLVMEGHLFK(ac)R_	0.084979	3	556.956	1.72	1.05	2.84	1.87	0.306723	0.90892	2.05739
Q15185	33	K	Prostaglandin E synthase 3	PTGES3	105.46	_DVNVNFEK(ac)SK_	0.069759	2	611.309	3.27	2.8	3.35	3.14	0.00950337	1.40771	2.23058
Q15233	467	K	Non-POU domain-containing octamer-binding protein	NONO	98.105	_AAPGAEFAPNK(ac)R_	-1.0102	3	424.223	1.44	1.5	1.46	1.46667	0.00213599	1.14796	1.27763
Q15459	486	K	Splicing factor 3A subunit 1	SF3A1	80.96	_TDIFGVEETAIGK(ac)K_	0.47391	3	517.275	1.07	0.86	1.24	1.05667	0.714678	1.19111	0.887131
Q16181	208	K	Septin-7	42620	102.87	_ADTLTPEECQQFK(ac)K_	0.086383	3	579.61	0.35	0.38	0.34	0.356667	0.000523093	0.652558	0.546567
Q16851	33	K	UTP--glucose-1-phosphate uridylyltransferase	UGP2	66.056	_QELELSVK(ac)K_	-0.026945	3	372.548	0.42	0.18	0.29	0.296667	0.0142769	0.610719	0.485766
Q5VTE0	179	K	Putative elongation factor 1-alpha-like 3	EEF1A1P5	105.52	_EVSTYIK(ac)K_	0.67078	2	505.282	1.67	1.72	1.75	1.71333	0.00160109	1.98678	0.862367
Q7L576	182	K	Cytoplasmic FMR1-interacting protein 1	CYFIP1	101.56	_CSVK(ac)NDHSAYK_	0.59126	3	450.875	0.74	0.74	0.7	0.726667	0.00355031	0.514522	1.41231
Q8IZQ5	20	K	Selenoprotein H	SELH	162.93	_KAEAAVVAVAEK(ac)R_	-1.9366	3	461.937	0.48	0.52	0.5	0.5	0.000799041	0.445137	1.12325
Q8N1G2	14	K	Cap-specific mRNA (nucleoside-2'-O-)-methyltransferase 1	CMTR1	79.492	_TDPECTAPIK(ac)K_	0.9206	3	434.552	1.44	1.58	1.44	1.48667	0.0135135	1.4865	1.00011
Q8NFC6	3047	K	Biorientation of chromosomes in cell division protein 1-like 1	BOD1L1	83.948	_VEEAPVK(ac)K_	0.43935	2	471.269	1.14	1.01	1.14	1.09667	0.210135	1.01934	1.07586
Q8TF42	208	K	Ubiquitin-associated and SH3 domain-containing protein B	UBASH3B	86.898	_TEVHVEPHK(ac)K_	-0.46609	4	312.17	0.52	0.53	0.46	0.503333	0.00289267	0.249569	2.01681
Q8WU79	151	K	Stromal membrane-associated protein 2	SMAP2	61.161	_GSEPVPEK(ac)K_	0.81279	2	506.769	4.79	5.51	5	5.1	0.00405315	1.46886	3.47209
Q8WUD4	78	K	Coiled-coil domain-containing protein 12	CCDC12	82.069	_RVPQAK(ac)PVAVEEK_	0.0033439	3	498.288	1.07	1.69	1.33	1.36333	0.240653	1.06472	1.28046
Q8WW12	64	K	PEST proteolytic signal-containing nuclear protein	PCNP	93.243	_SAEEEAADLPTK(ac)PTK_	0.21036	4	407.956	1.74	1.54	1.55	1.61	0.0166405	1.56866	1.02635
Q92793	1627	K	CREB-binding protein	CREBBP	84.615	_LYATMEK(ac)HK_	-0.51084	3	388.202	1.92	2.02	2.08	2.00667	0.00320804	0.869048	2.30904
Q92793	1806	K	CREB-binding protein	CREBBP	146.11	_VVQHTK(ac)GCK(ac)R_	-0.012538	3	432.9	0.17	0.37	0.48	0.34	0.0272003	0.869048	0.391233
Q92793	1809	K	CREB-binding protein	CREBBP	146.11	_VVQHTK(ac)GCK(ac)R_	-0.012538	3	432.9	0.17	0.37	0.48	0.34	0.0272003	0.869048	0.391233
Q92793	1591	K	CREB-binding protein	CREBBP	125.75	_NNK(ac)K(ac)TNK(ac)NK(ac)SSISR_	-3.1947	3	596.318	0.75	0.52	0.76	0.676667	0.0779868	0.869048	0.77863
Q92793	1592	K	CREB-binding protein	CREBBP	125.75	_NNK(ac)K(ac)TNK(ac)NK(ac)SSISR_	-3.1947	3	596.318	0.75	0.52	0.76	0.676667	0.0779868	0.869048	0.77863
Q92793	1595	K	CREB-binding protein	CREBBP	125.75	_NNK(ac)K(ac)TNK(ac)NK(ac)SSISR_	-3.1947	3	596.318	0.75	0.52	0.76	0.676667	0.0779868	0.869048	0.77863
Q92793	1597	K	CREB-binding protein	CREBBP	99.344	_NNK(ac)K(ac)TNK(ac)NK(ac)SSISR_	-3.1947	3	596.318	0	0	0.59	0.196667	0.0793476	0.869048	0.226301
Q92793	1711	K	CREB-binding protein	CREBBP	114.64	_FVYTCNECK(ac)HHVETR_	-0.13732	4	506.229	1.72	2.58	1.7	2	0.10643	0.869048	2.30137
Q96C86	142	K	m7GpppX diphosphatase	DCPS	97.071	_HLQK(ac)YLR_	0.38688	3	333.863	0.93	0.81	0.92	0.886667	0.137789	0.633792	1.39899
Q96HW7	26	K	Integrator complex subunit 4	INTS4	114.72	_VVQPQEEIATK(ac)K_	0.15694	3	471.265	1.91	2.6	2.77	2.42667	0.0473658	1.29491	1.874
Q96JJ3	401	K	Engulfment and cell motility protein 2	ELMO2	97.734	_EDK(ac)HECPFGR_	-1.0134	3	439.528	0.85	0.73	0.75	0.776667	0.0390252	0.876854	0.885743
Q99460	720	K	26S proteasome non-ATPase regulatory subunit 1	PSMD1	74.987	_VINDK(ac)HDDVMAK_	1.4805	3	476.238	1.07	0.73	1.09	0.963333	0.821674	1.30893	0.735968
Q9H1E3	35	K	Nuclear ubiquitous casein and cyclin-dependent kinase substrate 1	NUCKS1	73.665	_DSGPPTK(ac)K_	0.56467	2	436.23	2.38	2.31	3.06	2.58333	0.0325685	0.935929	2.76018
Q9HB71	33	K	Calcyclin-binding protein	CACYBP	97.734	_DALTAEK(ac)SK_	-1.5384	2	502.767	11.38	Inf	Inf	11.38		2.91519	3.90368
Q9NSE4	725	K	Isoleucine--tRNA ligase, mitochondrial	IARS2	125.31	_DDISK(ac)LR_	-0.041827	2	444.743	0.65	0.73	0.74	0.706667	0.013847	0.810965	0.87139
Q9NUV9	262	K	GTPase IMAP family member 4	GIMAP4	73.499	_IREEYEEK(ac)IR_	0.075949	3	469.581	0.62	0.78	1.11	0.836667	0.452847	0.432498	1.9345
Q9NZ45	104	K	CDGSH iron-sulfur domain-containing protein 1	CISD1	52.527	_HNEETGDNVGPLIIK(ac)K_	0.71283	4	452.24	0.44	0.37	0	0.27	0.048653	0.947251	0.285035
Q9P2R3	937	K	Rabankyrin-5	ANKFY1	52.255	_VNELTK(ac)HR_	-2.2772	3	346.861	0.2	0.45	0.57	0.406667	0.047065	0.694878	0.585235
Q9P2R7	88	K	Succinyl-CoA ligase [ADP-forming] subunit beta, mitochondrial	SUCLA2	62.466	_SPDEAYAIAK(ac)K_	1.1107	3	412.215	3.01	1.58	1.84	2.14333	0.167785	0.778926	2.75165
Q9UII2	82	K	ATPase inhibitor, mitochondrial	ATPIF1	104.22	_HHEEEIVHHK(ac)K_	-0.86528	5	293.753	2.32	2.77	2.3	2.46333	0.0160956	0.495249	4.97393
Q9UQE7	106	K	Structural maintenance of chromosomes protein 3	SMC3	88.596	_K(ac)DQYFLDK_	-0.33694	2	549.777	1.42	1.32	1.64	1.46	0.0578833	1.18058	1.23668
Q9Y305	157	K	Acyl-coenzyme A thioesterase 9, mitochondrial	ACOT9	114.72	_K(ac)SLSPEQDIK_	0.27833	3	396.215	0.89	0.87	0.81	0.856667	0.0396904	1.05198	0.814337
Q9Y3L3	140	K	SH3 domain-binding protein 1	SH3BP1	71.176	_LSEEELPAILK(ac)HK_	0.27964	3	516.959	1.25	0.72	0.86	0.943333	0.797934	0.789598	1.1947
Q9Y490	1544	K	Talin-1	TLN1	138.28	_TIK(ac)ALDGAFTEENR_	-1.1714	3	536.274	0.24	0.8	0.46	0.5	0.129084	0.323425	1.54595
Q9Y617	318	K	Phosphoserine aminotransferase	PSAT1	59.35	_GDDALEK(ac)R_	0.79664	2	473.235	3.08	2.82	3.19	3.03	0.00435154	2.23183	1.35763
Q9Y6K5	597	K	2'-5'-oligoadenylate synthase 3	OAS3	87.568	_NFMNIRPVK(ac)LK_	-0.095813	3	467.939	1.24	1.16	1.14	1.18	0.0405968	1.17318	1.00581
Q9Y6N5	135	K	Sulfide:quinone oxidoreductase, mitochondrial	SQRDL	76.759	_NCIHTDDDEK(ac)ISYR_	0.66116	3	603.269	0.55	0.91	0.83	0.763333	0.218647	1.66248	0.459153
Q16576	118	K	Histone-binding protein RBBP7	RBBP7	149.3	_IECEIK(ac)INHEGEVNR_	-0.23569	3	627.976	2.43	1.47	2.2	2.03333	0.100262	1.8945	1.07328
P0C0S5	13	K	Histone H2A.Z	H2AFZ	97.933	_AGGK(ac)AGK(ac)DSGK(ac)AK(ac)TK_	-0.011771	3	524.618	0.46	0.38	0.55	0.463333	0.0123257	1.09045	0.424901
P0C0S5	4	K	Histone H2A.Z	H2AFZ	107.46	_AGGK(ac)AGK(ac)DSGK(ac)AK(ac)TK_	-0.011771	3	524.618	0.87	0.81	0.8	0.826667	0.0230326	1.09045	0.758096
P0C0S5	11	K	Histone H2A.Z	H2AFZ	107.46	_AGK(ac)DSGK(ac)AK_	0.48529	2	473.254	0.94	0.86	0.89	0.896667	0.0686953	1.09045	0.82229
P0C0S5	7	K	Histone H2A.Z	H2AFZ	107.46	_AGK(ac)DSGK(ac)AK_	0.48529	2	473.254	1	0.94	0.93	0.956667	0.24693	1.09045	0.877313
P10412	167	K	Histone H1.4	HIST1H1E	57.174	_KPAAAAGAK(ac)K_	0.78124	3	318.863	1.44	1.8	1.26	1.5	0.12375	1.59303	0.941603
P16104	5	K	Histone H2AX	H2AFX	120.76	_GK(ac)TGGK(ac)AR_	-0.75635	2	429.743	0.84	0.95	0.84	0.876667	0.110947	1.27459	0.687802
P16104	9	K	Histone H2AX	H2AFX	120.76	_GK(ac)TGGK(ac)AR_	-0.75635	2	429.743	0.84	0.95	0.84	0.876667	0.110947	1.27459	0.687802
P16401	167	K	Histone H1.5	HIST1H1B	109.29	_KPAAAGVK(ac)K_	-0.33532	3	304.527	5.57	4.92	5.86	5.45	0.00579943	1.36965	3.97912
P62805	77	K	Histone H4	HIST1H4A	190.57	_DAVTYTEHAK(ac)R_	-0.034261	3	444.89	0.52	0.49	0.35	0.453333	0.013497	0.848253	0.534432
P62805	5	K	Histone H4	HIST1H4A	173.25	_GK(ac)GGK(ac)GLGK(ac)GGAK(ac)R_	-0.0057434	2	719.91	0.91	0.81	0.84	0.853333	0.0561069	0.848253	1.00599
P62805	16	K	Histone H4	HIST1H4A	173.25	_GLGK(ac)GGAK(ac)R_	0.18756	2	464.272	0.92	0.77	0.96	0.883333	0.241279	0.848253	1.04136
P62805	8	K	Histone H4	HIST1H4A	173.25	_GK(ac)GGK(ac)GLGK(ac)GGAK(ac)R_	-0.0057434	2	719.91	1	0.92	1.01	0.976667	0.572407	0.848253	1.15139
P62805	12	K	Histone H4	HIST1H4A	173.25	_GLGK(ac)GGAK(ac)R_	0.18756	2	464.272	1.04	0.92	1.07	1.01	0.875	0.848253	1.19068
Q5QNW6	12	K	Histone H2B type 2-F	HIST2H2BF	114.7	_SAPAPK(ac)K(ac)GSK(ac)K_	0.45847	2	612.851	1.31	1.26	1.31	1.29333	0.00480757	0.804543	1.60754
Q5QNW6	15	K	Histone H2B type 2-F	HIST2H2BF	114.7	_SAPAPK(ac)K(ac)GSK(ac)K_	0.45847	2	612.851	1.31	1.26	1.31	1.29333	0.00480757	0.804543	1.60754
Q5QNW6	16	K	Histone H2B type 2-F	HIST2H2BF	91.812	_K(ac)GSK(ac)K(ac)AVTK(ac)VQK_	0.56706	3	490.628	1.35	1.19	1.33	1.29	0.0423356	0.804543	1.6034
Q5QNW6	20	K	Histone H2B type 2-F	HIST2H2BF	96.342	_K(ac)GSK(ac)K(ac)AVTK(ac)VQK_	0.56706	3	490.628	1.35	1.17	1.29	1.27	0.0530687	0.804543	1.57854
Q5QNW6	23	K	Histone H2B type 2-F	HIST2H2BF	96.342	_AVTK(ac)VQK(ac)K_	2.46	2	493.306	1.36	1.15	1.25	1.25333	0.0762566	0.804543	1.55782
Q71DI3	9	K	Histone H3.2	HIST2H3A	112.36	_K(ac)STGGK(ac)APR_	-1.4606	3	329.186	0.71	0.52	0.61	0.613333	0.0289061	1.40112	0.437745
Q71DI3	14	K	Histone H3.2	HIST2H3A	112.36	_K(ac)STGGK(ac)APR_	-1.4606	3	329.186	0.71	0.52	0.61	0.613333	0.0289061	1.40112	0.437745
Q71DI3	79	K	Histone H3.2	HIST2H3A	128.88	_EIAQDFK(ac)TDLR_	0.23356	2	689.354	0.16	0.31	0.5	0.323333	0.030272	1.40112	0.230768
Q71DI3	18	K	Histone H3.2	HIST2H3A	161.67	_K(ac)QLATK(ac)AAR_	0.3975	2	535.819	0.87	0.74	0.78	0.796667	0.0496551	1.40112	0.568593
Q71DI3	23	K	Histone H3.2	HIST2H3A	161.67	_QLATK(ac)AAR_	0.13307	2	450.767	1.06	0.93	0.98	0.99	0.849244	1.40112	0.706578
