# Supplementary material for: Comparative Analysis of Global Proteome and Lysine Acetylome Between Naive CD4+ T Cells and CD4+ T Follicular Helper Cells
Source: Front Immunol. 2021 Mar 25;12:643441. doi: 10.3389/fimmu.2021.643441 (PMC8027069; doi:10.3389/fimmu.2021.643441)
Supplement: Supplementary Figure 1 — Reproducibility analysis of three repeated trials of quantitative proteome analysis by Pearson's correlation coefficient. [file Data_Sheet_1.zip › supplementary table S11.XLSX]

## Sheet: Sheet1
up-regulated genes in both mRNA and protein levels	down-regulated genes in both mRNA and protein levels
CD2	PECAM1
IRF2BP2	GP5
CHD4	EPPK1
PSPH	RASGRP2
RELB	ITGA6
C9orf64	CASP10
KIF20A	ANXA1
KPNA2	GSTM3
BST2	AIF1
CDCA8	TPM2
FOXP4	TMOD2
SEC11C	SCRN1
WARS	VIM
RFC5	RAP1GAP2
PGAM1	SGTB
KIF2C	CAPG
PLSCR1	ITGB7
PTMS	GSTM2
ARL3	VCL
BATF	TGFB1
SLC1A4	KCTD12
GALNT2	CAPN2
TPX2	APOBR
OTUD7B	AAK1
GALM	GLIPR2
FKBP5	PLEKHA1
KSR1	SNTB1
FAS	ALOX5
FURIN	ASPH
SLC7A5	BTK
TIFA	PTGS1
RAB27A	GNAQ
PALLD	PSTPIP2
CD82	ITGAM
RAB11FIP1	LAMC1
CTNNA1	SAMHD1
TNFRSF8	SYK
SLC29A1	MZB1
	ANK3
	ESAM
	VPS37B
	ARRB1
	TMEM63A
	CDC42BPB
	HVCN1
	MMRN1
	FAM65B
	SPTBN1
	SERPINE2
	CASP1
	CAMK4
	YES1
	ALDH2
	NOSIP
	IFI30
	LYZ
	PLCG2
	ITGA2
	CASS4
	INPP4A
	FLNA
	GIMAP1
	CBR3
	GPD1L
	FLNB
	APOE
	SELP
	PLEK
	TUBB1
	THNSL1
	RGS19
	GIMAP7
	RCSD1
	CLU
	STK38
	RASA3
	ARHGEF18
	PDLIM2
	ABLIM1
	DOCK11
	EPHX2
	RAP1B
	GP1BA
	TMBIM1
	PRKCA
	CAMK2G
	DOK2
	CCBL1
