# Supplementary material for: Comparative Analysis of Global Proteome and Lysine Acetylome Between Naive CD4+ T Cells and CD4+ T Follicular Helper Cells
Source: Front Immunol. 2021 Mar 25;12:643441. doi: 10.3389/fimmu.2021.643441 (PMC8027069; doi:10.3389/fimmu.2021.643441)
Supplement: Supplementary Figure 1 — Reproducibility analysis of three repeated trials of quantitative proteome analysis by Pearson's correlation coefficient. [file Data_Sheet_1.zip › supplementary table S2.XLSX]

## Sheet: TfhvsNaive_down-regulated_list
Protein accession	Protein description	T/Naive Ratio	Regulated Type	P value	Gene name	MV [Da]	pI	AASC [%]	MP	Score
P16109	P-selectin	0.0704267	Down	0.0039768	SELP	101927	6.17	8.1	4	157
Q9P126	C-type lectin domain family 1 member B	0.0933377	Down	0.00626138	CLEC1B	31216	8.79	10.5	2	68
P01009	Alpha-1-antitrypsin	0.0989115	Down	0.00634356	SERPINA1	54899	5.37	5.7	2	101
P01011	Alpha-1-antichymotrypsin	0.103248	Down	0.00219706	SERPINA3	53979	5.33	6.4	2	99
P68871	Hemoglobin subunit beta	0.108228	Down	0.000166839	HBB	18852	6.75	15.6	2	133
P37840	Alpha-synuclein	0.108366	Down	0.00679272	SNCA	18118	4.67	15.7	2	65
P10720	Platelet factor 4 variant	0.110809	Down	0.0235883	PF4V1	13607	9.3	36.5	3	253
P02775	Platelet basic protein	0.118877	Down	0.00217047	PPBP	17379	9.04	44.5	7	1105
P46527	Cyclin-dependent kinase inhibitor 1B	0.120761	Down	8.68e-05	CDKN1B	25496	6.54	9.6	2	29
Q15746	Myosin light chain kinase, smooth muscle	0.122374	Down	0.0119564	MYLK	246778	5.85	1.1	2	103
P02765	Alpha-2-HS-glycoprotein	0.123558	Down	0.00660951	AHSG	43994	5.43	9	4	231
P02787	Serotransferrin	0.130706	Down	0.00706089	TF	92815	6.81	10.2	5	81
Q96DZ9	CKLF-like MARVEL transmembrane domain-containing protein 5	0.131068	Down	0.0169329	CMTM5	26011	6.13	14.3	3	117
Q684P5	Rap1 GTPase-activating protein 2	0.131244	Down	0.000786077	RAP1GAP2	92206	6.22	2.5	1	120
P05067	Amyloid beta A4 protein	0.131557	Down	0.00785253	APP	97539	4.73	5.7	4	236
O00151	PDZ and LIM domain protein 1	0.141406	Down	0.00441666	PDLIM1	41776	6.56	21	6	327
Q96C24	Synaptotagmin-like protein 4	0.143704	Down	0.00221827	SYTL4	91270	9.1	8.2	3	139
Q99719	Septin-5	0.144521	Down	0.001352	SEPT5	50539	6.21	7.3	3	60
Q05682	Caldesmon	0.148148	Down	0.00268603	CALD1	117295	5.62	15.6	12	422
P55008	Allograft inflammatory factor 1	0.148696	Down	0.00987108	AIF1	21276	5.97	4.1	1	62
P04275	von Willebrand factor	0.155125	Down	0.00119157	VWF	347380	5.29	8.4	18	697
Q96AP7	Endothelial cell-selective adhesion molecule	0.155178	Down	0.00294957	ESAM	44873	9.42	4.4	1	40
Q9NZN3	EH domain-containing protein 3	0.156873	Down	0.00525911	EHD3	71218	6.12	17.2	8	313
Q14766	Latent-transforming growth factor beta-binding protein 1	0.156899	Down	0.00908184	LTBP1	213674	5.63	10.7	13	580
Q02153	Guanylate cyclase soluble subunit beta-1	0.159725	Down	0.00179698	GUCY1B3	79059	5.2	6.1	3	88
P12259	Coagulation factor V	0.162597	Down	0.0119408	F5	282019	5.68	2.6	6	268
P0DMM9	Sulfotransferase 1A3	0.162779	Down	0.000488862	SULT1A3	39101	5.68	7.5	2	63
P02768	Serum albumin	0.16429	Down	0.00429848	ALB	85296	5.92	53.2	25	1408
Q13976	cGMP-dependent protein kinase 1	0.172221	Down	0.00264809	PRKG1	90693	5.74	1.5	1	51
P23219	Prostaglandin G/H synthase 1	0.174553	Down	0.00144003	PTGS1	75341	6.81	8.8	3	136
P02766	Transthyretin	0.17662	Down	0.000601507	TTR	18054	5.52	12.9	1	64
P02679	Fibrinogen gamma chain	0.182143	Down	0.00545764	FGG	60127	5.37	11	6	162
P02675	Fibrinogen beta chain	0.185714	Down	0.00442072	FGB	65056	8.54	45	19	1263
P06396	Gelsolin	0.1869	Down	0.00397584	GSN	96585	5.9	17.9	10	655
O43150	Arf-GAP with SH3 domain, ANK repeat and PH domain-containing protein 2	0.19143	Down	0.0007759	ASAP2	131168	6.24	5.5	4	213
P14543	Nidogen-1	0.194788	Down	0.00236131	NID1	146017	5.12	4.9	5	133
P02647	Apolipoprotein A-I	0.194953	Down	0.0126425	APOA1	36030	5.56	13.9	4	153
Q9HBI1	Beta-parvin	0.195711	Down	0.00452968	PARVB	48620	6.26	23.4	7	425
P01857	Ig gamma-1 chain C region	0.197126	Down	0.000818419	IGHG1	43242	8.46	5.8	1	82
P16671	Platelet glycoprotein 4	0.198918	Down	0.00154285	CD36	60694	8.19	3.8	1	154
P24557	Thromboxane-A synthase	0.200417	Down	0.000591359	TBXAS1	66663	7.56	10.5	5	299
P07359	Platelet glycoprotein Ib alpha chain	0.203941	Down	7.11e-05	GP1BA	78196	5.87	3.2	2	77
P61626	Lysozyme C	0.206317	Down	0.000251823	LYZ	18587	9.38	27	5	55
P01024	Complement C3	0.207083	Down	0.000746987	C3	214694	6.02	3.2	5	70
Q8WWN9	Interactor protein for cytohesin exchange factors 1	0.207129	Down	0.00510922	IPCEF1	59159	7.16	8.7	3	130
P02760	Protein AMBP	0.207657	Down	0.00232308	AMBP	44240	5.95	6.8	2	30
Q13201	Multimerin-1	0.207676	Down	0.000169088	MMRN1	158929	8.15	18.1	15	696
Q14116	Interleukin-18	0.212362	Down	0.00584032	IL18	26264	4.54	4.1	2	30
P08571	Monocyte differentiation antigen CD14	0.214874	Down	0.00978928	CD14	42970	5.84	4.3	2	56
P06702	Protein S100-A9	0.219337	Down	0.0086976	S100A9	16040	5.71	54.4	5	363
P04792	Heat shock protein beta-1	0.219584	Down	0.0186583	HSPB1	24659	5.98	4.4	1	54
O76074	cGMP-specific 3~,5~-cyclic phosphodiesterase	0.222549	Down	0.00182284	PDE5A	114867	5.74	9	5	252
Q14432	cGMP-inhibited 3~,5~-cyclic phosphodiesterase A	0.227556	Down	0.00437478	PDE3A	137440	5.66	1.9	2	90
Q9NY65	Tubulin alpha-8 chain	0.230969	Down	0.0135186	TUBA8	55329	4.94	35.4	13	948
P08567	Pleckstrin	0.232383	Down	0.000322184	PLEK	48290	8.51	33.1	7	429
P09917	Arachidonate 5-lipoxygenase	0.236178	Down	0.00312292	ALOX5	87612	5.51	3.6	3	47
Q13315	Serine-protein kinase ATM	0.236367	Down	0.000818869	ATM	404807	6.39	2.4	6	82
O00194	Ras-related protein Rab-27B	0.23927	Down	0.00862559	RAB27B	28487	5.35	11.5	3	84
P06737	Glycogen phosphorylase, liver form	0.242424	Down	2.31e-05	PYGL	112611	6.71	4.7	4	90
P12931	Proto-oncogene tyrosine-protein kinase Src	0.244163	Down	0.00340488	SRC	67643	7.1	11.4	6	114
Q06187	Tyrosine-protein kinase BTK	0.244444	Down	0.00206469	BTK	89291	7.83	8.2	4	114
Q9H939	Proline-serine-threonine phosphatase-interacting protein 2	0.244635	Down	0.00736152	PSTPIP2	47311	8.72	14.1	4	66
P98082	Disabled homolog 2	0.248767	Down	0.000445944	DAB2	94428	5.34	3	2	83
P07996	Thrombospondin-1	0.250044	Down	0.00517856	THBS1	146124	4.71	40.1	30	2792
O94886	CSC1-like protein 1	0.252184	Down	0.0135517	TMEM63A	101798	6.98	2	2	43
P00488	Coagulation factor XIII A chain	0.252335	Down	0.00105947	F13A1	92665	5.75	29.8	18	1171
Q86YW5	Trem-like transcript 1 protein	0.252754	Down	0.00438908	TREML1	35578	5.7	5.1	1	114
P20963	T-cell surface glycoprotein CD3 zeta chain	0.254622	Down	0.00640863	CD247	21721	9.28	35.4	5	123
P18206	Vinculin	0.255755	Down	0.0045105	VCL	142396	5.5	48.1	48	2908
Q99683	Mitogen-activated protein kinase kinase kinase 5	0.255983	Down	0.00305416	MAP3K5	176147	5.52	0.9	1	78
P12814	Alpha-actinin-1	0.257111	Down	0.00189332	ACTN1	116167	5.25	54.4	43	3480
P04083	Annexin A1	0.258133	Down	0.000765965	ANXA1	46480	6.57	31.2	8	891
Q9Y4D1	Disheveled-associated activator of morphogenesis 1	0.258675	Down	0.00558918	DAAM1	146653	6.81	6.9	5	169
Q9NQ75	Cas scaffolding protein family member 4	0.261286	Down	0.00177024	CASS4	97284	6.66	4.8	2	66
Q13642	Four and a half LIM domains protein 1	0.261758	Down	0.000574772	FHL1	46944	9.25	13	4	146
O75563	Src kinase-associated phosphoprotein 2	0.262787	Down	0.00924779	SKAP2	48981	4.55	10.9	3	179
Q8NG06	E3 ubiquitin-protein ligase TRIM58	0.263289	Down	0.00317919	TRIM58	59940	5.87	5.1	2	66
P14222	Perforin-1	0.266783	Down	8.11e-05	PRF1	66604	8.05	7	4	75
P02656	Apolipoprotein C-III	0.267509	Down	0.016289	APOC3	12450	5.23	16.2	1	113
P02776	Platelet factor 4	0.270547	Down	0.0111577	PF4	13185	8.93	34.7	4	115
P29466	Caspase-1	0.270799	Down	0.0202243	CASP1	52230	5.63	11.9	3	82
Q7L591	Docking protein 3	0.271115	Down	5.52e-05	DOK3	58121	7.93	4.8	2	57
Q0ZGT2	Nexilin	0.27206	Down	0.00306786	NEXN	99628	5.31	11.6	8	231
P10124	Serglycin	0.273695	Down	0.000322634	SRGN	19187	4.81	8.9	1	70
P05164	Myeloperoxidase	0.27474	Down	0.00115628	MPO	90055	9.19	3	2	90
Q9Y6C2	EMILIN-1	0.2749	Down	0.0119316	EMILIN1	110663	5.07	5.8	4	177
P02649	Apolipoprotein E	0.275049	Down	0.00389633	APOE	39454	5.65	5	2	58
Q9NR12	PDZ and LIM domain protein 7	0.276144	Down	0.00656618	PDLIM7	57542	8.76	2.4	1	55
Q9NXH8	Torsin-4A	0.278555	Down	0.00476629	TOR4A	49862	9.98	3.3	1	107
P36959	GMP reductase 1	0.280242	Down	0.000152567	GMPR	43122	6.6	2.6	1	76
P16284	Platelet endothelial cell adhesion molecule	0.281055	Down	0.000259978	PECAM1	97146	6.55	15	7	274
Q05209	Tyrosine-protein phosphatase non-receptor type 12	0.28418	Down	0.00479946	PTPN12	100136	5.4	4.2	3	135
Q14644	Ras GTPase-activating protein 3	0.284269	Down	0.00893411	RASA3	111960	6.76	7.9	6	208
Q9Y3Z3	Deoxynucleoside triphosphate triphosphohydrolase SAMHD1	0.285882	Down	0.00292139	SAMHD1	83667	6.69	29.6	13	883
P24844	Myosin regulatory light polypeptide 9	0.290868	Down	7.59e-05	MYL9	23309	4.8	56.4	7	1005
Q99501	GAS2-like protein 1	0.291105	Down	0.0188164	GAS2L1	75877	10.1	5.4	2	61
Q8TB24	Ras and Rab interactor 3	0.291495	Down	0.00341973	RIN3	119867	6.17	1.5	1	92
P02671	Fibrinogen alpha chain	0.295256	Down	0.000358443	FGA	105739	5.7	23.2	15	1349
P05106	Integrin beta-3	0.296824	Down	0.00193376	ITGB3	100735	5.09	31.9	19	1648
Q7LDG7	RAS guanyl-releasing protein 2	0.298793	Down	0.00737403	RASGRP2	76935	7.89	12.5	6	154
P51606	N-acylglucosamine 2-epimerase	0.3001	Down	3.69e-05	RENBP	53379	5.95	3.3	1	98
O15117	FYN-binding protein	0.303503	Down	0.00120363	FYB	107105	6.11	11.2	7	179
P50148	Guanine nucleotide-binding protein G(q) subunit alpha	0.304502	Down	0.00089908	GNAQ	47671	5.48	9.2	4	57
P20592	Interferon-induced GTP-binding protein Mx2	0.304511	Down	0.00282838	MX2	94868	8.91	6.6	5	120
P07093	Glia-derived nexin	0.305712	Down	0.00019088	SERPINE2	51077	9.35	4.3	2	37
P53634	Dipeptidyl peptidase 1	0.306355	Down	0.000168286	CTSC	58577	6.54	9.3	3	155
Q8N1K5	Protein THEMIS	0.308161	Down	7.02e-05	THEMIS	85720	5.62	3.1	2	74
P23229	Integrin alpha-6	0.309015	Down	0.000295539	ITGA6	144453	6.21	8.6	7	161
P09486	SPARC	0.309667	Down	0.0045964	SPARC	40277	4.73	22.8	5	191
Q12765	Secernin-1	0.3098	Down	0.0160143	SCRN1	52021	4.66	8.7	3	84
A0MZ66	Shootin-1	0.31421	Down	1.42e-05	KIAA1598	88379	5.27	3.5	2	71
P67936	Tropomyosin alpha-4 chain	0.314937	Down	0.00314646	TPM4	34577	4.67	64.1	21	1249
Q9UI08	Ena/VASP-like protein	0.315853	Down	0.00487544	EVL	50206	8.91	28.6	8	469
P07225	Vitamin K-dependent protein S	0.316003	Down	0.000146421	PROS1	88356	5.48	4.6	3	89
Q13510	Acid ceramidase	0.316599	Down	0.0222543	ASAH1	51274	7.52	5.1	2	76
P30273	High affinity immunoglobulin epsilon receptor subunit gamma	0.317133	Down	0.00263178	FCER1G	11150	6.54	23.3	2	40
O94919	Endonuclease domain-containing 1 protein	0.318967	Down	0.000723944	ENDOD1	61452	5.55	14.2	4	267
O75791	GRB2-related adapter protein 2	0.320082	Down	0.00782797	GRAP2	41151	6.44	10	3	111
Q8NE86	Calcium uniporter protein, mitochondrial	0.321168	Down	0.0288279	MCU	44023	8.83	5.4	2	93
Q9Y490	Talin-1	0.323425	Down	0.00354469	TLN1	309119	5.77	46.7	85	8244
Q9Y608	Leucine-rich repeat flightless-interacting protein 2	0.323452	Down	0.00643836	LRRFIP2	94953	6.5	9	6	194
P07948	Tyrosine-protein kinase Lyn	0.324943	Down	0.0073958	LYN	69764	6.7	8.6	3	84
O75368	SH3 domain-binding glutamic acid-rich-like protein	0.32501	Down	0.0104715	SH3BGRL	14829	5.22	22.8	3	103
O95810	Serum deprivation-response protein	0.327186	Down	0.00782545	SDPR	56139	5.14	20.2	6	249
Q93084	Sarcoplasmic/endoplasmic reticulum calcium ATPase 3	0.327808	Down	0.00647495	ATP2A3	123923	5.42	19	17	882
P01871	Ig mu chain C region	0.332227	Down	0.00120601	IGHM	55231	6.35	6.4	2	58
P18065	Insulin-like growth factor-binding protein 2	0.333126	Down	0.00399553	IGFBP2	39083	7.48	8.9	2	62
P09493	Tropomyosin alpha-1 chain	0.335627	Down	0.000162996	TPM1	41683	4.69	42.3	14	588
P05556	Integrin beta-1	0.33586	Down	0.00163438	ITGB1	104956	5.27	12.3	9	358
Q9NS28	Regulator of G-protein signaling 18	0.336976	Down	7.33e-05	RGS18	33007	7.74	15.7	3	67
Q96RF0	Sorting nexin-18	0.337973	Down	0.00591316	SNX18	77156	5.44	5.6	3	58
P10909	Clusterin	0.340426	Down	0.000209445	CLU	59906	5.89	12.7	4	115
P07951	Tropomyosin beta chain	0.340985	Down	0.00132355	TPM2	42111	4.66	44	15	643
O75369	Filamin-B	0.341639	Down	0.00359619	FLNB	320031	5.47	8.8	17	732
Q9H4B7	Tubulin beta-1 chain	0.341925	Down	0.000260603	TUBB1	54531	5.05	34.8	14	1310
Q9UEY8	Gamma-adducin	0.343869	Down	0.000822502	ADD3	91364	5.92	14	7	299
P48059	LIM and senescent cell antigen-like-containing domain protein 1	0.344785	Down	0.00863679	LIMS1	45982	8.43	15.1	4	172
P01137	Transforming growth factor beta-1	0.348267	Down	0.000224204	TGFB1	49351	8.83	13.6	4	160
P08514	Integrin alpha-IIb	0.348818	Down	0.000482686	ITGA2B	120175	5.21	17.8	14	551
P16885	1-phosphatidylinositol 4,5-bisphosphate phosphodiesterase gamma-2	0.350284	Down	0.00114618	PLCG2	170744	6.21	1.5	2	36
P51608	Methyl-CpG-binding protein 2	0.351408	Down	0.00303321	MECP2	67704	9.95	25.5	10	274
P21333	Filamin-A	0.351463	Down	0.00395393	FLNA	320196	5.7	41.4	86	7007
Q13418	Integrin-linked protein kinase	0.352464	Down	0.000919651	ILK	58087	8.3	24.1	10	338
Q92619	Minor histocompatibility protein HA-1	0.3539	Down	0.000740873	HMHA1	140056	5.76	13.3	11	443
P51688	N-sulphoglucosamine sulphohydrolase	0.354331	Down	0.00910746	SGSH	60152	6.46	4	1	45
P07947	Tyrosine-protein kinase Yes	0.355072	Down	0.013369	YES1	69984	6.32	5.7	4	74
Q9Y5S2	Serine/threonine-protein kinase MRCK beta	0.355184	Down	0.00103402	CDC42BPB	223917	5.97	3.2	5	155
Q96CX2	BTB/POZ domain-containing protein KCTD12	0.355379	Down	0.000525288	KCTD12	38026	5.51	7.1	2	62
O75558	Syntaxin-11	0.356719	Down	0.00196121	STX11	38443	6.11	19.5	4	332
Q9UBW5	Bridging integrator 2	0.356786	Down	3.69e-06	BIN2	71862	5.11	25.5	9	221
Q9UDT6	CAP-Gly domain-containing linker protein 2	0.357502	Down	0.00130346	CLIP2	135702	6.29	6.9	5	143
P02774	Vitamin D-binding protein	0.359725	Down	0.00340562	GC	64838	5.4	8.2	2	194
P49407	Beta-arrestin-1	0.360274	Down	2.12e-05	ARRB1	55685	5.84	13.4	4	124
Q15404	Ras suppressor protein 1	0.362471	Down	0.0132238	RSU1	36791	8.57	38.6	9	300
Q86UX7	Fermitin family homolog 3	0.362484	Down	0.00466075	FERMT3	84496	6.52	33.6	16	941
P13501	C-C motif chemokine 5	0.36354	Down	0.0172714	CCL5	11872	9.27	18.7	2	70
Q96ME7	Zinc finger protein 512	0.36404	Down	0.0113501	ZNF512	79933	9.8	6.7	3	50
Q0VD83	Apolipoprotein B receptor	0.364879	Down	0.00267427	APOBR	120990	4.38	12	11	446
Q12913	Receptor-type tyrosine-protein phosphatase eta	0.367677	Down	2.61e-05	PTPRJ	161715	5.38	3	3	157
Q9Y228	TRAF3-interacting JNK-activating modulator	0.369872	Down	7.09e-05	TRAF3IP3	74640	8.79	15.8	6	255
Q9HB21	Pleckstrin homology domain-containing family A member 1	0.37004	Down	0.000723687	PLEKHA1	53486	8.77	7.2	2	62
P13284	Gamma-interferon-inducible lysosomal thiol reductase	0.370395	Down	0.0131304	IFI30	31093	4.79	3.6	1	51
Q9H9H4	Vacuolar protein sorting-associated protein 37B	0.373087	Down	0.00677618	VPS37B	34782	6.78	10.5	3	74
P00918	Carbonic anhydrase 2	0.373681	Down	0.00309145	CA2	35014	6.87	13.1	3	144
O75116	Rho-associated protein kinase 2	0.375026	Down	0.00268427	ROCK2	195168	5.75	14.3	19	517
Q9Y4F9	Protein FAM65B	0.376517	Down	0.00120723	FAM65B	134539	5.29	4.8	4	218
P28161	Glutathione S-transferase Mu 2	0.378247	Down	0.000889663	GSTM2	30253	6	7.3	2	85
Q8N4N3	Kelch-like protein 36	0.378361	Down	8.4e-05	KLHL36	77008	5.84	3.2	2	47
P11215	Integrin alpha-M	0.381159	Down	0.00194557	ITGAM	138722	6.88	4.2	4	118
P52566	Rho GDP-dissociation inhibitor 2	0.381381	Down	0.00718582	ARHGDIB	28531	5.1	53.7	8	661
P27105	Erythrocyte band 7 integral membrane protein	0.382266	Down	0.00425304	STOM	35778	7.71	40.3	8	400
Q9ULV4	Coronin-1C	0.384	Down	0.00686497	CORO1C	62378	6.65	10.5	6	144
O00584	Ribonuclease T2	0.384665	Down	0.0175545	RNASET2	34672	6.66	8.6	2	50
Q8NF91	Nesprin-1	0.387117	Down	5.98e-06	SYNE1	1177083	5.37	2.4	13	343
Q6PJW8	Consortin	0.387567	Down	0.00102947	CNST	90942	4.4	3.7	3	49
P04632	Calpain small subunit 1	0.389308	Down	0.00222782	CAPNS1	30760	5.05	17.9	3	261
P01860	Ig gamma-3 chain C region	0.390429	Down	4.29e-05	IGHG3	48703	8.23	11.4	3	116
P21291	Cysteine and glycine-rich protein 1	0.39139	Down	0.0114971	CSRP1	26909	8.9	35.2	4	168
Q96AX2	Ras-related protein Rab-37	0.391436	Down	0.000440839	RAB37	28007	5.97	9	2	39
P49795	Regulator of G-protein signaling 19	0.39211	Down	0.00854812	RGS19	27309	5.43	8.3	2	76
Q96JY6	PDZ and LIM domain protein 2	0.394263	Down	0.0253657	PDLIM2	40126	9	3.1	1	91
Q7LBR1	Charged multivesicular body protein 1b	0.394521	Down	0.0130194	CHMP1B	26735	7.82	7.5	2	51
P41218	Myeloid cell nuclear differentiation antigen	0.396155	Down	4.15e-05	MNDA	59384	9.77	8.1	2	64
P26447	Protein S100-A4	0.397399	Down	0.016549	S100A4	14928	5.85	27.7	3	65
Q8N1Q1	Carbonic anhydrase 13	0.398666	Down	0.00128838	CA13	33378	6.45	6.5	1	98
Q9H4G4	Golgi-associated plant pathogenesis-related protein 1	0.400412	Down	0.00268297	GLIPR2	20988	9.44	11	1	99
Q14005	Pro-interleukin-16	0.402418	Down	0.000723157	IL16	161768	8.34	10.1	7	520
P23142	Fibulin-1	0.403898	Down	0.00457218	FBLN1	85393	5.07	1.4	1	50
Q15942	Zyxin	0.404386	Down	0.000251693	ZYX	68623	6.22	17.5	7	383
P61244	Protein max	0.405019	Down	0.00181805	MAX	21014	5.88	19.4	3	94
Q9H299	SH3 domain-binding glutamic acid-rich-like protein 3	0.405219	Down	0.00147877	SH3BGRL3	11634	4.82	29	2	156
Q92597	Protein NDRG1	0.407616	Down	0.0188313	NDRG1	46472	5.49	10.9	5	210
P01848	T-cell receptor alpha chain C region	0.407677	Down	0.0149134	TRAC	18380	4.58	6.3	1	49
Q15555	Microtubule-associated protein RP/EB family member 2	0.407797	Down	0.00911153	MAPRE2	42965	5.36	18	4	232
P63098	Calcineurin subunit B type 1	0.407928	Down	0.000524953	PPP3R1	23068	4.64	8.8	2	83
P40197	Platelet glycoprotein V	0.40818	Down	0.000531555	GP5	64642	9.73	7.1	3	159
Q96CV9	Optineurin	0.409435	Down	0.00449553	OPTN	79342	5.17	4	2	83
P58107	Epiplakin	0.411351	Down	8.11e-05	EPPK1	587694	5.44	3.4	14	446
Q15438	Cytohesin-1	0.411713	Down	0.0013615	CYTH1	54402	5.41	10.8	3	131
P13645	Keratin, type I cytoskeletal 10	0.412503	Down	0.00767781	KRT10	64520	5.13	13.2	7	91
Q9NQ48	Leucine zipper transcription factor-like protein 1	0.41488	Down	0.000413787	LZTFL1	42191	5.3	10.7	3	55
Q9BZL4	Protein phosphatase 1 regulatory subunit 12C	0.414987	Down	0.0495419	PPP1R12C	91703	5.44	3.2	2	89
P04264	Keratin, type II cytoskeletal 1	0.41504	Down	0.000676322	KRT1	72816	8.15	6.1	4	76
Q9ULH1	Arf-GAP with SH3 domain, ANK repeat and PH domain-containing protein 1	0.416316	Down	0.0118134	ASAP1	149764	6.95	4.3	4	252
P18054	Arachidonate 12-lipoxygenase, 12S-type	0.417724	Down	0.0164852	ALOX12	83031	5.82	11.2	5	243
Q9NUB1	Acetyl-coenzyme A synthetase 2-like, mitochondrial	0.419305	Down	1.78e-05	ACSS1	82998	6.67	7.7	5	137
Q12912	Lymphoid-restricted membrane protein	0.419505	Down	0.000633401	LRMP	72392	5.62	4.5	2	44
Q9BR76	Coronin-1B	0.42007	Down	0.00252959	CORO1B	60155	5.61	10.8	4	126
P07384	Calpain-1 catalytic subunit	0.422286	Down	0.00529094	CAPN1	91174	5.49	9.1	6	225
Q9UK22	F-box only protein 2	0.425202	Down	0.0265544	FBXO2	35998	4.29	13.9	2	94
Q12797	Aspartyl/asparaginyl beta-hydroxylase	0.425446	Down	4.24e-05	ASPH	98870	4.92	4.1	2	42
Q9NQC3	Reticulon-4	0.427333	Down	0.00174608	RTN4	149729	4.43	4.4	3	207
P07902	Galactose-1-phosphate uridylyltransferase	0.428073	Down	0.00366917	GALT	46600	6.49	5.8	2	120
Q96RT1	Protein LAP2	0.428604	Down	0.000337285	ERBB2IP	178879	5.32	5.3	4	128
Q9NVA2	Septin-11	0.42919	Down	0.00106047	SEPT11	60881	6.36	18.4	7	272
Q8N392	Rho GTPase-activating protein 18	0.429612	Down	0.00125017	ARHGAP18	90111	6.1	6.6	4	67
P34913	Bifunctional epoxide hydrolase 2	0.429929	Down	0.0237697	EPHX2	71337	5.91	5	2	105
P43405	Tyrosine-protein kinase SYK	0.430992	Down	0.00111839	SYK	83992	8.43	3.5	2	54
Q9NUV9	GTPase IMAP family member 4	0.432498	Down	0.0117815	GIMAP4	43926	7.66	36.2	12	792
O15400	Syntaxin-7	0.433074	Down	0.0192178	STX7	33120	5.41	11.1	2	84
O43639	Cytoplasmic protein NCK2	0.433966	Down	0.00373314	NCK2	49533	6.49	9.5	3	75
Q14240	Eukaryotic initiation factor 4A-II	0.434279	Down	0.00105502	EIF4A2	51872	5.33	21.4	8	595
O15511	Actin-related protein 2/3 complex subunit 5	0.435166	Down	0.00349314	ARPC5	19805	5.47	32.5	4	237
Q9Y624	Junctional adhesion molecule A	0.43577	Down	0.000236101	F11R	36857	8.09	11	2	55
Q9Y2I8	WD repeat-containing protein 37	0.436301	Down	0.00327091	WDR37	61045	6.79	9.1	4	189
P08133	Annexin A6	0.437077	Down	0.00395372	ANXA6	88313	5.42	49.3	27	1856
Q9BX10	GTP-binding protein 2	0.437527	Down	0.00815162	GTPBP2	74260	8.32	7.3	3	135
P35611	Alpha-adducin	0.438732	Down	0.00656744	ADD1	93450	5.6	12.1	8	250
Q02446	Transcription factor Sp4	0.439935	Down	0.00194923	SP4	88292	6.61	3.8	2	88
P27987	Inositol-trisphosphate 3-kinase B	0.442178	Down	0.0201317	ITPKB	114855	8.7	3.9	3	69
Q01082	Spectrin beta chain, non-erythrocytic 1	0.442278	Down	0.0070647	SPTBN1	316486	5.39	33.2	56	3160
Q969X1	Protein lifeguard 3	0.44261	Down	0.00144196	TMBIM1	36302	7.6	4.8	2	77
Q9C0K0	B-cell lymphoma/leukemia 11B	0.443638	Down	6.6e-05	BCL11B	107311	6.1	2.5	3	51
Q9BQS8	FYVE and coiled-coil domain-containing protein 1	0.444018	Down	0.0394324	FYCO1	188756	4.86	4	5	74
Q8TEA8	D-tyrosyl-tRNA(Tyr) deacylase 1	0.444238	Down	0.0213406	DTD1	28163	8.35	10.5	2	58
P11277	Spectrin beta chain, erythrocytic	0.44447	Down	0.0164944	SPTB	277879	5.15	5.8	9	286
O75521	Enoyl-CoA delta isomerase 2, mitochondrial	0.445021	Down	0.0013548	ECI2	51748	9.13	6.3	2	101
Q8IZQ5	Selenoprotein H	0.445137	Down	3.03e-05	SELH	16482	9.76	26.2	3	126
Q8TD55	Pleckstrin homology domain-containing family O member 2	0.446043	Down	0.000269822	PLEKHO2	61451	5.34	8.8	4	104
P52564	Dual specificity mitogen-activated protein kinase kinase 6	0.447229	Down	0.000675429	MAP2K6	44685	7.01	7.8	2	49
Q13813	Spectrin alpha chain, non-erythrocytic 1	0.447821	Down	0.00615935	SPTAN1	330766	5.22	36.9	72	4215
Q96PE3	Type I inositol 3,4-bisphosphate 4-phosphatase	0.448604	Down	0.00046395	INPP4A	122539	6.54	6.1	5	186
P61018	Ras-related protein Rab-4B	0.449162	Down	0.0328771	RAB4B	26378	5.8	8.9	2	44
P68366	Tubulin alpha-4A chain	0.449344	Down	5.17e-05	TUBA4A	55217	4.95	52.9	18	2191
P09467	Fructose-1,6-bisphosphatase 1	0.451193	Down	0.000232261	FBP1	43635	6.54	7.7	2	163
P17301	Integrin alpha-2	0.451448	Down	0.0164938	ITGA2	144218	5.16	3	3	128
P63104	14-3-3 protein zeta/delta	0.452556	Down	2.32e-07	YWHAZ	32711	4.73	67.3	13	3415
P10619	Lysosomal protective protein	0.455131	Down	0.00297447	CTSA	59986	6.16	2.7	1	72
Q9UFN0	Protein NipSnap homolog 3A	0.455347	Down	0.000783877	NIPSNAP3A	32458	9.21	10.9	3	48
Q9H1E5	Thioredoxin-related transmembrane protein 4	0.456214	Down	0.00093238	TMX4	42478	4.31	16.3	3	170
P42331	Rho GTPase-activating protein 25	0.456702	Down	0.0142675	ARHGAP25	85818	6.04	14.7	9	183
Q8WU39	Marginal zone B- and B1-cell-specific protein	0.457136	Down	0.00246809	MZB1	22169	5.37	6.9	1	88
Q08AF3	Schlafen family member 5	0.45728	Down	0.00106313	SLFN5	116279	8.54	8.8	5	419
Q14554	Protein disulfide-isomerase A5	0.45753	Down	0.00111936	PDIA5	72901	8.08	9.2	5	147
P41226	Ubiquitin-like modifier-activating enzyme 7	0.457592	Down	0.000106706	UBA7	120156	5.64	6.9	6	195
P11169	Solute carrier family 2, facilitated glucose transporter member 3	0.459195	Down	0.00432931	SLC2A3	58241	6.84	11.5	5	230
P51452	Dual specificity protein phosphatase 3	0.459814	Down	0.0114643	DUSP3	23214	7.66	17.8	2	208
Q13884	Beta-1-syntrophin	0.460377	Down	0.000409928	SNTB1	66159	8.81	6.3	2	48
P26010	Integrin beta-7	0.460934	Down	0.00433863	ITGB7	94566	5.67	5.4	4	87
O60496	Docking protein 2	0.463108	Down	0.000245964	DOK2	49416	5.78	15	5	183
Q96B97	SH3 domain-containing kinase-binding protein 1	0.464747	Down	0.00167899	SH3KBP1	87690	6.24	17.9	9	481
Q7Z3D6	UPF0317 protein C14orf159, mitochondrial	0.466278	Down	0.00101982	C14orf159	74467	6.32	1.9	1	93
P37235	Hippocalcin-like protein 1	0.468927	Down	0.00366071	HPCAL1	26309	5.21	19.7	3	120
Q96FJ2	Dynein light chain 2, cytoplasmic	0.469967	Down	5.88e-05	DYNLL2	12978	6.81	24.7	1	365
P43304	Glycerol-3-phosphate dehydrogenase, mitochondrial	0.471645	Down	2.79e-05	GPD2	91627	7.57	14	9	293
P46939	Utrophin	0.471874	Down	0.000203018	UTRN	456943	5.2	5.7	15	460
Q9UIJ7	GTP:AMP phosphotransferase AK3, mitochondrial	0.47296	Down	0.00921036	AK3	29445	9.15	15.4	3	63
Q6ZSZ5	Rho guanine nucleotide exchange factor 18	0.473254	Down	0.000364723	ARHGEF18	146739	6.65	4.7	5	95
Q8N4C6	Ninein	0.473529	Down	0.0039922	NIN	280957	4.99	2.1	3	83
Q9BRF8	Serine/threonine-protein phosphatase CPPED1	0.473768	Down	1.9e-05	CPPED1	40680	5.78	14.3	3	411
P24723	Protein kinase C eta type	0.473976	Down	0.0359434	PRKCH	88313	7.94	3.8	2	174
P84243	Histone H3.3	0.474736	Down	0.00555896	H3F3A	18584	11.27	44.1	5	490
Q86WV1	Src kinase-associated phosphoprotein 1	0.476883	Down	0.000853029	SKAP1	46504	4.47	12.3	4	92
O60268	Uncharacterized protein KIAA0513	0.477429	Down	0.0199717	KIAA0513	53940	4.98	5.6	2	44
Q15833	Syntaxin-binding protein 2	0.47755	Down	3.29e-05	STXBP2	76721	6.11	17.2	9	462
Q16643	Drebrin	0.477595	Down	0.00689713	DBN1	77112	4.41	19.6	8	270
Q8IU85	Calcium/calmodulin-dependent protein kinase type 1D	0.477912	Down	0.0101371	CAMK1D	51307	6.77	14.3	4	83
O60234	Glia maturation factor gamma	0.47936	Down	0.00947195	GMFG	19711	5.18	40.1	5	471
P27986	Phosphatidylinositol 3-kinase regulatory subunit alpha	0.48039	Down	0.00165584	PIK3R1	96722	5.83	8.3	3	69
Q03252	Lamin-B2	0.480426	Down	0.0116417	LMNB2	76928	5.29	33.7	22	973
O95870	Abhydrolase domain-containing protein 16A	0.481191	Down	0.00354018	ABHD16A	67726	8.39	7.5	4	139
Q8WUX9	Charged multivesicular body protein 7	0.482036	Down	5.08e-05	CHMP7	58268	5.26	9.7	3	133
P05166	Propionyl-CoA carboxylase beta chain, mitochondrial	0.482353	Down	4.6e-05	PCCB	64535	7.56	5.2	2	101
P49593	Protein phosphatase 1F	0.484577	Down	0.0381071	PPM1F	52950	4.99	9	3	110
P36969	Phospholipid hydroperoxide glutathione peroxidase, mitochondrial	0.48727	Down	0.00406305	GPX4	26799	8.69	30.5	6	229
Q86UT6	NLR family member X1	0.488704	Down	0.00337727	NLRX1	114074	7	1.4	2	37
Q9BUH6	Protein PAXX	0.489213	Down	2.73e-05	C9orf142	23801	5.39	26.5	4	272
Q8N0X4	Citrate lyase subunit beta-like protein, mitochondrial	0.489949	Down	0.000852563	CLYBL	43981	8.88	9.4	3	133
Q96G03	Phosphoglucomutase-2	0.490299	Down	0.0220015	PGM2	79983	6.28	15.8	8	209
P04040	Catalase	0.490939	Down	0.00042901	CAT	67051	6.9	18.6	7	353
Q7Z5R6	Amyloid beta A4 precursor protein-binding family B member 1-interacting protein	0.491006	Down	0.00148217	APBB1IP	85509	5.4	7.2	4	176
P22830	Ferrochelatase, mitochondrial	0.49142	Down	0.00265414	FECH	54131	8.96	5.7	2	56
P11216	Glycogen phosphorylase, brain form	0.491951	Down	2.17e-05	PYGB	110381	6.4	16.6	13	384
Q9HDC9	Adipocyte plasma membrane-associated protein	0.492974	Down	0.0380411	APMAP	50518	5.82	14.7	5	154
Q99439	Calponin-2	0.493346	Down	0.00196734	CNN2	39116	6.95	22	5	242
P16157	Ankyrin-1	0.493581	Down	0.00574024	ANK1	227730	5.65	1.1	2	30
P58546	Myotrophin	0.494104	Down	0.0103841	MTPN	16037	5.27	33.9	4	267
Q6UUV9	CREB-regulated transcription coactivator 1	0.494176	Down	4.12e-05	CRTC1	70810	5.65	2.1	1	117
Q9BY49	Peroxisomal trans-2-enoyl-CoA reductase	0.494629	Down	0.00150388	PECR	38080	8.97	3.3	1	42
Q9Y4G6	Talin-2	0.494838	Down	0.00938193	TLN2	312281	5.4	4.7	12	312
Q9UII2	ATPase inhibitor, mitochondrial	0.495249	Down	0.0329891	ATPIF1	14762	9.34	25.5	5	210
Q6VY07	Phosphofurin acidic cluster sorting protein 1	0.496307	Down	0.00200962	PACS1	120357	7.6	3.6	2	96
Q13555	Calcium/calmodulin-dependent protein kinase type II subunit gamma	0.496405	Down	0.0184547	CAMK2G	72248	7.9	5.7	2	112
Q96P48	Arf-GAP with Rho-GAP domain, ANK repeat and PH domain-containing protein 1	0.497845	Down	0.00237194	ARAP1	178180	5.86	5.3	6	224
P11766	Alcohol dehydrogenase class-3	0.498351	Down	0.00165672	ADH5	48116	7.45	10.4	2	170
Q9P2E5	Chondroitin sulfate glucuronyltransferase	0.5	Down	0.0226436	CHPF2	89844	7.94	3.1	2	73
Q5SSJ5	Heterochromatin protein 1-binding protein 3	0.500499	Down	0.00425866	HP1BP3	79787	9.69	13.4	6	85
O75083	WD repeat-containing protein 1	0.501302	Down	7.47e-05	WDR1	76232	6.17	30.9	11	600
P22694	cAMP-dependent protein kinase catalytic subunit beta	0.50149	Down	0.015852	PRKACB	48732	8.84	18.8	6	130
P49189	4-trimethylaminobutyraldehyde dehydrogenase	0.501527	Down	0.0152616	ALDH9A1	61096	5.69	18	9	319
Q8ND71	GTPase IMAP family member 8	0.501907	Down	0.00180416	GIMAP8	88532	8.62	13.1	8	212
P00747	Plasminogen	0.50227	Down	0.00308183	PLG	104705	7.04	6.3	3	102
Q7L7X3	Serine/threonine-protein kinase TAO1	0.503466	Down	0.000317916	TAOK1	132953	7.3	3.6	3	135
Q92851	Caspase-10	0.506238	Down	3.42e-05	CASP10	68535	6.95	2.7	1	121
P54098	DNA polymerase subunit gamma-1	0.506381	Down	0.00505783	POLG	154134	6.46	1.9	2	45
Q9NX76	CKLF-like MARVEL transmembrane domain-containing protein 6	0.507299	Down	0.00376111	CMTM6	22123	5.23	9.3	2	43
A4D1P6	WD repeat-containing protein 91	0.507696	Down	0.00362245	WDR91	94287	6.15	3.2	2	58
Q96FV2	Secernin-2	0.509882	Down	0.00232557	SCRN2	49315	5.44	10.8	3	151
P31937	3-hydroxyisobutyrate dehydrogenase, mitochondrial	0.510277	Down	0.0188042	HIBADH	40517	8.38	11	3	221
Q14019	Coactosin-like protein	0.511431	Down	0.0134195	COTL1	19257	5.54	55.6	7	432
P25325	3-mercaptopyruvate sulfurtransferase	0.511928	Down	0.00504807	MPST	35964	6.13	14.8	3	91
Q16566	Calcium/calmodulin-dependent protein kinase type IV	0.512183	Down	0.0124968	CAMK4	61516	5.6	15.4	5	331
P51580	Thiopurine S-methyltransferase	0.512266	Down	0.000877687	TPMT	33660	5.84	7.8	2	44
Q96IU4	Alpha/beta hydrolase domain-containing protein 14B	0.512301	Down	0.00472337	ABHD14B	24050	5.94	4.8	1	40
Q99816	Tumor susceptibility gene 101 protein	0.512527	Down	0.00652121	TSG101	50504	6.06	12.8	2	74
Q96D96	Voltage-gated hydrogen channel 1	0.513449	Down	0.00572122	HVCN1	35444	6.33	17.9	3	105
Q92614	Unconventional myosin-XVIIIa	0.514079	Down	0.00367485	MYO18A	270376	5.95	12.2	17	561
P61916	Epididymal secretory protein E1	0.514244	Down	0.0242436	NPC2	19881	7.56	17.2	2	61
Q7L576	Cytoplasmic FMR1-interacting protein 1	0.514522	Down	0.00770604	CYFIP1	163242	6.46	8.1	8	243
Q15836	Vesicle-associated membrane protein 3	0.514693	Down	0.0254351	VAMP3	13192	8.89	40	3	269
Q15172	Serine/threonine-protein phosphatase 2A 56 kDa regulatory subunit alpha isoform	0.515474	Down	0.000313164	PPP2R5A	66354	6.28	4.9	2	56
Q8WWP7	GTPase IMAP family member 1	0.516044	Down	0.0162818	GIMAP1	36981	9.11	27.5	6	429
A0FGR8	Extended synaptotagmin-2	0.517472	Down	0.00048279	ESYT2	114953	9.33	9.3	7	224
Q7Z4W1	L-xylulose reductase	0.518987	Down	0.0235035	DCXR	28244	8.33	14.3	3	204
Q9NTJ4	Alpha-mannosidase 2C1	0.521243	Down	0.026978	MAN2C1	123834	6.1	1	1	29
P46109	Crk-like protein	0.521791	Down	0.00202362	CRKL	37307	6.26	11.9	3	105
P07203	Glutathione peroxidase 1	0.522826	Down	0.03963	GPX1	23964	6.15	24.6	4	130
P16455	Methylated-DNA--protein-cysteine methyltransferase	0.523549	Down	0.00932703	MGMT	24896	8.29	6.8	1	126
P16298	Serine/threonine-protein phosphatase 2B catalytic subunit beta isoform	0.523787	Down	0.000105827	PPP3CB	64942	5.6	11.3	5	228
Q70J99	Protein unc-13 homolog D	0.525895	Down	0.000160903	UNC13D	134142	6.19	17.9	14	682
O14745	Na(+)/H(+) exchange regulatory cofactor NHE-RF1	0.526871	Down	0.0124884	SLC9A3R1	44400	5.55	27.1	8	457
Q9UH99	SUN domain-containing protein 2	0.526887	Down	0.0149986	SUN2	85760	6.27	21.5	14	552
Q96I99	Succinyl-CoA ligase [GDP-forming] subunit beta, mitochondrial	0.527955	Down	0.00499876	SUCLG2	55073	6.15	29.4	9	293
Q8N335	Glycerol-3-phosphate dehydrogenase 1-like protein	0.528101	Down	0.0167972	GPD1L	45209	6.62	7.7	2	133
Q9BRR9	Rho GTPase-activating protein 9	0.528176	Down	0.0132034	ARHGAP9	88934	8.65	5.9	4	125
Q9C0I1	Myotubularin-related protein 12	0.528645	Down	0.0223919	MTMR12	100926	6.17	2.8	2	70
Q8WYJ6	Septin-1	0.529355	Down	0.00238903	SEPT1	47442	5.56	29.7	11	268
Q15208	Serine/threonine-protein kinase 38	0.529729	Down	0.00598953	STK38	64122	6.7	3.2	2	48
Q12882	Dihydropyrimidine dehydrogenase [NADP(+)]	0.530607	Down	0.00187362	DPYD	129653	6.8	6.6	4	113
Q13576	Ras GTPase-activating-like protein IQGAP2	0.531023	Down	0.00167531	IQGAP2	211744	5.47	14.6	14	450
O75874	Isocitrate dehydrogenase [NADP] cytoplasmic	0.531451	Down	0.0010348	IDH1	55623	6.53	16.4	6	166
Q9UKF7	Cytoplasmic phosphatidylinositol transfer protein 1	0.533267	Down	0.000173815	PITPNC1	45122	5.99	8.1	2	167
P32519	ETS-related transcription factor Elf-1	0.534108	Down	0.00354599	ELF1	76851	5.09	6.6	3	72
Q9ULZ3	Apoptosis-associated speck-like protein containing a CARD	0.534287	Down	2.13e-05	PYCARD	24191	5.95	13.8	2	56
P15289	Arylsulfatase A	0.534318	Down	0.00642439	ARSA	56471	5.65	6.7	2	123
P02792	Ferritin light chain	0.536392	Down	0.00482366	FTL	23043	5.51	19.4	2	162
Q6WCQ1	Myosin phosphatase Rho-interacting protein	0.537165	Down	0.00444969	MPRIP	133760	5.89	3.9	3	57
P05165	Propionyl-CoA carboxylase alpha chain, mitochondrial	0.537192	Down	0.011711	PCCA	91177	7.24	2.7	2	52
P61586	Transforming protein RhoA	0.538519	Down	0.0286692	RHOA	26221	5.83	49.7	7	341
Q96FZ7	Charged multivesicular body protein 6	0.538609	Down	0.00803925	CHMP6	27194	5.28	12.4	2	84
P17655	Calpain-2 catalytic subunit	0.53944	Down	0.00050544	CAPN2	90425	4.87	9.9	4	201
P30041	Peroxiredoxin-6	0.539487	Down	0.0134726	PRDX6	29487	6	60.3	9	587
Q9UDY2	Tight junction protein ZO-2	0.54001	Down	0.0123049	TJP2	149458	6.96	3.6	4	77
Q92835	Phosphatidylinositol 3,4,5-trisphosphate 5-phosphatase 1	0.541034	Down	0.00279397	INPP5D	155663	7.38	6.1	6	137
P00403	Cytochrome c oxidase subunit 2	0.541994	Down	0.000680301	MT-CO2	26865	4.67	7.5	2	66
P25686	DnaJ homolog subfamily B member 2	0.542482	Down	0.0063969	DNAJB2	39568	5.69	9	3	132
P48426	Phosphatidylinositol 5-phosphate 4-kinase type-2 alpha	0.542649	Down	0.00183776	PIP4K2A	55361	6.5	15.8	5	215
O43488	Aflatoxin B1 aldehyde reductase member 2	0.542899	Down	0.0223465	AKR7A2	43228	6.7	17.8	4	135
Q709C8	Vacuolar protein sorting-associated protein 13C	0.54324	Down	0.000646422	VPS13C	492752	6.38	3.5	12	246
Q5JSH3	WD repeat-containing protein 44	0.543267	Down	0.018732	WDR44	119061	5.29	8.9	5	151
Q00722	1-phosphatidylinositol 4,5-bisphosphate phosphodiesterase beta-2	0.543834	Down	0.00640298	PLCB2	156908	5.96	6.5	6	176
O00499	Myc box-dependent-interacting protein 1	0.544938	Down	0.0209121	BIN1	75200	4.97	12.8	5	126
P68032	Actin, alpha cardiac muscle 1	0.54557	Down	0.00821987	ACTC1	46917	5.23	32.4	13	6278
Q27J81	Inverted formin-2	0.545735	Down	0.000323912	INF2	151747	5.26	14.9	11	608
O14950	Myosin regulatory light chain 12B	0.545951	Down	0.00010004	MYL12B	23490	4.71	56.4	8	3470
Q5JSL3	Dedicator of cytokinesis protein 11	0.546133	Down	0.000799393	DOCK11	277954	7.87	4.1	7	269
P49137	MAP kinase-activated protein kinase 2	0.546285	Down	0.0280348	MAPKAPK2	53042	8.87	7.3	3	55
Q8NHV1	GTPase IMAP family member 7	0.546394	Down	0.000840595	GIMAP7	43250	6.1	25.7	9	224
P35813	Protein phosphatase 1A	0.547345	Down	7.91e-05	PPM1A	48548	5.19	19.6	6	132
O43189	PHD finger protein 1	0.547721	Down	0.0181874	PHF1	69107	9.27	7.2	2	60
P48735	Isocitrate dehydrogenase [NADP], mitochondrial	0.547863	Down	0.0203405	IDH2	59812	8.88	25.7	11	403
P23528	Cofilin-1	0.549369	Down	0.00578219	CFL1	24677	8.22	67.5	13	1907
P07355	Annexin A2	0.550124	Down	0.00196176	ANXA2	46370	7.57	37.8	12	801
P42336	Phosphatidylinositol 4,5-bisphosphate 3-kinase catalytic subunit alpha isoform	0.551148	Down	0.00805468	PIK3CA	142757	6.88	2.5	2	42
Q9Y2Q0	Phospholipid-transporting ATPase IA	0.551546	Down	0.000326871	ATP8A1	148180	6.41	4.1	4	126
Q13464	Rho-associated protein kinase 1	0.55163	Down	0.00454922	ROCK1	190497	5.66	15.4	19	519
Q68EM7	Rho GTPase-activating protein 17	0.552386	Down	0.000196153	ARHGAP17	107693	7.23	6.5	3	196
P35579	Myosin-9	0.552606	Down	0.00499933	MYH9	275312	5.5	58.4	117	18548
P80303	Nucleobindin-2	0.554689	Down	0.00911736	NUCB2	61737	5.03	25.5	9	377
Q13586	Stromal interaction molecule 1	0.554853	Down	0.000619744	STIM1	89577	6.19	4.1	3	139
Q96EQ0	Small glutamine-rich tetratricopeptide repeat-containing protein beta	0.556368	Down	0.00292119	SGTB	37589	4.8	9.2	2	101
O95716	Ras-related protein Rab-3D	0.556693	Down	0.00161567	RAB3D	27459	4.76	8.7	2	117
P30042	ES1 protein homolog, mitochondrial	0.55923	Down	0.0051683	C21orf33	32620	8.5	21.6	4	303
Q9NZR1	Tropomodulin-2	0.559565	Down	0.00603284	TMOD2	47821	5.21	17.4	4	52
Q14247	Src substrate cortactin	0.559584	Down	0.0207386	CTTN	73636	5.24	8.9	4	129
Q53QV2	Protein LBH	0.560982	Down	0.0126815	LBH	14041	4.33	38.1	2	154
Q14141	Septin-6	0.561284	Down	4.97e-05	SEPT6	60397	6.24	29.5	9	350
O00160	Unconventional myosin-If	0.561506	Down	0.00217715	MYO1F	141319	9.21	3.2	2	98
Q7Z406	Myosin-14	0.561654	Down	0.0164001	MYH14	253909	5.52	4.5	9	1156
O15145	Actin-related protein 2/3 complex subunit 3	0.562103	Down	0.0219018	ARPC3	25116	8.78	27	6	511
P30086	Phosphatidylethanolamine-binding protein 1	0.564762	Down	6.28e-05	PEBP1	24824	7.01	42.2	4	282
Q9Y237	Peptidyl-prolyl cis-trans isomerase NIMA-interacting 4	0.566138	Down	0.00462084	PIN4	17983	9.78	9.2	1	80
Q9BSH5	Haloacid dehalogenase-like hydrolase domain-containing protein 3	0.567852	Down	0.0168997	HDHD3	29585	6.21	13.9	2	130
Q14289	Protein-tyrosine kinase 2-beta	0.567998	Down	2.17e-05	PTK2B	132924	5.91	8	7	175
Q08722	Leukocyte surface antigen CD47	0.569311	Down	0.00217525	CD47	40402	6.82	4.6	2	67
A0A5B9	T-cell receptor beta-2 chain C region	0.56933	Down	0.00499159	TRBC2	22247	5.81	20.2	2	84
Q9NWV8	BRISC and BRCA1-A complex member 1	0.569561	Down	0.00543689	BABAM1	40946	4.6	8.5	2	75
P43250	G protein-coupled receptor kinase 6	0.569906	Down	0.0491312	GRK6	77286	8.32	4.2	2	45
Q17RN3	Protein FAM98C	0.57038	Down	0.00168841	FAM98C	40567	6.89	5.4	2	37
P50749	Ras association domain-containing protein 2	0.57046	Down	0.00428164	RASSF2	42979	8.93	20.6	5	190
Q14165	Malectin	0.571287	Down	0.0437569	MLEC	36510	5.27	12.7	3	163
Q68D91	Metallo-beta-lactamase domain-containing protein 2	0.571569	Down	0.00343205	MBLAC2	33356	6.41	16.1	3	50
P40121	Macrophage-capping protein	0.572086	Down	0.0157348	CAPG	44489	5.82	19.5	4	151
P05771	Protein kinase C beta type	0.572202	Down	0.0158248	PRKCB	91709	6.57	13.3	7	368
Q5VSL9	Striatin-interacting protein 1	0.572333	Down	0.00433923	STRIP1	108631	5.92	4.9	2	69
P32019	Type II inositol 1,4,5-trisphosphate 5-phosphatase	0.572458	Down	0.00517178	INPP5B	126409	5.37	3.7	4	68
Q9UKU7	Isobutyryl-CoA dehydrogenase, mitochondrial	0.572665	Down	0.00896726	ACAD8	50479	8.12	2.9	1	56
Q14BN4	Sarcolemmal membrane-associated protein	0.572996	Down	0.00113498	SLMAP	112724	5.35	11.4	7	127
O43566	Regulator of G-protein signaling 14	0.573014	Down	0.0058907	RGS14	69255	8.46	9.9	4	184
P00813	Adenosine deaminase	0.574122	Down	0.00800599	ADA	46753	5.63	14.3	3	92
P50453	Serpin B9	0.574213	Down	0.00141426	SERPINB9	48733	5.61	22.1	7	389
O14618	Copper chaperone for superoxide dismutase	0.574783	Down	0.00152409	CCS	31369	5.32	12.4	3	142
Q8NFI3	Cytosolic endo-beta-N-acetylglucosaminidase	0.575467	Down	0.00403993	ENGASE	88568	6.34	5.2	2	98
P04234	T-cell surface glycoprotein CD3 delta chain	0.576854	Down	0.00346401	CD3D	20578	5.3	11.7	3	63
P08670	Vimentin	0.577128	Down	0.00849743	VIM	58947	5.06	71.7	36	3616
Q9NYL9	Tropomodulin-3	0.577379	Down	0.0115458	TMOD3	47075	5.08	29	8	370
Q92623	Tetratricopeptide repeat protein 9A	0.577772	Down	6.48e-05	TTC9	29289	9.13	6.3	1	58
Q9H0R4	Haloacid dehalogenase-like hydrolase domain-containing protein 2	0.578419	Down	0.0390023	HDHD2	32642	5.84	11.6	2	97
Q9H0W9	Ester hydrolase C11orf54	0.57888	Down	0.00194242	C11orf54	41337	6.23	5.7	1	103
O14639	Actin-binding LIM protein 1	0.579422	Down	0.00509076	ABLIM1	101658	8.91	4.1	4	59
P06753	Tropomyosin alpha-3 chain	0.580119	Down	0.00455413	TPM3	41924	4.68	47.4	16	816
Q6GMV3	Putative peptidyl-tRNA hydrolase PTRHD1	0.580362	Down	0.000957647	PTRHD1	18201	9.2	30.7	4	97
Q8IUI8	Cytokine receptor-like factor 3	0.581997	Down	7.94e-06	CRLF3	54659	5.01	21.9	9	436
Q02252	Methylmalonate-semialdehyde dehydrogenase [acylating], mitochondrial	0.582041	Down	0.00915415	ALDH6A1	66280	8.72	3.6	2	53
Q6JBY9	CapZ-interacting protein	0.582566	Down	0.0147043	RCSD1	52554	5.34	13.5	5	122
Q8WXH0	Nesprin-2	0.582973	Down	0.00139665	SYNE2	938627	5.26	6.3	35	802
P00441	Superoxide dismutase [Cu-Zn]	0.583248	Down	0.000693592	SOD1	18904	5.7	38.3	5	285
Q14344	Guanine nucleotide-binding protein subunit alpha-13	0.585031	Down	0.0164138	GNA13	50322	8.11	20.7	7	147
P48449	Lanosterol synthase	0.585329	Down	0.00525044	LSS	89723	6.16	4.2	3	50
Q16773	Kynurenine--oxoglutarate transaminase 1	0.585484	Down	0.00298234	CCBL1	53457	6.02	2.6	1	58
Q9NWT6	Hypoxia-inducible factor 1-alpha inhibitor	0.58638	Down	0.00841611	HIF1AN	44785	5.39	11.5	1	94
Q7Z6L1	Tectonin beta-propeller repeat-containing protein 1	0.587025	Down	0.000994082	TECPR1	141522	5.83	2.7	2	90
P17252	Protein kinase C alpha type	0.587747	Down	0.00328223	PRKCA	91590	6.61	12.5	9	394
Q9Y2Q3	Glutathione S-transferase kappa 1	0.587873	Down	0.0214864	GSTK1	28803	8.5	22.1	3	168
P28676	Grancalcin	0.588691	Down	0.00297366	GCA	26056	5.02	9.2	1	175
Q8IV53	DENN domain-containing protein 1C	0.589048	Down	0.0239991	DENND1C	95370	5.46	4	3	52
P37837	Transaldolase	0.590143	Down	0.00844282	TALDO1	44792	6.36	29.1	9	473
P51812	Ribosomal protein S6 kinase alpha-3	0.59039	Down	0.00177057	RPS6KA3	96400	6.41	6.8	5	303
Q8NBF2	NHL repeat-containing protein 2	0.590674	Down	0.00262615	NHLRC2	90790	5.33	1.9	1	76
Q7Z6B0	Coiled-coil domain-containing protein 91	0.590956	Down	0.00544244	CCDC91	60710	5.03	7.5	3	76
P11047	Laminin subunit gamma-1	0.591042	Down	0.00594977	LAMC1	201982	5.01	1.4	2	34
Q9NVK5	FGFR1 oncogene partner 2	0.59136	Down	0.0173395	FGFR1OP2	33647	5.69	9.1	2	38
Q8NFV4	Alpha/beta hydrolase domain-containing protein 11	0.591685	Down	0.00243151	ABHD11	36100	9.5	10.2	3	33
Q9UJU6	Drebrin-like protein	0.591716	Down	0.00232979	DBNL	53046	5.02	28.4	10	752
O95822	Malonyl-CoA decarboxylase, mitochondrial	0.591742	Down	0.000942271	MLYCD	60639	9.11	4.7	2	84
P47756	F-actin-capping protein subunit beta	0.592092	Down	0.00305996	CAPZB	36428	5.36	37.5	7	260
O75427	Leucine-rich repeat and calponin homology domain-containing protein 4	0.592822	Down	0.00636167	LRCH4	78214	8.54	10.2	5	247
P31150	Rab GDP dissociation inhibitor alpha	0.593371	Down	0.00812225	GDI1	58052	5	30.9	11	481
Q8WWI1	LIM domain only protein 7	0.593613	Down	0.00340377	LMO7	221731	8.34	2.1	3	39
Q8WUD1	Ras-related protein Rab-2B	0.593701	Down	0.00955292	RAB2B	27177	7.68	6.5	1	54
P09417	Dihydropteridine reductase	0.594918	Down	0.00618505	QDPR	29439	6.9	10.7	2	106
P51649	Succinate-semialdehyde dehydrogenase, mitochondrial	0.59506	Down	0.0403467	ALDH5A1	64679	8.62	2.6	1	75
Q9UK41	Vacuolar protein sorting-associated protein 28 homolog	0.595866	Down	0.000130363	VPS28	28902	5.37	19	4	130
O95989	Diphosphoinositol polyphosphate phosphohydrolase 1	0.596199	Down	0.0324867	NUDT3	22151	5.99	8.7	1	73
P41208	Centrin-2	0.597201	Down	0.01068	CETN2	25455	4.91	34.3	3	139
Q01518	Adenylyl cyclase-associated protein 1	0.597308	Down	0.00456031	CAP1	62637	8.24	36.6	16	2000
Q9GZT6	Coiled-coil domain-containing protein 90B, mitochondrial	0.597476	Down	0.000132525	CCDC90B	33898	6.99	8.3	2	39
Q9P0J1	[Pyruvate dehydrogenase [acetyl-transferring]]-phosphatase 1, mitochondrial	0.598704	Down	0.0388673	PDP1	67086	6.2	4.7	2	109
P60660	Myosin light polypeptide 6	0.599159	Down	0.0102682	MYL6	19382	4.56	53	8	548
P13747	HLA class I histocompatibility antigen, alpha chain E	0.599204	Down	0.0160624	HLA-E	43568	5.6	19	5	159
Q9Y333	U6 snRNA-associated Sm-like protein LSm2	0.599231	Down	0.00938355	LSM2	13004	6.04	31.6	2	118
Q9NQC7	Ubiquitin carboxyl-terminal hydrolase CYLD	0.599849	Down	0.0341784	CYLD	123681	5.42	2.2	2	37
P22681	E3 ubiquitin-protein ligase CBL	0.600153	Down	0.0109587	CBL	111881	6.1	3.3	3	104
P04899	Guanine nucleotide-binding protein G(i) subunit alpha-2	0.600761	Down	0.000534751	GNAI2	47412	5.34	36.9	10	499
O60256	Phosphoribosyl pyrophosphate synthase-associated protein 2	0.600792	Down	0.00656976	PRPSAP2	47028	7.08	13.3	4	154
Q7Z6I6	Rho GTPase-activating protein 30	0.60118	Down	0.0167919	ARHGAP30	130878	4.75	12	11	373
Q99943	1-acyl-sn-glycerol-3-phosphate acyltransferase alpha	0.601869	Down	0.0152154	AGPAT1	34788	9.48	7.4	1	81
Q6XQN6	Nicotinate phosphoribosyltransferase	0.602718	Down	0.0150814	NAPRT	59946	5.51	8.9	3	36
Q2M2I8	AP2-associated protein kinase 1	0.603599	Down	0.0148026	AAK1	116020	6.16	5.8	3	192
P10644	cAMP-dependent protein kinase type I-alpha regulatory subunit	0.603611	Down	0.00664315	PRKAR1A	48454	5.27	21.5	6	311
Q9UIL8	PHD finger protein 11	0.604826	Down	0.013224	PHF11	45689	7.87	3	1	64
Q8TDZ2	Protein-methionine sulfoxide oxidase MICAL1	0.605962	Down	0.00312557	MICAL1	129884	6	11.2	8	234
Q9Y314	Nitric oxide synthase-interacting protein	0.606037	Down	0.0205221	NOSIP	39393	9.05	14.6	4	113
Q8IZ07	Ankyrin repeat domain-containing protein 13A	0.606437	Down	0.00612382	ANKRD13A	74622	4.94	12	6	338
P47755	F-actin-capping protein subunit alpha-2	0.607061	Down	0.00843058	CAPZA2	38198	5.57	42.3	7	325
Q13043	Serine/threonine-protein kinase 4	0.607343	Down	0.000197328	STK4	64302	4.97	20.5	8	594
Q93100	Phosphorylase b kinase regulatory subunit beta	0.608628	Down	0.000698691	PHKB	140841	6.5	1.5	1	48
Q9BTV4	Transmembrane protein 43	0.608884	Down	0.00318327	TMEM43	49258	7.86	13.5	3	160
Q2TAA2	Isoamyl acetate-hydrolyzing esterase 1 homolog	0.609763	Down	0.0107026	IAH1	31016	5.13	10.1	2	47
Q16851	UTP--glucose-1-phosphate uridylyltransferase	0.610719	Down	0.0353035	UGP2	66701	8.16	10.8	5	247
Q9HBH0	Rho-related GTP-binding protein RhoF	0.611184	Down	0.0120593	RHOF	27905	8.9	4.7	2	31
Q9BT25	HAUS augmin-like complex subunit 8	0.612088	Down	0.00968012	HAUS8	53423	6.6	7.8	2	50
Q9Y2W1	Thyroid hormone receptor-associated protein 3	0.612399	Down	0.00810234	THRAP3	131803	10.16	11.7	12	442
P06239	Tyrosine-protein kinase Lck	0.612441	Down	0.00428782	LCK	63977	5.23	10.2	4	150
P78356	Phosphatidylinositol 5-phosphate 4-kinase type-2 beta	0.612601	Down	0.00888734	PIP4K2B	56455	6.9	12.7	4	89
Q07960	Rho GTPase-activating protein 1	0.613158	Down	0.00940198	ARHGAP1	57565	5.85	8.7	4	144
Q9UJ70	N-acetyl-D-glucosamine kinase	0.61347	Down	9.23e-06	NAGK	40902	5.81	7	2	46
P55212	Caspase-6	0.614451	Down	0.00158174	CASP6	38671	6.46	13	2	81
Q05655	Protein kinase C delta type	0.614746	Down	0.00971635	PRKCD	92402	7.93	7.4	5	184
Q9H2U2	Inorganic pyrophosphatase 2, mitochondrial	0.614877	Down	0.0241785	PPA2	45513	7.07	21.9	5	338
P50995	Annexin A11	0.615663	Down	1.78e-05	ANXA11	60426	7.53	24	10	670
O75828	Carbonyl reductase [NADPH] 3	0.615665	Down	0.014479	CBR3	34667	5.82	31.4	4	192
Q13423	NAD(P) transhydrogenase, mitochondrial	0.616132	Down	0.00618592	NNT	129001	8.31	4.8	5	317
O43813	LanC-like protein 1	0.616571	Down	0.000446143	LANCL1	51266	7.86	6.3	2	53
P35754	Glutaredoxin-1	0.616863	Down	0.00379698	GLRX	13657	8.33	30.2	2	198
Q16254	Transcription factor E2F4	0.617259	Down	0.038171	E2F4	49088	4.66	9.7	3	93
Q14847	LIM and SH3 domain protein 1	0.61808	Down	0.000343294	LASP1	35139	6.61	38.3	10	300
P62993	Growth factor receptor-bound protein 2	0.618158	Down	0.000821177	GRB2	29200	5.89	26.7	4	172
P61158	Actin-related protein 3	0.618205	Down	0.00235142	ACTR3	53297	5.61	41.1	13	1025
P13716	Delta-aminolevulinic acid dehydratase	0.61846	Down	0.00225912	ALAD	39707	6.32	10.3	2	137
P23743	Diacylglycerol kinase alpha	0.618713	Down	0.00756709	DGKA	95632	6.28	6.5	5	81
P51784	Ubiquitin carboxyl-terminal hydrolase 11	0.619485	Down	0.00427835	USP11	121486	5.28	3.8	2	40
Q9Y6I3	Epsin-1	0.619811	Down	0.000327772	EPN1	65411	4.72	3.3	2	40
O15144	Actin-related protein 2/3 complex subunit 2	0.619926	Down	0.0400963	ARPC2	40384	6.84	23.3	8	341
P46976	Glycogenin-1	0.621125	Down	0.00853665	GYG1	44055	5.27	5.1	1	99
P11279	Lysosome-associated membrane glycoprotein 1	0.62126	Down	0.0170792	LAMP1	49721	9	5.8	1	91
Q16698	2,4-dienoyl-CoA reductase, mitochondrial	0.6213	Down	0.00245247	DECR1	42288	9.35	16.7	5	364
Q13371	Phosducin-like protein	0.622596	Down	0.00657167	PDCL	39930	4.65	8.6	2	58
Q9Y303	Putative N-acetylglucosamine-6-phosphate deacetylase	0.622761	Down	0.00473758	AMDHD2	46182	6.21	7.3	2	44
Q16555	Dihydropyrimidinase-related protein 2	0.622789	Down	0.00130671	DPYSL2	70273	5.95	23.1	8	486
P30043	Flavin reductase (NADPH)	0.62322	Down	0.0227155	BLVRB	24511	7.13	11.7	2	87
P36871	Phosphoglucomutase-1	0.623309	Down	0.0102957	PGM1	70175	6.3	24	8	351
P33241	Lymphocyte-specific protein 1	0.624248	Down	0.0135298	LSP1	42897	4.69	45.4	9	835
P05091	Aldehyde dehydrogenase, mitochondrial	0.624574	Down	0.00358286	ALDH2	63734	6.63	6.8	3	118
Q06265	Exosome complex component RRP45	0.625932	Down	0.0181987	EXOSC9	57108	5.19	5.5	2	56
P16333	Cytoplasmic protein NCK1	0.626029	Down	0.00529985	NCK1	51086	6.06	9.8	3	149
P42338	Phosphatidylinositol 4,5-bisphosphate 3-kinase catalytic subunit beta isoform	0.626542	Down	0.00339691	PIK3CB	142843	6.69	1.2	2	30
Q9NQC1	Protein Jade-2	0.627041	Down	0.0108884	JADE2	98747	5.15	7.7	4	87
Q9BZJ0	Crooked neck-like protein 1	0.628191	Down	0.042081	CRNKL1	115798	8.1	1.7	1	55
O43829	Zinc finger and BTB domain-containing protein 14	0.628738	Down	0.024507	ZBTB14	61518	5.69	5.8	2	75
Q96RL1	BRCA1-A complex subunit RAP80	0.629106	Down	0.0326177	UIMC1	94625	5.35	3.1	3	118
Q2NL98	Vimentin-type intermediate filament-associated coiled-coil protein	0.629478	Down	0.0122192	VMAC	18852	5.44	24.9	3	57
P21266	Glutathione S-transferase Mu 3	0.631177	Down	0.00355288	GSTM3	31352	5.37	15.6	4	193
Q96HC4	PDZ and LIM domain protein 5	0.632063	Down	0.00722805	PDLIM5	73352	8.55	6.5	3	65
Q99798	Aconitate hydratase, mitochondrial	0.632365	Down	0.00117396	ACO2	98946	7.36	12.6	8	552
Q9ULC5	Long-chain-fatty-acid--CoA ligase 5	0.633324	Down	0.0330469	ACSL5	88083	6.49	3.1	2	46
Q96C86	m7GpppX diphosphatase	0.633792	Down	0.0120449	DCPS	42423	5.93	16.6	5	187
P00387	NADH-cytochrome b5 reductase 3	0.635485	Down	0.000177836	CYB5R3	38337	7.18	35.5	6	275
O00329	Phosphatidylinositol 4,5-bisphosphate 3-kinase catalytic subunit delta isoform	0.635556	Down	0.000607517	PIK3CD	136696	6.79	3.4	3	135
P04004	Vitronectin	0.636172	Down	0.0368494	VTN	59882	5.55	8.6	3	202
Q9UI30	Multifunctional methyltransferase subunit TRM112-like protein	0.636601	Down	0.00556661	TRMT112	15221	5.21	40.8	3	131
Q9BXK5	Bcl-2-like protein 13	0.637105	Down	0.000236152	BCL2L13	58305	4.41	12.2	4	136
O14523	C2 domain-containing protein 2-like	0.637908	Down	0.0110277	C2CD2L	83007	7.62	2.4	2	61
P61106	Ras-related protein Rab-14	0.637944	Down	0.037146	RAB14	27089	5.85	17.2	3	208
Q9UGI8	Testin	0.63866	Down	0.0337541	TES	60101	7.96	25.2	10	415
O43149	Zinc finger ZZ-type and EF-hand domain-containing protein 1	0.639881	Down	5.54e-05	ZZEF1	374038	5.62	2.7	8	119
Q9BZL6	Serine/threonine-protein kinase D2	0.640334	Down	0.000579933	PRKD2	107396	6.39	4.3	2	114
P31751	RAC-beta serine/threonine-protein kinase	0.641505	Down	0.00621718	AKT2	63465	5.98	10.8	4	71
Q96SW2	Protein cereblon	0.642094	Down	0.00375972	CRBN	58071	5.41	4.5	2	57
Q15653	NF-kappa-B inhibitor beta	0.642108	Down	0.00782643	NFKBIB	40209	4.7	7.3	2	80
Q9NR46	Endophilin-B2	0.642128	Down	0.0492953	SH3GLB2	50133	5.72	12.2	4	87
P04179	Superoxide dismutase [Mn], mitochondrial	0.642261	Down	0.00239966	SOD2	28544	8.35	19.4	3	387
Q9P219	Protein Daple	0.64328	Down	0.000309742	CCDC88C	262689	5.87	2.9	6	81
Q15057	Arf-GAP with coiled-coil, ANK repeat and PH domain-containing protein 2	0.64369	Down	0.00242718	ACAP2	104067	6.38	6.7	4	260
P51148	Ras-related protein Rab-5C	0.644585	Down	0.00632141	RAB5C	26904	8.64	27.3	4	220
O95260	Arginyl-tRNA--protein transferase 1	0.64576	Down	0.00225113	ATE1	70506	8.17	13.9	4	214
P60981	Destrin	0.645861	Down	0.00215284	DSTN	23991	8.06	17.6	2	153
P16219	Short-chain specific acyl-CoA dehydrogenase, mitochondrial	0.649066	Down	0.0433864	ACADS	49882	8.13	6.3	2	81
Q96C19	EF-hand domain-containing protein D2	0.649229	Down	0.00328368	EFHD2	32294	5.15	27.1	5	286
Q9Y2H0	Disks large-associated protein 4	0.650173	Down	0.00424377	DLGAP4	121977	6.65	2.5	2	92
Q9UBC2	Epidermal growth factor receptor substrate 15-like 1	0.650756	Down	0.00666699	EPS15L1	109436	4.93	9.7	7	257
Q12955	Ankyrin-3	0.650764	Down	0.00635465	ANK3	566726	6.07	0.9	4	103
Q8IYQ7	Threonine synthase-like 1	0.651119	Down	0.0115256	THNSL1	95559	6.69	6.2	3	172
Q9NUQ9	Protein FAM49B	0.651449	Down	0.00279679	FAM49B	42051	5.76	30.9	7	579
P13489	Ribonuclease inhibitor	0.651668	Down	0.0103358	RNH1	55662	4.71	24.5	8	535
Q6ZTN6	Ankyrin repeat domain-containing protein 13D	0.65201	Down	0.0292777	ANKRD13D	62391	5.26	4.8	2	37
P52907	F-actin-capping protein subunit alpha-1	0.652151	Down	0.000608325	CAPZA1	37886	5.45	54.2	10	568
Q16181	Septin-7	0.652558	Down	0.00689368	SEPT7	61704	8.76	25.4	11	688
Q86XR8	Centrosomal protein of 57 kDa	0.653908	Down	0.00552303	CEP57	70229	9.35	5.6	2	56
P49662	Caspase-4	0.654456	Down	0.00535765	CASP4	50450	5.69	9.3	3	82
Q15283	Ras GTPase-activating protein 2	0.654565	Down	0.0413409	RASA2	114421	6.84	1.8	1	101
Q53T59	HCLS1-binding protein 3	0.65528	Down	0.00392483	HS1BP3	49285	4.89	18.6	4	254
Q9NR28	Diablo homolog, mitochondrial	0.65599	Down	0.0217356	DIABLO	30550	5.68	19.2	4	223
P23458	Tyrosine-protein kinase JAK1	0.656918	Down	0.0482756	JAK1	159078	7.48	1.6	2	38
Q9NVE7	Pantothenate kinase 4	0.656954	Down	0.0133779	PANK4	96704	5.88	6.5	5	171
Q9NZQ3	NCK-interacting protein with SH3 domain	0.657704	Down	0.0280651	NCKIPSD	84464	5.94	7.1	5	190
Q86TX2	Acyl-coenzyme A thioesterase 1	0.658172	Down	0.00966584	ACOT1	51001	6.9	7.4	2	162
P62834	Ras-related protein Rap-1A	0.659032	Down	0.017449	RAP1A	25441	6.38	47.8	8	531
Q02750	Dual specificity mitogen-activated protein kinase kinase 1	0.659174	Down	0.0207812	MAP2K1	50399	6.18	11.5	3	74
P31946	14-3-3 protein beta/alpha	0.660464	Down	0.00371998	YWHAB	32991	4.76	65	13	1735
Q9NRL3	Striatin-4	0.660627	Down	0.000673293	STRN4	90225	5.21	4	3	78
O95786	Probable ATP-dependent RNA helicase DDX58	0.660785	Down	0.00539359	DDX58	127722	6.03	5.1	4	240
Q9H3S4	Thiamin pyrophosphokinase 1	0.660966	Down	0.0257084	TPK1	30569	5.03	7	1	64
Q05397	Focal adhesion kinase 1	0.660994	Down	0.00623216	PTK2	134622	6.19	3.8	4	121
P28482	Mitogen-activated protein kinase 1	0.661353	Down	0.0219339	MAPK1	47262	6.5	14.7	4	239
Q15257	Serine/threonine-protein phosphatase 2A activator	0.661357	Down	0.0015707	PPP2R4	46827	5.63	11.7	1	38
Q9UHD8	Septin-9	0.661543	Down	9.68e-05	SEPT9	75729	9.06	35.3	15	539
O60664	Perilipin-3	0.661676	Down	0.000429337	PLIN3	52946	5.3	11.1	4	220
Q9UFW8	CGG triplet repeat-binding protein 1	0.662403	Down	0.00552659	CGGBP1	22531	9.14	24	3	125
P51572	B-cell receptor-associated protein 31	0.662673	Down	0.0162832	BCAP31	33989	8.44	17.5	5	141
O75486	Transcription initiation protein SPT3 homolog	0.662778	Down	0.00273036	SUPT3H	49431	8.69	2.8	1	46
P61224	Ras-related protein Rap-1b	0.663132	Down	0.0212376	RAP1B	24477	5.65	48.9	9	1942
Q9BXL7	Caspase recruitment domain-containing protein 11	0.664039	Down	0.003646	CARD11	152157	5.78	6.2	7	178
P14854	Cytochrome c oxidase subunit 6B1	0.664122	Down	0.00715175	COX6B1	12018	6.54	14	1	68
P46459	Vesicle-fusing ATPase	0.664847	Down	0.0173838	NSF	96576	6.52	13.7	9	274
P04080	Cystatin-B	0.665549	Down	0.000699378	CSTB	13481	6.96	25.5	2	576
P39880	Homeobox protein cut-like 1	0.665963	Down	0.0126628	CUX1	187918	5.72	3.5	4	132
Q01433	AMP deaminase 2	0.666402	Down	0.00311018	AMPD2	111047	6.46	5.9	5	181
