# Supplementary material for: Comparative Analysis of Global Proteome and Lysine Acetylome Between Naive CD4+ T Cells and CD4+ T Follicular Helper Cells
Source: Front Immunol. 2021 Mar 25;12:643441. doi: 10.3389/fimmu.2021.643441 (PMC8027069; doi:10.3389/fimmu.2021.643441)
Supplement: Supplementary Figure 1 — Reproducibility analysis of three repeated trials of quantitative proteome analysis by Pearson's correlation coefficient. [file Data_Sheet_1.zip › supplementary table S3.XLSX]

## Sheet: Up Classification
GO Terms Level 1	GO Terms Level 2	No. of Protein	Protein IDs
Biological Process	cellular process	649	Q16222_UAP1 P62851_RPS25 Q9BQA1_WDR77 Q96A33_CCDC47 P35269_GTF2F1 P40763_STAT3 Q7Z2W9_MRPL21 O95453_PARN P08243_ASNS O75419_CDC45 P62750_RPL23A Q01469_FABP5 O76094_SRP72 Q02543_RPL18A Q2NL82_TSR1 O15372_EIF3H Q9BQE3_TUBA1C Q13451_FKBP5 O00541_PES1 Q14011_CIRBP P05412_JUN O14777_NDC80 O94925_GLS P82933_MRPS9 P06748_NPM1 Q9Y2X3_NOP58 P36578_RPL4 O14929_HAT1 O76021_RSL1D1 P27635_RPL10 P15531_NME1 O7…
	metabolic process	520	Q16222_UAP1 A1L0T0_ILVBL P62851_RPS25 Q9BQA1_WDR77 P35269_GTF2F1 Q7Z2W9_MRPL21 O95453_PARN P08243_ASNS O75419_CDC45 P62750_RPL23A Q01469_FABP5 O76094_SRP72 Q02543_RPL18A O15372_EIF3H Q9BQE3_TUBA1C Q13451_FKBP5 O00541_PES1 O94925_GLS P82933_MRPS9 P06748_NPM1 Q9Y2X3_NOP58 P36578_RPL4 O14929_HAT1 O76021_RSL1D1 P27635_RPL10 P15531_NME1 O75607_NPM3 P52434_POLR2H Q9NW13_RBM28 Q6P179_ERAP2 Q00653_NFKB2 …
	single-organism process	479	Q96R06_SPAG5 P62851_RPS25 Q9BQA1_WDR77 Q96A33_CCDC47 Q9Y5B0_CTDP1 Q9NS87_KIF15 Q9BQG0_MYBBP1A P40763_STAT3 O95453_PARN P42224_STAT1 P08243_ASNS O75419_CDC45 P62750_RPL23A O95347_SMC2 P46013_MKI67 P46782_RPS5 Q01469_FABP5 O76094_SRP72 Q02543_RPL18A Q2NL82_TSR1 Q9NVX2_NLE1 Q9BQE3_TUBA1C O00541_PES1 Q14011_CIRBP P05412_JUN O14777_NDC80 O94925_GLS Q9H2J4_PDCL3 Q9NVI7_ATAD3A P82933_MRPS9 Q9UQ80_PA2G4 …
	biological regulation	363	Q96R06_SPAG5 Q9BQA1_WDR77 Q96A33_CCDC47 P35269_GTF2F1 Q9Y5B0_CTDP1 Q9NS87_KIF15 Q9BQG0_MYBBP1A P40763_STAT3 P42224_STAT1 P08243_ASNS O75419_CDC45 P46782_RPS5 Q9NVX2_NLE1 O15372_EIF3H O00541_PES1 Q14011_CIRBP P05412_JUN O14777_NDC80 O94925_GLS Q9H2J4_PDCL3 Q9NVI7_ATAD3A Q9UQ80_PA2G4 Q14694_USP10 P06748_NPM1 O14929_HAT1 Q07021_C1QBP O76021_RSL1D1 P15531_NME1 P30154_PPP2R1B Q16520_BATF Q13501_SQSTM1…
	cellular component organization or biogenesis	303	Q9UHA3_RSL24D1 Q96R06_SPAG5 P62851_RPS25 Q9BQA1_WDR77 Q9Y5B0_CTDP1 Q9NS87_KIF15 P62750_RPL23A O95347_SMC2 P46782_RPS5 O76094_SRP72 Q02543_RPL18A Q2NL82_TSR1 Q9BQE3_TUBA1C O00541_PES1 Q14011_CIRBP P05412_JUN O14777_NDC80 O94925_GLS Q9UQ80_PA2G4 P06748_NPM1 Q9Y2X3_NOP58 P36578_RPL4 O14929_HAT1 Q07021_C1QBP P27635_RPL10 Q14978_NOLC1 O75607_NPM3 Q13501_SQSTM1 Q8TED0_UTP15 Q96SN8_CDK5RAP2 Q92979_EMG1 …
	response to stimulus	257	Q8NE71_ABCF1 Q96R06_SPAG5 Q96A33_CCDC47 P35269_GTF2F1 Q9NS87_KIF15 Q9BQG0_MYBBP1A P40763_STAT3 P42224_STAT1 P08243_ASNS O95347_SMC2 P46013_MKI67 O76094_SRP72 Q9NVX2_NLE1 Q14011_CIRBP P05412_JUN O14777_NDC80 Q9NR30_DDX21 O94925_GLS P82933_MRPS9 Q14694_USP10 P06748_NPM1 O14929_HAT1 Q07021_C1QBP P15531_NME1 Q16520_BATF Q13501_SQSTM1 P52434_POLR2H Q00653_NFKB2 Q00535_CDK5 Q13616_CUL1 O60488_ACSL4 Q06…
	localization	181	P62424_RPL7A Q9BQE5_APOL2 Q8TAA5_GRPEL2 O60566_BUB1B Q9UKX7_NUP50 Q14061_COX17 P46778_RPL21 P62277_RPS13 Q9H0G5_NSRP1 P62851_RPS25 Q9BQG0_MYBBP1A P40763_STAT3 Q9UN86_G3BP2 P62750_RPL23A P06729_CD2 P46782_RPS5 O43615_TIMM44 Q01469_FABP5 O76094_SRP72 Q02543_RPL18A Q9BQE3_TUBA1C Q15437_SEC23B O00541_PES1 P05412_JUN O14777_NDC80 O94925_GLS P18077_RPL35A P62249_RPS16 P06748_NPM1 Q9Y2X3_NOP58 P36578_RP…
	multicellular organismal process	174	Q9BQE5_APOL2 Q14061_COX17 P16989_YBX3 Q9BQA1_WDR77 Q96A33_CCDC47 Q9NS87_KIF15 P40763_STAT3 O95453_PARN P42224_STAT1 P08243_ASNS P06729_CD2 P46013_MKI67 Q01469_FABP5 Q9NVX2_NLE1 Q15306_IRF4 O94916_NFAT5 P43007_SLC1A4 P05412_JUN O94925_GLS P20290_BTF3 Q9NR50_EIF2B3 P80723_BASP1 Q07021_C1QBP Q15293_RCN1 P15531_NME1 Q16520_BATF Q9Y295_DRG1 Q13573_SNW1 Q96SN8_CDK5RAP2 Q6P179_ERAP2 Q00653_NFKB2 Q92974_…
	developmental process	153	Q9BQE5_APOL2 Q14061_COX17 Q9H0G5_NSRP1 P16989_YBX3 Q9BQA1_WDR77 Q96A33_CCDC47 P40763_STAT3 P42224_STAT1 P08243_ASNS P18858_LIG1 P46013_MKI67 Q01469_FABP5 Q9NVX2_NLE1 Q15306_IRF4 P05412_JUN P20290_BTF3 Q9NR50_EIF2B3 P80723_BASP1 P06748_NPM1 Q15293_RCN1 P15531_NME1 Q16520_BATF Q9Y295_DRG1 Q13501_SQSTM1 Q13573_SNW1 Q96SN8_CDK5RAP2 Q00653_NFKB2 Q92974_ARHGEF2 Q13422_IKZF1 P17275_JUNB Q00535_CDK5 Q86X…
	multi-organism process	140	P62424_RPL7A Q9BQE5_APOL2 Q9UKX7_NUP50 P46778_RPL21 P62277_RPS13 P62851_RPS25 P35269_GTF2F1 Q9Y5B0_CTDP1 P40763_STAT3 Q14258_TRIM25 P42224_STAT1 Q9BYX4_IFIH1 P62750_RPL23A P46782_RPS5 Q02543_RPL18A Q15306_IRF4 P05412_JUN Q9NR30_DDX21 P18077_RPL35A Q9H2J4_PDCL3 P62249_RPS16 P06748_NPM1 P36578_RPL4 Q07021_C1QBP P50914_RPL14 P62241_RPS8 P26641_EEF1G P27635_RPL10 Q16520_BATF Q13573_SNW1 P62191_PSMC1 …
	signaling	131	O60566_BUB1B Q9UKX7_NUP50 Q96R06_SPAG5 Q96A33_CCDC47 Q9BQG0_MYBBP1A P40763_STAT3 P42224_STAT1 Q9UN86_G3BP2 P08243_ASNS Q9BYX4_IFIH1 P06729_CD2 P55039_DRG2 Q06210_GFPT1 Q9NVX2_NLE1 Q15306_IRF4 O94916_NFAT5 P43007_SLC1A4 P05412_JUN O14777_NDC80 O94925_GLS Q96CG3_TIFA Q14694_USP10 P06748_NPM1 Q07021_C1QBP Q16520_BATF Q13501_SQSTM1 Q9Y3L5_RAP2C Q13573_SNW1 P62191_PSMC1 P57740_NUP107 Q00653_NFKB2 Q929…
	immune system process	79	P01589_IL2RA P02786_TFRC Q02224_CENPE O15066_KIF3B Q9NS87_KIF15 Q14258_TRIM25 P42224_STAT1 P09429_HMGB1 P48556_PSMD8 Q9BYX4_IFIH1 P06729_CD2 P07814_EPRS Q9HC16_APOBEC3G P18031_PTPN1 Q15306_IRF4 P29728_OAS2 P05412_JUN Q8N5P1_ZC3H8 Q07021_C1QBP P12268_IMPDH2 Q16520_BATF Q99661_KIF2C P62191_PSMC1 Q13526_PIN1 O00571_DDX3X Q9Y2Z0_SUGT1 Q6P179_ERAP2 Q00653_NFKB2 Q13422_IKZF1 P17275_JUNB Q03518_TAP1 P05…
	other	72	Q14320_FAM50A Q9BQE5_APOL2 P16989_YBX3 Q9BQA1_WDR77 O95453_PARN P40763_STAT3 P09429_HMGB1 Q7Z460_CLASP1 O95347_SMC2 P06729_CD2 P46013_MKI67 Q86W92_PPFIBP1 Q13136_PPFIA1 P05412_JUN Q9NVI7_ATAD3A O00505_KPNA3 P35580_MYH10 P80723_BASP1 Q9Y2X3_NOP58 Q06609_RAD51 P52789_HK2 Q02790_FKBP4 Q9BYC5_FUT8 P49770_EIF2B2 P17275_JUNB Q86XI2_NCAPG2 Q00535_CDK5 P05026_ATP1B1 O60488_ACSL4 Q06830_PRDX1 Q6Y7W6_GIGYF…
Cellular Component	cell	748	Q9UHA3_RSL24D1 Q16222_UAP1 P62851_RPS25 Q9BQA1_WDR77 Q96A33_CCDC47 P35269_GTF2F1 P40763_STAT3 Q96C01_FAM136A Q7Z2W9_MRPL21 O95453_PARN P08243_ASNS O75419_CDC45 P62750_RPL23A Q01469_FABP5 O76094_SRP72 Q02543_RPL18A Q2NL82_TSR1 O15372_EIF3H Q9BQE3_TUBA1C Q13451_FKBP5 O00541_PES1 Q14011_CIRBP P05412_JUN O14777_NDC80 Q9NR30_DDX21 O94925_GLS Q96AG4_LRRC59 Q86UK7_ZNF598 Q6PJT7_ZC3H14 P82933_MRPS9 P0674…
	organelle	657	Q9UHA3_RSL24D1 Q16222_UAP1 P62851_RPS25 Q9BQA1_WDR77 Q96A33_CCDC47 P35269_GTF2F1 P40763_STAT3 Q96C01_FAM136A Q7Z2W9_MRPL21 O95453_PARN O75419_CDC45 P62750_RPL23A O76094_SRP72 Q02543_RPL18A Q2NL82_TSR1 Q9BQE3_TUBA1C Q13451_FKBP5 O00541_PES1 Q14011_CIRBP P05412_JUN O14777_NDC80 Q9NR30_DDX21 O94925_GLS Q96AG4_LRRC59 Q6PJT7_ZC3H14 P82933_MRPS9 P06748_NPM1 Q9Y2X3_NOP58 P36578_RPL4 O14929_HAT1 O76021_R…
	macromolecular complex	358	Q8NE71_ABCF1 Q9UQ35_SRRM2 Q96R06_SPAG5 P62851_RPS25 P35269_GTF2F1 Q9Y5B0_CTDP1 Q9NS87_KIF15 Q9BQG0_MYBBP1A Q7Z2W9_MRPL21 P62750_RPL23A O95347_SMC2 P46782_RPS5 O76094_SRP72 Q02543_RPL18A O15372_EIF3H Q9BQE3_TUBA1C O00541_PES1 Q14011_CIRBP P05412_JUN O14777_NDC80 P82933_MRPS9 Q9UQ80_PA2G4 P06748_NPM1 Q9Y2X3_NOP58 P36578_RPL4 O76021_RSL1D1 P27635_RPL10 O95402_MED26 Q13501_SQSTM1 P52434_POLR2H Q96SN8…
	membrane-enclosed lumen	320	Q9UHA3_RSL24D1 Q8NE71_ABCF1 Q9UQ35_SRRM2 Q9NVP1_DDX18 P62851_RPS25 P35269_GTF2F1 Q9Y5B0_CTDP1 Q9BQG0_MYBBP1A P40763_STAT3 O95453_PARN P42224_STAT1 O75419_CDC45 O95347_SMC2 P46013_MKI67 O76094_SRP72 Q2NL82_TSR1 Q9NVX2_NLE1 O00541_PES1 Q14011_CIRBP P05412_JUN O14777_NDC80 Q9NR30_DDX21 O94925_GLS Q96AG4_LRRC59 Q6PJT7_ZC3H14 Q9NVI7_ATAD3A P82933_MRPS9 Q9Y3C1_NOP16 Q9UQ80_PA2G4 P06748_NPM1 Q9Y2X3_NOP5…
	membrane	187	O95232_LUC7L3 P62424_RPL7A O15269_SPTLC1 Q9BQE5_APOL2 Q8TAA5_GRPEL2 Q9UKX7_NUP50 Q16222_UAP1 Q5JTH9_RRP12 A1L0T0_ILVBL Q96A33_CCDC47 Q9BTE3_MCMBP P40763_STAT3 P06729_CD2 O43615_TIMM44 O76094_SRP72 Q13451_FKBP5 Q15437_SEC23B Q9BQ39_DDX50 P43007_SLC1A4 Q96AG4_LRRC59 Q99614_TTC1 Q9NVI7_ATAD3A P54886_ALDH18A1 P80723_BASP1 Q07021_C1QBP O75439_PMPCB Q9BZQ8_FAM129A P15531_NME1 Q9Y3L5_RAP2C Q00688_FKBP3 …
	other	51	O95232_LUC7L3 P02786_TFRC Q9BQE5_APOL2 P16989_YBX3 P35269_GTF2F1 Q14258_TRIM25 P09429_HMGB1 P06729_CD2 Q96AG4_LRRC59 Q9NVI7_ATAD3A P35580_MYH10 O76031_CLPX P42704_LRPPRC Q07021_C1QBP Q96SN8_CDK5RAP2 Q92974_ARHGEF2 Q00059_TFAM Q9NZM1_MYOF O43491_EPB41L2 Q00535_CDK5 P14735_IDE Q7L2E3_DHX30 P38646_HSPA9 P36776_LONP1 Q02241_KIF23 Q9UHB6_LIMA1 P34897_SHMT2 P40222_TXLNA P54577_YARS O00159_MYO1C P10809_…
Molecular Function	binding	534	Q16222_UAP1 A1L0T0_ILVBL P62851_RPS25 Q96A33_CCDC47 P35269_GTF2F1 P40763_STAT3 Q7Z2W9_MRPL21 O95453_PARN P08243_ASNS P62750_RPL23A Q01469_FABP5 O76094_SRP72 Q02543_RPL18A O15372_EIF3H Q9BQE3_TUBA1C Q13451_FKBP5 Q14011_CIRBP P05412_JUN Q9NR30_DDX21 Q86UK7_ZNF598 Q6PJT7_ZC3H14 P06748_NPM1 Q9Y2X3_NOP58 P36578_RPL4 O76021_RSL1D1 P15531_NME1 O75607_NPM3 P52434_POLR2H Q9NQ29_LUC7L Q96SN8_CDK5RAP2 Q9297…
	catalytic activity	288	Q8NE71_ABCF1 Q16222_UAP1 Q9NVP1_DDX18 A1L0T0_ILVBL P35269_GTF2F1 Q9Y5B0_CTDP1 Q9NS87_KIF15 Q9BQG0_MYBBP1A O95453_PARN P08243_ASNS Q9BQE3_TUBA1C Q13451_FKBP5 Q9NR30_DDX21 O94925_GLS Q9NVI7_ATAD3A Q14694_USP10 O14929_HAT1 Q9BYT8_NLN P15531_NME1 Q13501_SQSTM1 Q00688_FKBP3 P52434_POLR2H Q92979_EMG1 Q6P179_ERAP2 O14646_CHD1 P49327_FASN Q00535_CDK5 Q8IZ73_RPUSD2 O60488_ACSL4 Q06830_PRDX1 Q9Y2Z4_YARS2 Q…
	structural molecule activity	73	P27816_MAP4 P62424_RPL7A P46778_RPL21 P62277_RPS13 Q8IXM3_MRPL41 P62851_RPS25 Q9NX20_MRPL16 Q7Z2W9_MRPL21 Q9UN86_G3BP2 Q9UNX3_RPL26L1 P62750_RPL23A P46782_RPS5 Q14152_EIF3A Q02543_RPL18A P46776_RPL27A Q9BQE3_TUBA1C P18077_RPL35A P62249_RPS16 P82933_MRPS9 P39023_RPL3 P82675_MRPS5 P36578_RPL4 P50914_RPL14 P62241_RPS8 O76021_RSL1D1 P27635_RPL10 P62899_RPL31 P57740_NUP107 O43491_EPB41L2 P62701_RPS4X …
	nucleic acid binding transcription factor activity	38	Q06330_RBPJ Q7RTV0_PHF5A P16989_YBX3 Q92769_HDAC2 Q96T88_UHRF1 Q6ZNB6_NFXL1 P40763_STAT3 Q14258_TRIM25 P42224_STAT1 P09429_HMGB1 Q9UFF9_CNOT8 Q9NR55_BATF3 P46531_NOTCH1 Q8IVH2_FOXP4 Q15306_IRF4 O94916_NFAT5 P62633_CNBP P05412_JUN P06733_ENO1 Q8N5P1_ZC3H8 P15408_FOSL2 Q9UQ80_PA2G4 P67809_YBX1 Q16520_BATF Q13342_SP140 Q00653_NFKB2 Q9P0W2_HMG20B P06400_RB1 Q13422_IKZF1 Q00059_TFAM P17275_JUNB O15162…
	transporter activity	33	Q9BVL2_NUPL1 Q9Y6M7_SLC4A7 Q13596_SNX1 Q8TEX9_IPO4 P05023_ATP1A1 O95373_IPO7 Q9NUT2_ABCB8 O43615_TIMM44 Q01469_FABP5 O95235_KIF20A Q92973_TNPO1 P52292_KPNA2 O00410_IPO5 P43007_SLC1A4 Q9HAV4_XPO5 O00505_KPNA3 O43592_XPOT Q9NS69_TOMM22 Q9NRA8_EIF4ENIF1 Q9BZI7_UPF3B P57740_NUP107 P53985_SLC16A1 O14975_SLC27A2 P55060_CSE1L Q03518_TAP1 O15162_PLSCR1 Q15758_SLC1A5 Q01650_SLC7A5 P05026_ATP1B1 Q9UI26_IPO…
	enzyme regulator activity	32	O00487_PSMD14 Q8TAA5_GRPEL2 P36404_ARL2 Q92990_GLMN Q9UJ41_RABGEF1 P35269_GTF2F1 P09429_HMGB1 O95373_IPO7 P46060_RANGAP1 P46531_NOTCH1 P12004_PCNA Q9H9T3_ELP3 O95379_TNFAIP8 O14578_CIT P21580_TNFAIP3 O00410_IPO5 P05412_JUN O76031_CLPX Q9HAV7_GRPEL1 Q16186_ADRM1 P09958_FURIN O95433_AHSA1 Q10589_BST2 P43487_RANBP1 Q92974_ARHGEF2 P61289_PSME3 Q13144_EIF2B5 P61221_ABCE1 P63244_GNB2L1 P52594_AGFG1 O95…
	protein binding transcription factor activity	30	P80723_BASP1 P06748_NPM1 Q07021_C1QBP O95551_TDP2 Q96T76_MMS19 O95402_MED26 Q9NPF5_DMAP1 O14776_TCERG1 P16989_YBX3 Q9BQA1_WDR77 P35269_GTF2F1 Q13573_SNW1 Q9HD15_SRA1 Q8NF64_ZMIZ2 Q86X55_CARM1 Q00653_NFKB2 Q96EB6_SIRT1 P06400_RB1 P17275_JUNB O95905_ECD Q9NR55_BATF3 Q7KZF4_SND1 P46531_NOTCH1 O00422_SAP18 Q92922_SMARCC1 Q01201_RELB P05412_JUN P06733_ENO1 Q9BZS1_FOXP3 Q8TDD1_DDX54
	other	36	P01589_IL2RA P02786_TFRC Q8NE71_ABCF1 Q14061_COX17 P42224_STAT1 P40763_STAT3 P09429_HMGB1 P06729_CD2 Q12788_TBL3 Q13136_PPFIA1 Q14011_CIRBP Q9UGP8_SEC63 Q00688_FKBP3 Q00535_CDK5 P61221_ABCE1 Q06830_PRDX1 Q9HB58_SP110 Q9UIG0_BAZ1B Q16850_CYP51A1 P46781_RPS9 P29692_EEF1D P54577_YARS P46531_NOTCH1 P05362_ICAM1 O43175_PHGDH P28908_TNFRSF8 P16949_STMN1 O60449_LY75 P25445_FAS Q9HD15_SRA1 P41214_EIF2D Q…
