# Supplementary material for: Comparative Analysis of Global Proteome and Lysine Acetylome Between Naive CD4+ T Cells and CD4+ T Follicular Helper Cells
Source: Front Immunol. 2021 Mar 25;12:643441. doi: 10.3389/fimmu.2021.643441 (PMC8027069; doi:10.3389/fimmu.2021.643441)
Supplement: Supplementary Figure 1 — Reproducibility analysis of three repeated trials of quantitative proteome analysis by Pearson's correlation coefficient. [file Data_Sheet_1.zip › supplementary table S4.XLSX]

## Sheet: Down Classification
GO Terms Level 1	GO Terms Level 2	No. of Protein	Protein IDs
Biological Process	cellular process	485	P23458_JAK1 P10909_CLU Q8IZQ5_SELH Q13201_MMRN1 P16298_PPP3CB Q14005_IL16 Q00722_PLCB2 Q8WUD1_RAB2B Q9P0J1_PDP1 Q99943_AGPAT1 P07902_GALT P36871_PGM1 P05165_PCCA Q96PE3_INPP4A P16219_ACADS P25325_MPST Q8WU39_MZB1 P02675_FGB P16885_PLCG2 P68366_TUBA4A Q9NVA2_SEPT11 Q12797_ASPH Q8WXH0_SYNE2 P20592_MX2 Q15653_NFKBIB P11216_PYGB P31946_YWHAB P15289_ARSA P04004_VTN O75486_SUPT3H P46527_CDKN1B Q9NZN3_E…
	single-organism process	416	P23458_JAK1 P10909_CLU Q8IZQ5_SELH Q13201_MMRN1 P16298_PPP3CB Q14005_IL16 Q00722_PLCB2 Q8WUD1_RAB2B Q96PE3_INPP4A Q8WU39_MZB1 P02675_FGB P16885_PLCG2 P68366_TUBA4A Q9NVA2_SEPT11 Q12797_ASPH Q8WXH0_SYNE2 P20592_MX2 Q15653_NFKBIB P31946_YWHAB P04004_VTN O75486_SUPT3H P46527_CDKN1B Q9NZN3_EHD3 Q15283_RASA2 P62834_RAP1A Q0VD83_APOBR P07948_LYN P01848_TRAC Q9Y624_F11R P61626_LYZ Q9UDY2_TJP2 Q8TB24_RIN…
	biological regulation	383	P23458_JAK1 P10909_CLU Q8IZQ5_SELH Q13201_MMRN1 P16298_PPP3CB Q14005_IL16 Q00722_PLCB2 Q8WUD1_RAB2B Q9P0J1_PDP1 Q99943_AGPAT1 Q96PE3_INPP4A Q8WU39_MZB1 P02675_FGB P16885_PLCG2 P68366_TUBA4A Q12797_ASPH Q8WXH0_SYNE2 O00151_PDLIM1 P20592_MX2 O43150_ASAP2 Q15653_NFKBIB P31946_YWHAB P04004_VTN O75486_SUPT3H P46527_CDKN1B Q9NZN3_EHD3 Q15283_RASA2 P62834_RAP1A P07948_LYN P01848_TRAC Q9Y624_F11R Q9UDY2_…
	response to stimulus	333	P23458_JAK1 P10909_CLU Q13201_MMRN1 P16298_PPP3CB Q14005_IL16 Q00722_PLCB2 Q8WUD1_RAB2B Q96PE3_INPP4A P16219_ACADS P25325_MPST P02675_FGB P16885_PLCG2 P68366_TUBA4A Q12797_ASPH O00151_PDLIM1 P20592_MX2 Q15653_NFKBIB P31946_YWHAB P04004_VTN Q14019_COTL1 P46527_CDKN1B Q9NZN3_EHD3 Q15283_RASA2 P62834_RAP1A P07948_LYN P01848_TRAC Q9Y624_F11R P61626_LYZ Q9UDY2_TJP2 Q8TB24_RIN3 Q15208_STK38 P40197_GP5 …
	metabolic process	270	P23458_JAK1 P10909_CLU P16298_PPP3CB Q14005_IL16 Q00722_PLCB2 Q9P0J1_PDP1 Q99943_AGPAT1 P07902_GALT P36871_PGM1 P05165_PCCA Q96FV2_SCRN2 Q96PE3_INPP4A P16219_ACADS P25325_MPST P16885_PLCG2 P68366_TUBA4A Q12797_ASPH Q15653_NFKBIB P11216_PYGB P31946_YWHAB P15289_ARSA O75486_SUPT3H Q9NZN3_EHD3 Q96I99_SUCLG2 P62834_RAP1A Q0VD83_APOBR P07948_LYN P61626_LYZ Q6GMV3_PTRHD1 Q9H4B7_TUBB1 P40197_GP5 P84243_…
	multicellular organismal process	237	P09493_TPM1 P10909_CLU P05164_MPO Q13201_MMRN1 Q7L576_CYFIP1 P16298_PPP3CB Q00722_PLCB2 P12931_SRC P04264_KRT1 P08514_ITGA2B P04083_ANXA1 P61586_RHOA P23142_FBLN1 P02679_FGG Q05682_CALD1 P02675_FGB P16885_PLCG2 P32019_INPP5B P24844_MYL9 P68366_TUBA4A Q12797_ASPH P27986_PIK3R1 P31946_YWHAB P02776_PF4 P16455_MGMT P46527_CDKN1B Q9NZN3_EHD3 O75369_FLNB P62834_RAP1A Q9HB21_PLEKHA1 P07948_LYN Q16555_DP…
	signaling	215	P22681_CBL P23458_JAK1 P10909_CLU O95786_DDX58 P16298_PPP3CB Q00722_PLCB2 Q8WUD1_RAB2B Q9NZQ3_NCKIPSD P12931_SRC P20963_CD247 P08514_ITGA2B P04083_ANXA1 P61586_RHOA Q96PE3_INPP4A P02679_FGG P02675_FGB P16885_PLCG2 P32019_INPP5B P49795_RGS19 P27986_PIK3R1 P20592_MX2 Q15653_NFKBIB P31946_YWHAB P02776_PF4 Q9P126_CLEC1B P46527_CDKN1B Q15283_RASA2 O75369_FLNB P62834_RAP1A Q15942_ZYX Q99683_MAP3K5 Q9HB…
	cellular component organization or biogenesis	200	P09493_TPM1 P27105_STOM Q9Y2Q0_ATP8A1 P10909_CLU P05164_MPO Q7L576_CYFIP1 P16298_PPP3CB Q9NZQ3_NCKIPSD P12931_SRC P08514_ITGA2B P61586_RHOA P16219_ACADS P23142_FBLN1 P02679_FGG Q9UH99_SUN2 Q8WU39_MZB1 P02675_FGB P24844_MYL9 P68366_TUBA4A Q9NVA2_SEPT11 Q8WXH0_SYNE2 P31946_YWHAB O75486_SUPT3H Q9NZN3_EHD3 O75369_FLNB P60981_DSTN Q9HB21_PLEKHA1 P07948_LYN Q16555_DPYSL2 P26447_S100A4 Q99816_TSG101 P07…
	localization	188	Q9Y2Q0_ATP8A1 P10909_CLU Q13201_MMRN1 P16298_PPP3CB Q14005_IL16 Q8WUD1_RAB2B Q9NZQ3_NCKIPSD P12931_SRC P08514_ITGA2B P04083_ANXA1 P02679_FGG Q9UH99_SUN2 P02675_FGB P16885_PLCG2 P32019_INPP5B P68366_TUBA4A Q12797_ASPH Q8WXH0_SYNE2 P27986_PIK3R1 P20592_MX2 P31946_YWHAB P02776_PF4 P46527_CDKN1B Q9NZN3_EHD3 O75369_FLNB Q0VD83_APOBR Q9HB21_PLEKHA1 P07948_LYN Q16555_DPYSL2 Q99816_TSG101 P07996_THBS1 Q9…
	developmental process	168	P09493_TPM1 Q7L576_CYFIP1 P16298_PPP3CB P12931_SRC P04264_KRT1 P08514_ITGA2B P04083_ANXA1 P61586_RHOA P23142_FBLN1 P16885_PLCG2 P32019_INPP5B P24844_MYL9 Q12797_ASPH P27986_PIK3R1 P31946_YWHAB P16455_MGMT P46527_CDKN1B O75369_FLNB Q9HB21_PLEKHA1 P07948_LYN Q16555_DPYSL2 P26447_S100A4 Q99816_TSG101 P07996_THBS1 Q9Y624_F11R Q13043_STK4 P05067_APP Q16643_DBN1 O75427_LRCH4 P18206_VCL O14639_ABLIM1 Q9…
	immune system process	126	P23458_JAK1 P10909_CLU P05164_MPO P62993_GRB2 O95786_DDX58 P16298_PPP3CB Q14005_IL16 P02775_PPBP P12931_SRC P20963_CD247 P04264_KRT1 P04083_ANXA1 P01024_C3 P43405_SYK Q05655_PRKCD P16885_PLCG2 P16333_NCK1 P52907_CAPZA1 Q08722_CD47 P27986_PIK3R1 P20592_MX2 Q15653_NFKBIB Q14289_PTK2B Q8WWP7_GIMAP1 P04004_VTN P11215_ITGAM P50453_SERPINB9 P11277_SPTB P02776_PF4 Q13464_ROCK1 P29466_CASP1 Q02750_MAP2K1…
	locomotion	79	Q12955_ANK3 P11047_LAMC1 P62993_GRB2 Q14005_IL16 Q7Z406_MYH14 P02775_PPBP P12931_SRC P08514_ITGA2B P61586_RHOA P43405_SYK P23528_CFL1 P32019_INPP5B P24844_MYL9 Q12913_PTPRJ P16333_NCK1 Q8WXH0_SYNE2 Q96DZ9_CMTM5 Q08722_CD47 P27986_PIK3R1 P02647_APOA1 Q14289_PTK2B P31946_YWHAB P11215_ITGAM P11277_SPTB P02776_PF4 P60660_MYL6 Q13464_ROCK1 Q9NX76_CMTM6 Q02750_MAP2K1 P07948_LYN Q16555_DPYSL2 Q92835_INP…
	multi-organism process	69	P10909_CLU P05164_MPO P11766_ADH5 P62993_GRB2 O95786_DDX58 P16298_PPP3CB Q14005_IL16 P02775_PPBP P12931_SRC P20963_CD247 P02760_AMBP Q14240_EIF4A2 P61586_RHOA P43405_SYK P04792_HSPB1 P23142_FBLN1 Q05655_PRKCD P23528_CFL1 P16885_PLCG2 Q08722_CD47 P27986_PIK3R1 Q14019_COTL1 P07093_SERPINE2 Q99683_MAP3K5 Q15942_ZYX P07948_LYN Q99816_TSG101 P16671_CD36 Q9Y624_F11R P61626_LYZ Q6VY07_PACS1 P30273_FCER1…
	other	79	P11047_LAMC1 P16298_PPP3CB Q7L576_CYFIP1 Q13201_MMRN1 P12931_SRC P08514_ITGA2B P04083_ANXA1 P02760_AMBP P43405_SYK P61586_RHOA P23142_FBLN1 P41208_CETN2 Q9HBI1_PARVB P32019_INPP5B Q08722_CD47 Q14289_PTK2B P04004_VTN P11215_ITGAM P07093_SERPINE2 Q13464_ROCK1 P12259_F5 Q13418_ILK Q15942_ZYX Q9HB21_PLEKHA1 P07996_THBS1 Q9Y624_F11R P16671_CD36 P23229_ITGA6 Q9Y6C2_EMILIN1 P40197_GP5 P05067_APP P18206_…
Cellular Component	cell	538	P16298_PPP3CB Q14005_IL16 Q00722_PLCB2 Q8WUD1_RAB2B Q99943_AGPAT1 P36871_PGM1 Q96PE3_INPP4A P16219_ACADS Q8WU39_MZB1 P68366_TUBA4A Q12797_ASPH O00151_PDLIM1 O43150_ASAP2 Q15653_NFKBIB P11216_PYGB P15289_ARSA P04004_VTN Q14019_COTL1 P46527_CDKN1B P07948_LYN Q9C0I1_MTMR12 Q9UDY2_TJP2 Q8TB24_RIN3 Q16643_DBN1 Q99719_SEPT5 P21333_FLNA P02787_TF Q9Y4G6_TLN2 Q9ULV4_CORO1C P17301_ITGA2 P48735_IDH2 O94886…
	organelle	423	P27105_STOM P23458_JAK1 P10909_CLU Q13201_MMRN1 Q14005_IL16 Q8WUD1_RAB2B Q9P0J1_PDP1 Q969X1_TMBIM1 Q99943_AGPAT1 P07902_GALT P36871_PGM1 P05165_PCCA P16219_ACADS P25325_MPST Q8WU39_MZB1 P02675_FGB P68366_TUBA4A Q9NVA2_SEPT11 Q12797_ASPH Q8WXH0_SYNE2 O00151_PDLIM1 P20592_MX2 O43150_ASAP2 Q15653_NFKBIB P31946_YWHAB P15289_ARSA O75486_SUPT3H Q14019_COTL1 P46527_CDKN1B Q9NZN3_EHD3 Q15283_RASA2 Q96I99…
	membrane	297	P27105_STOM P23458_JAK1 P10909_CLU P16298_PPP3CB Q14005_IL16 A0A5B9_TRBC2 Q8WUD1_RAB2B Q969X1_TMBIM1 Q99943_AGPAT1 P16219_ACADS P02675_FGB P16885_PLCG2 Q12797_ASPH Q8WXH0_SYNE2 P20592_MX2 O43150_ASAP2 P04004_VTN Q9NZN3_EHD3 Q15283_RASA2 P62834_RAP1A Q0VD83_APOBR P07948_LYN P01848_TRAC Q9Y624_F11R Q9UDY2_TJP2 Q9NRL3_STRN4 Q15208_STK38 Q9H4B7_TUBB1 P40197_GP5 Q16643_DBN1 P18206_VCL Q12765_SCRN1 Q99…
	macromolecular complex	167	P22681_CBL P09493_TPM1 P10909_CLU Q7L576_CYFIP1 P16298_PPP3CB Q9NZQ3_NCKIPSD P20963_CD247 P04264_KRT1 P08514_ITGA2B P04083_ANXA1 P02679_FGG Q9UH99_SUN2 Q8WU39_MZB1 P02675_FGB P24844_MYL9 P68366_TUBA4A Q9NVA2_SEPT11 Q8WXH0_SYNE2 O60256_PRPSAP2 O00151_PDLIM1 P27986_PIK3R1 P20592_MX2 P31946_YWHAB P04004_VTN O75486_SUPT3H Q8N335_GPD1L P62834_RAP1A Q0VD83_APOBR P07948_LYN Q16555_DPYSL2 P07996_THBS1 P2…
	membrane-enclosed lumen	108	P10909_CLU P10124_SRGN Q13201_MMRN1 P02775_PPBP Q9P0J1_PDP1 P05165_PCCA Q14554_PDIA5 P16219_ACADS P02679_FGG Q53QV2_LBH Q9UH99_SUN2 Q05655_PRKCD P23528_CFL1 P10619_CTSA Q8WU39_MZB1 P02675_FGB P02774_GC P14854_COX6B1 Q8WXH0_SYNE2 P02647_APOA1 P31946_YWHAB P15289_ARSA Q9UIJ7_AK3 O75486_SUPT3H P02776_PF4 P16455_MGMT P46527_CDKN1B Q96I99_SUCLG2 P12259_F5 P54098_POLG P07948_LYN Q99816_TSG101 P07996_TH…
	extracellular region	90	P27105_STOM P11047_LAMC1 P10909_CLU P05164_MPO P10124_SRGN Q13201_MMRN1 Q14005_IL16 P02775_PPBP P04083_ANXA1 P02760_AMBP P01024_C3 P23142_FBLN1 Q14766_LTBP1 P02679_FGG Q8WU39_MZB1 P02675_FGB P68366_TUBA4A P02774_GC P52907_CAPZA1 Q96DZ9_CMTM5 Q08722_CD47 P02647_APOA1 P04004_VTN P50453_SERPINB9 P02776_PF4 P07093_SERPINE2 P29466_CASP1 Q9NX76_CMTM6 P12259_F5 O94919_ENDOD1 Q0VD83_APOBR P07996_THBS1 P0…
	cell junction	63	Q12955_ANK3 P34913_EPHX2 Q15836_VAMP3 Q7L576_CYFIP1 O95786_DDX58 P08514_ITGA2B P61586_RHOA Q14847_LASP1 P35579_MYH9 Q9UGI8_TES Q05655_PRKCD Q9HBI1_PARVB Q12913_PTPRJ Q9NVA2_SEPT11 O15144_ARPC2 P48059_LIMS1 Q8WXH0_SYNE2 Q68EM7_ARHGAP17 P05556_ITGB1 Q9Y490_TLN1 Q9UEY8_ADD3 Q13884_SNTB1 P61224_RAP1B Q14289_PTK2B P12814_ACTN1 P28482_MAPK1 P61158_ACTR3 Q13418_ILK O75369_FLNB Q02750_MAP2K1 Q15942_ZYX Q…
	other	49	Q12955_ANK3 P11047_LAMC1 Q7L576_CYFIP1 P23142_FBLN1 Q14766_LTBP1 Q9NVA2_SEPT11 Q14289_PTK2B P04004_VTN Q9Y2H0_DLGAP4 P07093_SERPINE2 Q13418_ILK P54098_POLG P07948_LYN P07996_THBS1 Q7LDG7_RASGRP2 Q9Y6C2_EMILIN1 P05067_APP Q99719_SEPT5 P07355_ANXA2 Q96HC4_PDLIM5 Q8NF91_SYNE1 P00441_SOD1 Q96RT1_ERBB2IP Q9UJU6_DBNL Q9Y4G6_TLN2 P04275_VWF O43566_RGS14 P37840_SNCA P02768_ALB Q15836_VAMP3 P01009_SERPINA…
Molecular Function	binding	402	P23458_JAK1 P10909_CLU Q8IZQ5_SELH P16298_PPP3CB Q00722_PLCB2 Q8WUD1_RAB2B Q9P0J1_PDP1 P07902_GALT P36871_PGM1 P05165_PCCA P16219_ACADS P16885_PLCG2 P68366_TUBA4A Q9NVA2_SEPT11 Q12797_ASPH Q8WXH0_SYNE2 O00151_PDLIM1 P20592_MX2 O43150_ASAP2 P11216_PYGB P15289_ARSA P04004_VTN Q14019_COTL1 Q9NZN3_EHD3 Q15283_RASA2 Q96I99_SUCLG2 P62834_RAP1A P07948_LYN P01848_TRAC Q9NRL3_STRN4 Q8TB24_RIN3 Q15208_STK3…
	catalytic activity	249	Q8IYQ7_THNSL1 P22681_CBL Q9Y2Q0_ATP8A1 P23458_JAK1 P05164_MPO O95786_DDX58 P16298_PPP3CB Q00722_PLCB2 P12931_SRC Q9P0J1_PDP1 Q99943_AGPAT1 P07902_GALT P36871_PGM1 P05165_PCCA P61586_RHOA Q96FV2_SCRN2 Q96PE3_INPP4A P16219_ACADS P25325_MPST Q8WWN9_IPCEF1 Q16851_UGP2 P16885_PLCG2 P32019_INPP5B P68366_TUBA4A Q12797_ASPH O60256_PRPSAP2 P27986_PIK3R1 P20592_MX2 P11216_PYGB P15289_ARSA P16455_MGMT Q9NVE…
	enzyme regulator activity	71	P04083_ANXA1 P02760_AMBP P01024_C3 Q9ULH1_ASAP1 P04792_HSPB1 Q96P48_ARAP1 P23142_FBLN1 O60234_GMFG Q05655_PRKCD P10619_CTSA O60256_PRPSAP2 Q68EM7_ARHGAP17 P49795_RGS19 P27986_PIK3R1 O43150_ASAP2 P02647_APOA1 P50453_SERPINB9 P07093_SERPINE2 P46527_CDKN1B P29466_CASP1 Q15283_RASA2 Q02750_MAP2K1 Q99683_MAP3K5 Q7LDG7_RASGRP2 Q8TB24_RIN3 Q13043_STK4 P30086_PEBP1 Q9Y5S2_CDC42BPB P05067_APP P50148_GNAQ …
	structural molecule activity	39	Q12955_ANK3 P09493_TPM1 P11047_LAMC1 P58107_EPPK1 O43639_NCK2 P16157_ANK1 Q03252_LMNB2 P07951_TPM2 P04264_KRT1 P04083_ANXA1 P23142_FBLN1 P13645_KRT10 P24844_MYL9 P68366_TUBA4A O15144_ARPC2 Q12797_ASPH P16333_NCK1 Q01082_SPTBN1 Q9Y490_TLN1 Q9UEY8_ADD3 P11277_SPTB P60660_MYL6 P67936_TPM4 Q9Y6C2_EMILIN1 Q9H4B7_TUBB1 P35611_ADD1 O75116_ROCK2 P18206_VCL Q99719_SEPT5 Q9NY65_TUBA8 Q13813_SPTAN1 Q96RT1_E…
	molecular transducer activity	37	P35813_PPM1A P22681_CBL P06702_S100A9 Q00722_PLCB2 P20963_CD247 P07359_GP1BA Q14344_GNA13 P43405_SYK Q14766_LTBP1 P04234_CD3D P16885_PLCG2 Q08722_CD47 Q15653_NFKBIB Q14289_PTK2B P04899_GNAI2 Q9P126_CLEC1B P28482_MAPK1 P49137_MAPKAPK2 P46527_CDKN1B Q13418_ILK Q99683_MAP3K5 P46109_CRKL Q02750_MAP2K1 P33241_LSP1 P07948_LYN P16671_CD36 P30273_FCER1G P08571_CD14 P50148_GNAQ O60496_DOK2 O43813_LANCL1 P…
	receptor activity	21	Q0VD83_APOBR P16671_CD36 P05106_ITGB3 P20963_CD247 P04264_KRT1 P07359_GP1BA P30273_FCER1G P08571_CD14 P26010_ITGB7 Q9Y2W1_THRAP3 Q14766_LTBP1 P04234_CD3D Q08722_CD47 P05556_ITGB1 O43813_LANCL1 Q02153_GUCY1B3 P98082_DAB2 P13747_HLA P04004_VTN Q9P126_CLEC1B Q9NQ75_CASS4
	transporter activity	21	Q9Y2Q0_ATP8A1 P68871_HBB Q9UKF7_PITPNC1 Q96D96_HVCN1 P02775_PPBP Q14847_LASP1 Q14644_RASA3 Q8NE86_MCU Q8WUX9_CHMP7 O14618_CCS Q8WWN9_IPCEF1 P02774_GC P14854_COX6B1 P02647_APOA1 P11169_SLC2A3 P00403_MT P02649_APOE Q13423_NNT Q93084_ATP2A3 Q96C24_SYTL4 P14222_PRF1
	other	47	P22681_CBL P11766_ADH5 P05164_MPO P02760_AMBP Q14554_PDIA5 Q8WWN9_IPCEF1 Q12797_ASPH O00151_PDLIM1 Q15653_NFKBIB P31946_YWHAB O75486_SUPT3H Q8N335_GPD1L Q02446_SP4 Q9H299_SH3BGRL3 Q99816_TSG101 P05771_PRKCB Q9Y2Q3_GSTK1 P24557_TBXAS1 P00441_SOD1 P09417_QDPR Q16254_E2F4 P35754_GLRX P06702_S100A9 P02768_ALB P51608_MECP2 P04179_SOD2 P23219_PTGS1 Q9Y2W1_THRAP3 P04040_CAT P04234_CD3D P07203_GPX1 O1461…
