# Supplementary material for: Comparative Analysis of Global Proteome and Lysine Acetylome Between Naive CD4+ T Cells and CD4+ T Follicular Helper Cells
Source: Front Immunol. 2021 Mar 25;12:643441. doi: 10.3389/fimmu.2021.643441 (PMC8027069; doi:10.3389/fimmu.2021.643441)
Supplement: Supplementary Figure 1 — Reproducibility analysis of three repeated trials of quantitative proteome analysis by Pearson's correlation coefficient. [file Data_Sheet_1.zip › supplementary table S5.XLSX]

## Sheet: Q1_protein_GO_enrichment
GO Terms Level 1	GO Terms ID	GO Terms Level	GO Terms Description	Mapping	Background	All Mapping	All Background	Fold Enrichment	Fisher' exact Pvalue	Related Protein
Cellular Component	GO:0005886	5	plasma membrane	133	870	302	4724	2.39	1e-100	P09493_TPM1 P27105_STOM Q14005_IL16 P12931_SRC P08514_ITGA2B P04264_KRT1 P20963_CD247 P04083_ANXA1 P02679_FGG Q05682_CALD1 Q8WWN9_IPCEF1 P02675_FGB P16885_PLCG2 Q12797_ASPH P49795_RGS19 O43150_ASAP2 P27986_PIK3R1 Q9P126_CLEC1B Q9NZN3_EHD3 O75369_FLNB Q0VD83_APOBR Q15942_ZYX Q9HB21_PLEKHA1 P07948_LYN P01848_TRAC P07996_THBS1 Q9Y624_F11R P16671_CD36 P23229_ITGA6 Q9Y4D1_DAAM1 P55008_AIF1 P30273_FCER…
Cellular Component	GO:0005576	2	extracellular region	72	269	302	4724	4.19	1e-100	P27105_STOM P10909_CLU P05164_MPO P10124_SRGN Q13201_MMRN1 Q14005_IL16 P02775_PPBP P02760_AMBP P01024_C3 P04083_ANXA1 Q14766_LTBP1 P23142_FBLN1 P02679_FGG Q8WU39_MZB1 P68366_TUBA4A P02675_FGB P02774_GC Q96DZ9_CMTM5 P02647_APOA1 P02776_PF4 P07093_SERPINE2 P29466_CASP1 P12259_F5 O94919_ENDOD1 Q0VD83_APOBR P07996_THBS1 Q99969_RARRES2 P01857_IGHG1 P61626_LYZ Q9Y6C2_EMILIN1 P05067_APP P84243_H3F3A P10…
Cellular Component	GO:0005615	4	extracellular space	39	116	302	4724	5.26	1e-100	P02766_TTR P10909_CLU P05164_MPO P10124_SRGN P02768_ALB P06702_S100A9 Q14005_IL16 P02775_PPBP P01009_SERPINA1 P02760_AMBP P01024_C3 P04083_ANXA1 P09486_SPARC P23142_FBLN1 P02679_FGG O00584_RNASET2 P02675_FGB P02774_GC Q96DZ9_CMTM5 P18065_IGFBP2 P02647_APOA1 P02776_PF4 P07093_SERPINE2 P02671_FGA P12259_F5 Q0VD83_APOBR P07996_THBS1 P61626_LYZ P02765_AHSG P08571_CD14 P00918_CA2 P16284_PECAM1 Q14116_…
Cellular Component	GO:0071944	4	cell periphery	136	903	302	4724	2.36	1e-100	P09493_TPM1 P27105_STOM Q14005_IL16 P12931_SRC P08514_ITGA2B P04264_KRT1 P20963_CD247 P04083_ANXA1 P02679_FGG Q05682_CALD1 Q8WWN9_IPCEF1 P02675_FGB P16885_PLCG2 Q12797_ASPH Q9NVA2_SEPT11 P49795_RGS19 O43150_ASAP2 P27986_PIK3R1 Q9P126_CLEC1B Q9NZN3_EHD3 O75369_FLNB Q0VD83_APOBR Q15942_ZYX Q9HB21_PLEKHA1 P07948_LYN P01848_TRAC P07996_THBS1 Q9Y624_F11R P16671_CD36 P23229_ITGA6 Q9Y4D1_DAAM1 P55008_AI…
Cellular Component	GO:0030141	10	secretory granule	34	88	302	4724	6.04	1e-100	P10909_CLU P05164_MPO P10124_SRGN P02768_ALB Q13201_MMRN1 O00194_RAB27B P05106_ITGB3 P02775_PPBP P01009_SERPINA1 P08514_ITGA2B Q96AX2_RAB37 P09486_SPARC P02679_FGG P00488_F13A1 P02675_FGB P05556_ITGB1 P02647_APOA1 P12814_ACTN1 P02776_PF4 P07093_SERPINE2 P02671_FGA Q96C24_SYTL4 P12259_F5 P07996_THBS1 P16671_CD36 Q86YW5_TREML1 P05067_APP Q15833_STXBP2 P16284_PECAM1 P02787_TF P01137_TGFB1 P04275_VWF…
Cellular Component	GO:0031091	11	platelet alpha granule	26	40	302	4724	10.17	8.21149e-21	P10909_CLU P10124_SRGN P02768_ALB Q13201_MMRN1 P07996_THBS1 P16671_CD36 P05106_ITGB3 P02775_PPBP P01009_SERPINA1 P08514_ITGA2B Q86YW5_TREML1 P05067_APP P09486_SPARC P02679_FGG P00488_F13A1 P02675_FGB P16284_PECAM1 P01137_TGFB1 P12814_ACTN1 P04275_VWF P02776_PF4 P07093_SERPINE2 P02671_FGA P16109_SELP P07225_PROS1 P12259_F5
Cellular Component	GO:0031093	12	platelet alpha granule lumen	19	29	302	4724	10.25	3.34438e-15	P10909_CLU P10124_SRGN P02768_ALB Q13201_MMRN1 P07996_THBS1 P02775_PPBP P01009_SERPINA1 P05067_APP P09486_SPARC P02679_FGG P00488_F13A1 P02675_FGB P01137_TGFB1 P12814_ACTN1 P04275_VWF P02776_PF4 P02671_FGA P12259_F5 P07225_PROS1
Cellular Component	GO:0034774	11	secretory granule lumen	19	29	302	4724	10.25	3.34438e-15	P10909_CLU P10124_SRGN P02768_ALB Q13201_MMRN1 P07996_THBS1 P02775_PPBP P01009_SERPINA1 P05067_APP P09486_SPARC P02679_FGG P00488_F13A1 P02675_FGB P01137_TGFB1 P12814_ACTN1 P04275_VWF P02776_PF4 P02671_FGA P12259_F5 P07225_PROS1
Cellular Component	GO:0060205	10	cytoplasmic membrane-bounded vesicle lumen	19	30	302	4724	9.91	7.88446e-15	P10909_CLU P10124_SRGN P02768_ALB Q13201_MMRN1 P07996_THBS1 P02775_PPBP P01009_SERPINA1 P05067_APP P09486_SPARC P02679_FGG P00488_F13A1 P02675_FGB P01137_TGFB1 P12814_ACTN1 P04275_VWF P02776_PF4 P02671_FGA P12259_F5 P07225_PROS1
Cellular Component	GO:0031983	5	vesicle lumen	19	31	302	4724	9.59	1.77299e-14	P10909_CLU P10124_SRGN P02768_ALB Q13201_MMRN1 P07996_THBS1 P02775_PPBP P01009_SERPINA1 P05067_APP P09486_SPARC P02679_FGG P00488_F13A1 P02675_FGB P01137_TGFB1 P12814_ACTN1 P04275_VWF P02776_PF4 P02671_FGA P12259_F5 P07225_PROS1
Cellular Component	GO:0030054	2	cell junction	42	171	302	4724	3.84	6.18838e-13	P34913_EPHX2 P08514_ITGA2B Q9HBI1_PARVB Q12913_PTPRJ Q9NVA2_SEPT11 P48059_LIMS1 P05556_ITGB1 Q9Y490_TLN1 Q13884_SNTB1 Q9UEY8_ADD3 P12814_ACTN1 Q13418_ILK O75369_FLNB Q96AP7_ESAM Q15942_ZYX Q6ZSZ5_ARHGEF18 Q01484_ANK2 Q7LDG7_RASGRP2 Q9Y624_F11R Q99439_CNN2 Q92597_NDRG1 Q9UI08_EVL Q9Y5S2_CDC42BPB Q96CX2_KCTD12 Q16643_DBN1 P18206_VCL Q96B97_SH3KBP1 Q96JY6_PDLIM2 Q9NR12_PDLIM7 Q7Z5R6_APBB1IP Q15438_C…
Cellular Component	GO:0044421	3	extracellular region part	51	169	302	4724	4.72	6.62248e-13	P02766_TTR P27105_STOM P10909_CLU P05164_MPO P10124_SRGN P02768_ALB P06702_S100A9 Q14005_IL16 P02775_PPBP P01009_SERPINA1 P02760_AMBP P01024_C3 P04083_ANXA1 Q14766_LTBP1 P09486_SPARC P23142_FBLN1 P02679_FGG O00584_RNASET2 P02675_FGB P02774_GC P05556_ITGB1 Q96DZ9_CMTM5 Q9Y490_TLN1 P18065_IGFBP2 P02647_APOA1 P08133_ANXA6 P12814_ACTN1 P02776_PF4 P07093_SERPINE2 P02671_FGA P12259_F5 Q0VD83_APOBR P079…
Cellular Component	GO:0016020	2	membrane	176	1819	302	4724	1.51	8.39269e-13	P09493_TPM1 P27105_STOM P10909_CLU Q14005_IL16 P12931_SRC P08514_ITGA2B P04264_KRT1 Q969X1_TMBIM1 P20963_CD247 P04083_ANXA1 P02679_FGG Q05682_CALD1 Q8WWN9_IPCEF1 P02675_FGB P16885_PLCG2 P10253_GAA Q12797_ASPH P49795_RGS19 P20592_MX2 O43150_ASAP2 P27986_PIK3R1 Q9P126_CLEC1B Q9NZN3_EHD3 O75369_FLNB Q0VD83_APOBR Q15942_ZYX Q9HB21_PLEKHA1 P07948_LYN P01848_TRAC P07996_THBS1 Q9Y624_F11R P16671_CD36 P2…
Cellular Component	GO:0015629	9	actin cytoskeleton	36	154	302	4724	3.66	1.26098e-11	P09493_TPM1 Q9BR76_CORO1B Q15746_MYLK P07951_TPM2 Q05682_CALD1 P24844_MYL9 Q9NVA2_SEPT11 Q01082_SPTBN1 Q9Y490_TLN1 Q96FJ2_DYNLL2 P11277_SPTB P67936_TPM4 O75369_FLNB P58546_MTPN Q15942_ZYX Q99439_CNN2 Q9Y4D1_DAAM1 Q99501_GAS2L1 Q9Y5S2_CDC42BPB P35611_ADD1 O15117_FYB Q16643_DBN1 P18206_VCL Q9NR12_PDLIM7 Q96JY6_PDLIM2 Q05209_PTPN12 Q9UBW5_BIN2 P21333_FLNA O15357_INPPL1 Q13813_SPTAN1 O15511_ARPC5 Q9Y…
Cellular Component	GO:0031982	3	vesicle	62	398	302	4724	2.44	2.01771e-11	P27105_STOM P10909_CLU P05164_MPO P10124_SRGN P02768_ALB O43639_NCK2 Q13201_MMRN1 O00194_RAB27B P05106_ITGB3 P02775_PPBP P01009_SERPINA1 P08514_ITGA2B P01024_C3 P04083_ANXA1 Q96AX2_RAB37 P43405_SYK P09486_SPARC P02679_FGG P00488_F13A1 P52566_ARHGDIB P02675_FGB P49795_RGS19 P05556_ITGB1 Q13555_CAMK2G Q9Y490_TLN1 P18065_IGFBP2 P02647_APOA1 P08133_ANXA6 P12814_ACTN1 P02776_PF4 P07093_SERPINE2 P02671…
Cellular Component	GO:0031988	4	membrane-bounded vesicle	59	368	302	4724	2.51	2.16668e-11	P27105_STOM P10909_CLU P05164_MPO P10124_SRGN P02768_ALB O43639_NCK2 Q13201_MMRN1 O00194_RAB27B P05106_ITGB3 P02775_PPBP P01009_SERPINA1 P08514_ITGA2B P01024_C3 P04083_ANXA1 Q96AX2_RAB37 P43405_SYK P09486_SPARC P02679_FGG P00488_F13A1 P52566_ARHGDIB P02675_FGB P49795_RGS19 P05556_ITGB1 Q13555_CAMK2G Q9Y490_TLN1 P02647_APOA1 P08133_ANXA6 P12814_ACTN1 P02776_PF4 P07093_SERPINE2 P02671_FGA Q96C24_SY…
Cellular Component	GO:0044459	6	plasma membrane part	57	370	302	4724	2.41	2.6479e-10	P09493_TPM1 P27105_STOM P16157_ANK1 Q96RF0_SNX18 O00194_RAB27B P05106_ITGB3 P12931_SRC P08514_ITGA2B P07359_GP1BA P20963_CD247 P04083_ANXA1 P43405_SYK Q14644_RASA3 P02679_FGG P02675_FGB Q12913_PTPRJ P05556_ITGB1 Q01082_SPTBN1 Q9Y490_TLN1 P18065_IGFBP2 Q13884_SNTB1 O95810_SDPR P11215_ITGAM Q12912_LRMP P11277_SPTB P07093_SERPINE2 Q9P126_CLEC1B P02671_FGA Q15942_ZYX Q9HB21_PLEKHA1 P07948_LYN P01848_…
Cellular Component	GO:0031410	8	cytoplasmic vesicle	55	357	302	4724	2.41	6.04643e-10	P27105_STOM P10909_CLU P05164_MPO P10124_SRGN P02768_ALB Q13201_MMRN1 O00194_RAB27B P05106_ITGB3 P02775_PPBP P01009_SERPINA1 P08514_ITGA2B Q96AX2_RAB37 P43405_SYK P09486_SPARC P02679_FGG P00488_F13A1 P52566_ARHGDIB P02675_FGB P49795_RGS19 P05556_ITGB1 Q13555_CAMK2G P18065_IGFBP2 P02647_APOA1 P08133_ANXA6 P12814_ACTN1 P02776_PF4 P07093_SERPINE2 P02671_FGA Q96C24_SYTL4 Q9NZN3_EHD3 P63104_YWHAZ P122…
Cellular Component	GO:0016023	9	cytoplasmic membrane-bounded vesicle	52	336	302	4724	2.42	1.74893e-09	P27105_STOM P10909_CLU P05164_MPO P10124_SRGN P02768_ALB Q13201_MMRN1 O00194_RAB27B P05106_ITGB3 P02775_PPBP P01009_SERPINA1 P08514_ITGA2B Q96AX2_RAB37 P43405_SYK P09486_SPARC P02679_FGG P00488_F13A1 P52566_ARHGDIB P02675_FGB P49795_RGS19 P05556_ITGB1 Q13555_CAMK2G P02647_APOA1 P08133_ANXA6 P12814_ACTN1 P02776_PF4 P07093_SERPINE2 P02671_FGA Q96C24_SYTL4 Q9NZN3_EHD3 P63104_YWHAZ P12259_F5 P07996_T…
Cellular Component	GO:0030055	3	cell-substrate junction	20	60	302	4724	5.21	2.04471e-09	P34913_EPHX2 Q15942_ZYX Q9UI08_EVL P08514_ITGA2B Q96B97_SH3KBP1 P18206_VCL Q96JY6_PDLIM2 Q9NR12_PDLIM7 Q7Z5R6_APBB1IP Q9HBI1_PARVB P48059_LIMS1 P05556_ITGB1 Q96RT1_ERBB2IP Q9Y490_TLN1 Q9Y4G6_TLN2 P12814_ACTN1 Q0ZGT2_NEXN Q9NQ75_CASS4 Q13418_ILK O75369_FLNB
Cellular Component	GO:0005912	4	adherens junction	22	75	302	4724	4.59	3.52323e-09	P34913_EPHX2 Q15942_ZYX Q96AP7_ESAM Q92597_NDRG1 Q9UI08_EVL P08514_ITGA2B Q96B97_SH3KBP1 P18206_VCL Q96JY6_PDLIM2 Q9NR12_PDLIM7 Q7Z5R6_APBB1IP Q9HBI1_PARVB P48059_LIMS1 P05556_ITGB1 Q13813_SPTAN1 Q9Y490_TLN1 Q9Y4G6_TLN2 P12814_ACTN1 Q0ZGT2_NEXN Q9NQ75_CASS4 Q13418_ILK O75369_FLNB
Cellular Component	GO:0005856	8	cytoskeleton	80	660	302	4724	1.9	4.1538e-09	P09493_TPM1 P27105_STOM Q15746_MYLK P12931_SRC P04264_KRT1 P04083_ANXA1 P04792_HSPB1 Q05682_CALD1 Q9HBI1_PARVB P68366_TUBA4A P24844_MYL9 Q9NVA2_SEPT11 O00151_PDLIM1 P11277_SPTB O75369_FLNB Q15942_ZYX P07948_LYN Q92597_NDRG1 Q9Y4D1_DAAM1 Q99501_GAS2L1 P55008_AIF1 Q9Y5S2_CDC42BPB P05067_APP Q9H4B7_TUBB1 Q16643_DBN1 O15117_FYB O75116_ROCK2 P18206_VCL Q9NR12_PDLIM7 Q7Z5R6_APBB1IP Q99719_SEPT5 Q8NF91_…
Cellular Component	GO:0070161	3	anchoring junction	22	77	302	4724	4.47	5.95284e-09	P34913_EPHX2 Q15942_ZYX Q96AP7_ESAM Q92597_NDRG1 Q9UI08_EVL P08514_ITGA2B Q96B97_SH3KBP1 P18206_VCL Q96JY6_PDLIM2 Q9NR12_PDLIM7 Q7Z5R6_APBB1IP Q9HBI1_PARVB P48059_LIMS1 P05556_ITGB1 Q13813_SPTAN1 Q9Y490_TLN1 Q9Y4G6_TLN2 P12814_ACTN1 Q0ZGT2_NEXN Q9NQ75_CASS4 Q13418_ILK O75369_FLNB
Cellular Component	GO:0005924	5	cell-substrate adherens junction	19	58	302	4724	5.12	7.93102e-09	P34913_EPHX2 Q15942_ZYX Q9UI08_EVL P08514_ITGA2B Q96B97_SH3KBP1 P18206_VCL Q96JY6_PDLIM2 Q9NR12_PDLIM7 Q7Z5R6_APBB1IP Q9HBI1_PARVB P48059_LIMS1 P05556_ITGB1 Q9Y490_TLN1 Q9Y4G6_TLN2 P12814_ACTN1 Q0ZGT2_NEXN Q9NQ75_CASS4 Q13418_ILK O75369_FLNB
Cellular Component	GO:0030017	10	sarcomere	16	42	302	4724	5.96	1.68566e-08	P09493_TPM1 P24844_MYL9 Q8NF91_SYNE1 P16157_ANK1 Q01484_ANK2 Q01082_SPTBN1 Q13813_SPTAN1 P07951_TPM2 P12814_ACTN1 Q0ZGT2_NEXN P04792_HSPB1 P18206_VCL P67936_TPM4 Q13418_ILK Q9HBI1_PARVB O75369_FLNB
Cellular Component	GO:0009986	4	cell surface	26	113	302	4724	3.6	2.22101e-08	Q9HDC9_APMAP P07996_THBS1 P16671_CD36 P08514_ITGA2B Q86YW5_TREML1 P07359_GP1BA P02760_AMBP P30273_FCER1G P08571_CD14 P05067_APP P04792_HSPB1 P02679_FGG Q96JY6_PDLIM2 P02675_FGB Q12913_PTPRJ Q9UII2_ATPIF1 P05556_ITGB1 P01137_TGFB1 P02649_APOE P11215_ITGAM P04275_VWF P11277_SPTB P07093_SERPINE2 P02671_FGA P16109_SELP P17301_ITGA2
Cellular Component	GO:0042641	10	actomyosin	13	27	302	4724	7.53	2.64026e-08	P09493_TPM1 P24844_MYL9 Q15942_ZYX Q9NVA2_SEPT11 Q99439_CNN2 Q15746_MYLK Q9Y4D1_DAAM1 Q99501_GAS2L1 Q9Y5S2_CDC42BPB Q16643_DBN1 P67936_TPM4 Q9NR12_PDLIM7 O75369_FLNB
Cellular Component	GO:0005925	6	focal adhesion	18	57	302	4724	4.94	4.08157e-08	P34913_EPHX2 Q15942_ZYX Q9UI08_EVL P08514_ITGA2B Q96B97_SH3KBP1 P18206_VCL Q96JY6_PDLIM2 Q9NR12_PDLIM7 Q7Z5R6_APBB1IP Q9HBI1_PARVB P48059_LIMS1 P05556_ITGB1 Q9Y490_TLN1 Q9Y4G6_TLN2 P12814_ACTN1 Q9NQ75_CASS4 Q13418_ILK O75369_FLNB
Cellular Component	GO:0005911	3	cell-cell junction	18	58	302	4724	4.85	5.44507e-08	Q15942_ZYX Q96AP7_ESAM Q01484_ANK2 Q99439_CNN2 Q9Y624_F11R Q92597_NDRG1 Q9Y5S2_CDC42BPB Q16643_DBN1 P18206_VCL Q15438_CYTH1 Q12913_PTPRJ P05556_ITGB1 Q13813_SPTAN1 Q9Y490_TLN1 Q9UEY8_ADD3 Q9Y4G6_TLN2 P12814_ACTN1 Q13418_ILK
Cellular Component	GO:0030016	9	myofibril	17	52	302	4724	5.11	6.33501e-08	P09493_TPM1 P16157_ANK1 Q01484_ANK2 P07951_TPM2 P04792_HSPB1 P18206_VCL Q05682_CALD1 Q9HBI1_PARVB P24844_MYL9 Q8NF91_SYNE1 Q01082_SPTBN1 Q13813_SPTAN1 P12814_ACTN1 Q0ZGT2_NEXN P67936_TPM4 O75369_FLNB Q13418_ILK
Cellular Component	GO:0044433	9	cytoplasmic vesicle part	31	163	302	4724	2.97	7.47724e-08	P10909_CLU P10124_SRGN P02768_ALB Q13201_MMRN1 P07996_THBS1 P16671_CD36 O00194_RAB27B P05106_ITGB3 P02775_PPBP P01009_SERPINA1 P08514_ITGA2B P49407_ARRB1 P05067_APP P09486_SPARC P02679_FGG P00488_F13A1 Q96B97_SH3KBP1 P02675_FGB P16284_PECAM1 Q13555_CAMK2G P98082_DAB2 P01137_TGFB1 P12814_ACTN1 P04275_VWF P02776_PF4 P02671_FGA Q96C24_SYTL4 P37840_SNCA P16109_SELP P07225_PROS1 P12259_F5
Cellular Component	GO:0043292	8	contractile fiber	17	54	302	4724	4.92	1.14697e-07	P09493_TPM1 P16157_ANK1 Q01484_ANK2 P07951_TPM2 P04792_HSPB1 P18206_VCL Q05682_CALD1 Q9HBI1_PARVB P24844_MYL9 Q8NF91_SYNE1 Q01082_SPTBN1 Q13813_SPTAN1 P12814_ACTN1 Q0ZGT2_NEXN P67936_TPM4 O75369_FLNB Q13418_ILK
Cellular Component	GO:0044449	9	contractile fiber part	16	48	302	4724	5.21	1.31473e-07	P09493_TPM1 P24844_MYL9 Q8NF91_SYNE1 P16157_ANK1 Q01484_ANK2 Q01082_SPTBN1 Q13813_SPTAN1 P07951_TPM2 P12814_ACTN1 Q0ZGT2_NEXN P04792_HSPB1 P18206_VCL P67936_TPM4 Q13418_ILK Q9HBI1_PARVB O75369_FLNB
Cellular Component	GO:0032432	10	actin filament bundle	11	21	302	4724	8.19	1.7908e-07	P09493_TPM1 P24844_MYL9 Q15942_ZYX Q9NVA2_SEPT11 Q99439_CNN2 Q15746_MYLK Q9Y4D1_DAAM1 Q99501_GAS2L1 P67936_TPM4 Q9NR12_PDLIM7 O75369_FLNB
Cellular Component	GO:0001725	11	stress fiber	11	21	302	4724	8.19	1.7908e-07	P09493_TPM1 P24844_MYL9 Q15942_ZYX Q9NVA2_SEPT11 Q99439_CNN2 Q15746_MYLK Q9Y4D1_DAAM1 Q99501_GAS2L1 P67936_TPM4 Q9NR12_PDLIM7 O75369_FLNB
Cellular Component	GO:0031012	2	extracellular matrix	15	43	302	4724	5.46	1.9605e-07	P02768_ALB P07996_THBS1 P05556_ITGB1 Q99969_RARRES2 Q96RT1_ERBB2IP Q9Y6C2_EMILIN1 P01137_TGFB1 P01009_SERPINA1 P04275_VWF Q14766_LTBP1 P23142_FBLN1 P09486_SPARC P07093_SERPINE2 P14543_NID1 P37840_SNCA
Cellular Component	GO:0008305	9	integrin complex	8	11	302	4724	11.38	1.05296e-06	P08514_ITGA2B P11215_ITGAM P26010_ITGB7 P07948_LYN P05556_ITGB1 P23229_ITGA6 P05106_ITGB3 P17301_ITGA2
Cellular Component	GO:0009897	7	external side of plasma membrane	15	52	302	4724	4.51	2.6173e-06	P02675_FGB P07996_THBS1 P05556_ITGB1 P16671_CD36 P02649_APOE P08514_ITGA2B P07359_GP1BA P30273_FCER1G P04275_VWF P11215_ITGAM P07093_SERPINE2 P02679_FGG P02671_FGA P16109_SELP P17301_ITGA2
Cellular Component	GO:0042995	4	cell projection	44	334	302	4724	2.06	4.2847e-06	P09493_TPM1 A0MZ66_KIAA1598 Q15746_MYLK P04083_ANXA1 P23219_PTGS1 Q9HBI1_PARVB Q12913_PTPRJ Q9NVA2_SEPT11 P61244_MAX P49795_RGS19 P05556_ITGB1 Q01082_SPTBN1 Q9Y490_TLN1 P12814_ACTN1 Q13418_ILK P58546_MTPN Q9NQC3_RTN4 Q9HB21_PLEKHA1 P26447_S100A4 Q7LDG7_RASGRP2 Q9UI08_EVL Q9UK22_FBXO2 P49407_ARRB1 P55008_AIF1 P05067_APP Q16643_DBN1 Q96B97_SH3KBP1 Q9NR12_PDLIM7 Q7Z5R6_APBB1IP O43739_CYTH3 P00918_CA…
Cellular Component	GO:0005578	4	proteinaceous extracellular matrix	12	34	302	4724	5.52	4.46499e-06	P02768_ALB P05556_ITGB1 Q96RT1_ERBB2IP Q9Y6C2_EMILIN1 P01137_TGFB1 P01009_SERPINA1 P04275_VWF Q14766_LTBP1 P23142_FBLN1 P09486_SPARC P14543_NID1 P37840_SNCA
Cellular Component	GO:0031252	4	cell leading edge	23	121	302	4724	2.97	5.49708e-06	P09493_TPM1 Q9HB21_PLEKHA1 Q7LDG7_RASGRP2 Q9UI08_EVL Q15746_MYLK P55008_AIF1 Q9Y5S2_CDC42BPB Q9NR12_PDLIM7 Q7Z5R6_APBB1IP O43739_CYTH3 Q9HBI1_PARVB Q12913_PTPRJ Q01082_SPTBN1 P05556_ITGB1 O15357_INPPL1 Q9Y490_TLN1 Q9Y4G6_TLN2 O15511_ARPC5 P12814_ACTN1 P08567_PLEK P06396_GSN Q13418_ILK P63104_YWHAZ
Cellular Component	GO:0045202	2	synapse	19	92	302	4724	3.23	1.40915e-05	P07948_LYN Q7LDG7_RASGRP2 Q01484_ANK2 P05067_APP P35611_ADD1 Q96CX2_KCTD12 Q96B97_SH3KBP1 Q99719_SEPT5 Q8NF91_SYNE1 Q9NVA2_SEPT11 P05556_ITGB1 Q13884_SNTB1 P46939_UTRN Q9Y4G6_TLN2 P07093_SERPINE2 P37840_SNCA Q96C24_SYTL4 Q13418_ILK P63104_YWHAZ
Cellular Component	GO:0043235	4	receptor complex	11	34	302	4724	5.06	3.15643e-05	P07948_LYN P05556_ITGB1 P23229_ITGA6 P05106_ITGB3 P08514_ITGA2B P20963_CD247 P11215_ITGAM P26010_ITGB7 P43405_SYK Q96CX2_KCTD12 P17301_ITGA2
Cellular Component	GO:0030018	12	Z disc	9	24	302	4724	5.87	7.40392e-05	P24844_MYL9 Q01484_ANK2 Q13813_SPTAN1 P12814_ACTN1 Q0ZGT2_NEXN P04792_HSPB1 P18206_VCL Q9HBI1_PARVB O75369_FLNB
Cellular Component	GO:0044420	3	extracellular matrix part	8	19	302	4724	6.59	0.000102927	P02768_ALB P09486_SPARC P23142_FBLN1 P05556_ITGB1 P14543_NID1 P37840_SNCA Q96RT1_ERBB2IP Q9Y6C2_EMILIN1
Cellular Component	GO:0070062	6	extracellular vesicular exosome	11	40	302	4724	4.3	0.000144786	P27105_STOM P02768_ALB P07996_THBS1 P21333_FLNA Q9Y490_TLN1 Q9Y6C2_EMILIN1 P08133_ANXA6 P12814_ACTN1 P04083_ANXA1 P01024_C3 P06396_GSN
Cellular Component	GO:0043230	4	extracellular organelle	11	40	302	4724	4.3	0.000144786	P27105_STOM P02768_ALB P07996_THBS1 P21333_FLNA Q9Y490_TLN1 Q9Y6C2_EMILIN1 P08133_ANXA6 P12814_ACTN1 P04083_ANXA1 P01024_C3 P06396_GSN
Cellular Component	GO:0065010	5	extracellular membrane-bounded organelle	11	40	302	4724	4.3	0.000144786	P27105_STOM P02768_ALB P07996_THBS1 P21333_FLNA Q9Y490_TLN1 Q9Y6C2_EMILIN1 P08133_ANXA6 P12814_ACTN1 P04083_ANXA1 P01024_C3 P06396_GSN
Cellular Component	GO:0031092	12	platelet alpha granule membrane	5	6	302	4724	13.04	0.000218858	P08514_ITGA2B P16284_PECAM1 P16671_CD36 P05106_ITGB3 P16109_SELP
Cellular Component	GO:0005938	8	cell cortex	17	94	302	4724	2.83	0.00024082	P16157_ANK1 P02679_FGG Q05682_CALD1 P02675_FGB Q99719_SEPT5 Q9NVA2_SEPT11 Q12797_ASPH Q01082_SPTBN1 P21333_FLNA Q13813_SPTAN1 O15357_INPPL1 Q9UEY8_ADD3 P11277_SPTB P37840_SNCA P02671_FGA P67936_TPM4 O75369_FLNB
Cellular Component	GO:0031674	11	I band	9	28	302	4724	5.03	0.000249909	P24844_MYL9 Q01484_ANK2 Q13813_SPTAN1 P12814_ACTN1 Q0ZGT2_NEXN P04792_HSPB1 P18206_VCL Q9HBI1_PARVB O75369_FLNB
Cellular Component	GO:0031226	7	intrinsic to plasma membrane	23	156	302	4724	2.31	0.000304216	P27105_STOM Q15942_ZYX P07948_LYN P01848_TRAC Q01484_ANK2 P16671_CD36 P23229_ITGA6 P05106_ITGB3 P08514_ITGA2B P07359_GP1BA P30273_FCER1G P05067_APP P40197_GP5 P26010_ITGB7 Q14644_RASA3 Q12913_PTPRJ P05556_ITGB1 P11215_ITGAM Q12912_LRMP P11277_SPTB Q9P126_CLEC1B P16109_SELP P17301_ITGA2
Cellular Component	GO:0005913	5	cell-cell adherens junction	6	11	302	4724	8.53	0.000341161	P12814_ACTN1 Q15942_ZYX Q92597_NDRG1 P18206_VCL Q13813_SPTAN1 Q9Y4G6_TLN2
Cellular Component	GO:0014704	5	intercalated disc	6	12	302	4724	7.82	0.000554542	P12814_ACTN1 Q01484_ANK2 P05556_ITGB1 P18206_VCL Q13813_SPTAN1 Q9Y4G6_TLN2
Cellular Component	GO:0044291	4	cell-cell contact zone	6	13	302	4724	7.22	0.000854506	P12814_ACTN1 Q01484_ANK2 P05556_ITGB1 P18206_VCL Q13813_SPTAN1 Q9Y4G6_TLN2
Cellular Component	GO:0001726	5	ruffle	13	67	302	4724	3.04	0.000901675	P09493_TPM1 Q12913_PTPRJ Q9HB21_PLEKHA1 Q7LDG7_RASGRP2 P05556_ITGB1 Q9Y490_TLN1 Q9Y4G6_TLN2 P12814_ACTN1 P55008_AIF1 P08567_PLEK P06396_GSN Q9NR12_PDLIM7 O43739_CYTH3
Cellular Component	GO:0005916	6	fascia adherens	4	4	302	4724	15.64	0.000976568	P12814_ACTN1 P18206_VCL Q13813_SPTAN1 Q9Y4G6_TLN2
Cellular Component	GO:0005887	8	integral to plasma membrane	21	148	302	4724	2.22	0.000992551	P27105_STOM Q15942_ZYX P07948_LYN P01848_TRAC Q01484_ANK2 P16671_CD36 P23229_ITGA6 P05106_ITGB3 P08514_ITGA2B P07359_GP1BA P30273_FCER1G P05067_APP P40197_GP5 P26010_ITGB7 Q12913_PTPRJ P05556_ITGB1 P11215_ITGAM Q12912_LRMP Q9P126_CLEC1B P16109_SELP P17301_ITGA2
Cellular Component	GO:0005604	5	basement membrane	6	15	302	4724	6.26	0.00179332	P02768_ALB P09486_SPARC P23142_FBLN1 P05556_ITGB1 P14543_NID1 Q96RT1_ERBB2IP
Cellular Component	GO:0000323	9	lytic vacuole	18	123	302	4724	2.29	0.00183609	P05164_MPO P10124_SRGN O94886_TMEM63A Q9BQS8_FYCO1 P12931_SRC Q969X1_TMBIM1 P49407_ARRB1 P04040_CAT P53634_CTSC Q13510_ASAH1 P10619_CTSA Q15833_STXBP2 P10253_GAA O00584_RNASET2 P02774_GC P13284_IFI30 P51688_SGSH P14222_PRF1
Cellular Component	GO:0005764	10	lysosome	18	123	302	4724	2.29	0.00183609	P05164_MPO P10124_SRGN O94886_TMEM63A Q9BQS8_FYCO1 P12931_SRC Q969X1_TMBIM1 P49407_ARRB1 P04040_CAT P53634_CTSC Q13510_ASAH1 P10619_CTSA Q15833_STXBP2 P10253_GAA O00584_RNASET2 P02774_GC P13284_IFI30 P51688_SGSH P14222_PRF1
Cellular Component	GO:0044456	3	synapse part	11	54	302	4724	3.19	0.00184291	Q99719_SEPT5 Q8NF91_SYNE1 P07948_LYN Q01484_ANK2 P46939_UTRN P35611_ADD1 Q96CX2_KCTD12 Q96C24_SYTL4 P37840_SNCA Q13418_ILK P63104_YWHAZ
Cellular Component	GO:0034364	6	high-density lipoprotein particle	4	5	302	4724	12.51	0.0023262	P02649_APOE P10909_CLU P02647_APOA1 P02656_APOC3
Cellular Component	GO:0044430	9	cytoskeletal part	47	478	302	4724	1.54	0.00236655	P09493_TPM1 Q15746_MYLK Q03252_LMNB2 P07951_TPM2 P04264_KRT1 P04792_HSPB1 Q8N4C6_NIN Q05682_CALD1 P13645_KRT10 P68366_TUBA4A P24844_MYL9 Q9NVA2_SEPT11 Q01082_SPTBN1 Q9Y490_TLN1 Q96FJ2_DYNLL2 P07947_YES1 P11277_SPTB Q96C24_SYTL4 P67936_TPM4 O75369_FLNB P58546_MTPN P63104_YWHAZ Q684P5_RAP1GAP2 Q15942_ZYX P07948_LYN Q99439_CNN2 Q92597_NDRG1 Q9Y4D1_DAAM1 Q99501_GAS2L1 Q9Y5S2_CDC42BPB Q9H4B7_TUBB1 P05…
Cellular Component	GO:0044448	9	cell cortex part	10	47	302	4724	3.33	0.00243086	Q99719_SEPT5 Q12797_ASPH Q9NVA2_SEPT11 P16157_ANK1 Q01082_SPTBN1 O15357_INPPL1 Q13813_SPTAN1 P11277_SPTB P67936_TPM4 Q05682_CALD1
Cellular Component	GO:0032994	3	protein-lipid complex	5	11	302	4724	7.11	0.00372723	P02649_APOE Q0VD83_APOBR P10909_CLU P02647_APOA1 P02656_APOC3
Cellular Component	GO:0034358	5	plasma lipoprotein particle	5	11	302	4724	7.11	0.00372723	P02649_APOE Q0VD83_APOBR P10909_CLU P02647_APOA1 P02656_APOC3
Cellular Component	GO:0030667	11	secretory granule membrane	6	18	302	4724	5.21	0.00436731	P08514_ITGA2B P16284_PECAM1 P16671_CD36 O00194_RAB27B P05106_ITGB3 P16109_SELP
Cellular Component	GO:0005577	5	fibrinogen complex	4	6	302	4724	10.43	0.00443355	P02675_FGB P07996_THBS1 P02679_FGG P02671_FGA
Cellular Component	GO:0031256	7	leading edge membrane	8	35	302	4724	3.58	0.00568436	P09493_TPM1 Q12913_PTPRJ P55008_AIF1 Q9HB21_PLEKHA1 P08567_PLEK Q7LDG7_RASGRP2 Q01082_SPTBN1 Q9Y490_TLN1
Cellular Component	GO:0002102	10	podosome	4	7	302	4724	8.94	0.0073949	Q9UBW5_BIN2 Q86UX7_FERMT3 P67936_TPM4 Q05209_PTPN12
Cellular Component	GO:0045177	4	apical part of cell	10	56	302	4724	2.79	0.00816394	Q15833_STXBP2 Q6ZSZ5_ARHGEF18 Q01484_ANK2 O00194_RAB27B P98082_DAB2 P02787_TF P18065_IGFBP2 Q14116_IL18 P05067_APP P00918_CA2
Cellular Component	GO:0030863	10	cortical cytoskeleton	7	29	302	4724	3.78	0.00867847	P11277_SPTB P16157_ANK1 Q01082_SPTBN1 O15357_INPPL1 Q13813_SPTAN1 Q05682_CALD1 P67936_TPM4
Cellular Component	GO:0005773	8	vacuole	18	144	302	4724	1.96	0.00943122	P05164_MPO P10124_SRGN O94886_TMEM63A Q9BQS8_FYCO1 P12931_SRC Q969X1_TMBIM1 P49407_ARRB1 P04040_CAT P53634_CTSC Q13510_ASAH1 P10619_CTSA Q15833_STXBP2 P10253_GAA O00584_RNASET2 P02774_GC P13284_IFI30 P51688_SGSH P14222_PRF1
Cellular Component	GO:0032587	8	ruffle membrane	7	30	302	4724	3.65	0.0102821	P09493_TPM1 Q12913_PTPRJ P55008_AIF1 Q9HB21_PLEKHA1 P08567_PLEK Q7LDG7_RASGRP2 Q9Y490_TLN1
Cellular Component	GO:0034361	7	very-low-density lipoprotein particle	4	8	302	4724	7.82	0.0112789	P02649_APOE Q0VD83_APOBR P02647_APOA1 P02656_APOC3
Cellular Component	GO:0034385	6	triglyceride-rich lipoprotein particle	4	8	302	4724	7.82	0.0112789	P02649_APOE Q0VD83_APOBR P02647_APOA1 P02656_APOC3
Cellular Component	GO:0034366	7	spherical high-density lipoprotein particle	3	3	302	4724	15.64	0.0116292	P10909_CLU P02647_APOA1 P02656_APOC3
Cellular Component	GO:0043202	11	lysosomal lumen	6	23	302	4724	4.08	0.0131971	O00584_RNASET2 P02774_GC P13284_IFI30 P51688_SGSH Q13510_ASAH1 P10619_CTSA
Cellular Component	GO:0005775	10	vacuolar lumen	6	23	302	4724	4.08	0.0131971	O00584_RNASET2 P02774_GC P13284_IFI30 P51688_SGSH Q13510_ASAH1 P10619_CTSA
Cellular Component	GO:0042383	6	sarcolemma	6	24	302	4724	3.91	0.0158232	P04083_ANXA1 Q01484_ANK2 P05556_ITGB1 P18206_VCL Q13884_SNTB1 P18054_ALOX12
Cellular Component	GO:0030864	11	cortical actin cytoskeleton	5	17	302	4724	4.6	0.0198466	P11277_SPTB Q01082_SPTBN1 O15357_INPPL1 Q13813_SPTAN1 Q05682_CALD1
Cellular Component	GO:0005862	12	muscle thin filament tropomyosin	3	4	302	4724	11.73	0.0222818	P07951_TPM2 P09493_TPM1 P67936_TPM4
Cellular Component	GO:0048471	8	perinuclear region of cytoplasm	20	190	302	4724	1.65	0.0321446	Q684P5_RAP1GAP2 P10909_CLU P26447_S100A4 P07948_LYN Q01484_ANK2 Q92597_NDRG1 P49593_PPM1F P55008_AIF1 Q96CV9_OPTN O15400_STX7 P05067_APP P35611_ADD1 P48059_LIMS1 P02787_TF P08133_ANXA6 P06396_GSN P37840_SNCA Q9NZN3_EHD3 P63104_YWHAZ P58546_MTPN
Cellular Component	GO:0097458	4	neuron part	21	203	302	4724	1.62	0.0325904	Q9NQC3_RTN4 A0MZ66_KIAA1598 P26447_S100A4 Q7LDG7_RASGRP2 Q9UK22_FBXO2 P23219_PTGS1 P05067_APP Q16643_DBN1 Q96CX2_KCTD12 Q96B97_SH3KBP1 P00918_CA2 Q99719_SEPT5 Q9NVA2_SEPT11 P61244_MAX Q01082_SPTBN1 P01137_TGFB1 P02649_APOE P12814_ACTN1 P37840_SNCA Q13418_ILK P58546_MTPN
Cellular Component	GO:0016529	9	sarcoplasmic reticulum	5	20	302	4724	3.91	0.0347733	Q12797_ASPH P16157_ANK1 Q93084_ATP2A3 Q13555_CAMK2G P28161_GSTM2
Cellular Component	GO:0042627	6	chylomicron	3	5	302	4724	9.39	0.0355856	P02649_APOE Q0VD83_APOBR P02656_APOC3
Cellular Component	GO:0014731	9	spectrin-associated cytoskeleton	3	5	302	4724	9.39	0.0355856	P11277_SPTB P16157_ANK1 Q01082_SPTBN1
Cellular Component	GO:0031594	3	neuromuscular junction	4	12	302	4724	5.21	0.0366501	P05067_APP P07093_SERPINE2 P05556_ITGB1 P46939_UTRN
Cellular Component	GO:0030424	6	axon	10	72	302	4724	2.17	0.0377744	A0MZ66_KIAA1598 Q99719_SEPT5 Q9NVA2_SEPT11 Q01082_SPTBN1 P01137_TGFB1 P05067_APP P37840_SNCA Q13418_ILK P00918_CA2 P58546_MTPN
Cellular Component	GO:0030027	5	lamellipodium	9	61	302	4724	2.31	0.0381365	O15357_INPPL1 Q9UI08_EVL Q15746_MYLK O15511_ARPC5 P55008_AIF1 P06396_GSN Q7Z5R6_APBB1IP Q9HBI1_PARVB Q13418_ILK
Cellular Component	GO:0016324	7	apical plasma membrane	7	40	302	4724	2.74	0.0390646	Q15833_STXBP2 Q01484_ANK2 O00194_RAB27B P98082_DAB2 P02787_TF P18065_IGFBP2 Q14116_IL18
Cellular Component	GO:0043005	5	neuron projection	18	169	302	4724	1.67	0.0394018	A0MZ66_KIAA1598 P26447_S100A4 Q7LDG7_RASGRP2 Q9UK22_FBXO2 P05067_APP Q16643_DBN1 Q96B97_SH3KBP1 P00918_CA2 Q99719_SEPT5 Q9NVA2_SEPT11 P61244_MAX Q01082_SPTBN1 P01137_TGFB1 P02649_APOE P12814_ACTN1 P37840_SNCA Q13418_ILK P58546_MTPN
Cellular Component	GO:0031253	7	cell projection membrane	8	51	302	4724	2.45	0.0411239	P09493_TPM1 Q12913_PTPRJ P55008_AIF1 Q9HB21_PLEKHA1 P08567_PLEK Q7LDG7_RASGRP2 Q01082_SPTBN1 Q9Y490_TLN1
Cellular Component	GO:0016323	7	basolateral plasma membrane	6	31	302	4724	3.03	0.0440344	P04083_ANXA1 P16157_ANK1 Q01484_ANK2 P02787_TF Q96RT1_ERBB2IP P00918_CA2
Cellular Component	GO:0016528	7	sarcoplasm	5	22	302	4724	3.56	0.0475344	Q12797_ASPH P16157_ANK1 Q93084_ATP2A3 Q13555_CAMK2G P28161_GSTM2
Cellular Component	GO:0031430	12	M band	3	6	302	4724	7.82	0.0511616	P16157_ANK1 Q01484_ANK2 Q01082_SPTBN1
Cellular Component	GO:0005865	11	striated muscle thin filament	3	6	302	4724	7.82	0.0511616	P07951_TPM2 P09493_TPM1 P67936_TPM4
Cellular Component	GO:0008091	12	spectrin	3	6	302	4724	7.82	0.0511616	P11277_SPTB Q01082_SPTBN1 Q13813_SPTAN1
Cellular Component	GO:0044463	5	cell projection part	15	137	302	4724	1.71	0.0522021	P09493_TPM1 Q99719_SEPT5 Q12913_PTPRJ Q9NVA2_SEPT11 Q9HB21_PLEKHA1 Q7LDG7_RASGRP2 Q01082_SPTBN1 Q9Y490_TLN1 Q9UK22_FBXO2 P12814_ACTN1 P55008_AIF1 P08567_PLEK P05067_APP P37840_SNCA Q13418_ILK
Cellular Component	GO:0043197	7	dendritic spine	4	14	302	4724	4.47	0.0552058	P12814_ACTN1 Q9NVA2_SEPT11 P05067_APP Q9UK22_FBXO2
Cellular Component	GO:0044309	6	neuron spine	4	14	302	4724	4.47	0.0552058	P12814_ACTN1 Q9NVA2_SEPT11 P05067_APP Q9UK22_FBXO2
Cellular Component	GO:0031672	11	A band	3	7	302	4724	6.7	0.0686683	P16157_ANK1 Q01484_ANK2 Q01082_SPTBN1
Cellular Component	GO:0036379	10	myofilament	3	7	302	4724	6.7	0.0686683	P07951_TPM2 P09493_TPM1 P67936_TPM4
Cellular Component	GO:0045178	4	basal part of cell	3	7	302	4724	6.7	0.0686683	P02787_TF Q96RT1_ERBB2IP P17301_ITGA2
Cellular Component	GO:0043195	9	terminal bouton	3	7	302	4724	6.7	0.0686683	Q99719_SEPT5 P37840_SNCA Q13418_ILK
Cellular Component	GO:0044437	9	vacuolar part	10	83	302	4724	1.88	0.0798893	O00584_RNASET2 P10253_GAA P02774_GC P13284_IFI30 O94886_TMEM63A P51688_SGSH Q969X1_TMBIM1 P49407_ARRB1 Q13510_ASAH1 P10619_CTSA
Cellular Component	GO:0043034	10	costamere	3	8	302	4724	5.87	0.0877981	Q01484_ANK2 P18206_VCL Q13418_ILK
Cellular Component	GO:0045121	4	membrane raft	8	62	302	4724	2.02	0.0972683	P27105_STOM P07948_LYN P05556_ITGB1 P16671_CD36 P12931_SRC O95810_SDPR Q06187_BTK P08571_CD14
Cellular Component	GO:0032437	12	cuticular plate	2	2	302	4724	15.64	0.123387	Q01082_SPTBN1 Q13813_SPTAN1
Cellular Component	GO:0044194	11	cytolytic granule	2	2	302	4724	15.64	0.123387	Q15833_STXBP2 P14222_PRF1
Cellular Component	GO:0030425	6	dendrite	8	66	302	4724	1.9	0.124789	Q9NVA2_SEPT11 P61244_MAX Q9UK22_FBXO2 P12814_ACTN1 P02649_APOE P05067_APP Q16643_DBN1 Q13418_ILK
Cellular Component	GO:0045211	5	postsynaptic membrane	4	21	302	4724	2.98	0.146042	Q8NF91_SYNE1 Q01484_ANK2 Q96CX2_KCTD12 P46939_UTRN
Cellular Component	GO:0033017	11	sarcoplasmic reticulum membrane	3	12	302	4724	3.91	0.175432	Q12797_ASPH Q93084_ATP2A3 Q13555_CAMK2G
Cellular Component	GO:0005954	6	calcium- and calmodulin-dependent protein kinase complex	2	3	302	4724	10.43	0.179266	Q13555_CAMK2G Q8IU85_CAMK1D
Cellular Component	GO:0072562	5	blood microparticle	2	3	302	4724	10.43	0.179266	P02675_FGB P02679_FGG
Cellular Component	GO:0031232	8	extrinsic to external side of plasma membrane	2	3	302	4724	10.43	0.179266	P02649_APOE P07093_SERPINE2
Cellular Component	GO:0034363	7	intermediate-density lipoprotein particle	2	3	302	4724	10.43	0.179266	P02649_APOE P02656_APOC3
Cellular Component	GO:0045095	11	keratin filament	2	3	302	4724	10.43	0.179266	P04264_KRT1 P13645_KRT10
Cellular Component	GO:0030136	11	clathrin-coated vesicle	7	64	302	4724	1.71	0.221092	Q99719_SEPT5 P04275_VWF P49795_RGS19 O00194_RAB27B P98082_DAB2 P37840_SNCA Q96C24_SYTL4
Cellular Component	GO:0008021	12	synaptic vesicle	3	14	302	4724	3.35	0.22304	Q99719_SEPT5 P37840_SNCA Q96C24_SYTL4
Cellular Component	GO:0030056	4	hemidesmosome	2	4	302	4724	7.82	0.231594	P05556_ITGB1 Q96RT1_ERBB2IP
Cellular Component	GO:0009925	8	basal plasma membrane	2	4	302	4724	7.82	0.231594	P02787_TF Q96RT1_ERBB2IP
Cellular Component	GO:0016010	7	dystrophin-associated glycoprotein complex	2	4	302	4724	7.82	0.231594	Q13884_SNTB1 P46939_UTRN
Cellular Component	GO:0097060	4	synaptic membrane	4	27	302	4724	2.32	0.245302	Q8NF91_SYNE1 Q01484_ANK2 Q96CX2_KCTD12 P46939_UTRN
Cellular Component	GO:0043679	8	axon terminus	3	15	302	4724	3.13	0.247222	Q99719_SEPT5 P37840_SNCA Q13418_ILK
Cellular Component	GO:0019897	7	extrinsic to plasma membrane	4	28	302	4724	2.23	0.26285	P02649_APOE P50148_GNAQ P07093_SERPINE2 Q96RF0_SNX18
Cellular Component	GO:0005905	5	coated pit	4	28	302	4724	2.23	0.26285	P49407_ARRB1 P05067_APP P98082_DAB2 P02787_TF
Cellular Component	GO:0044306	6	neuron projection terminus	3	16	302	4724	2.93	0.271486	Q99719_SEPT5 P37840_SNCA Q13418_ILK
Cellular Component	GO:0019898	4	extrinsic to membrane	5	43	302	4724	1.82	0.292355	P02649_APOE P50148_GNAQ P07093_SERPINE2 Q96RF0_SNX18 Q96C24_SYTL4
Cellular Component	GO:0070160	4	occluding junction	3	18	302	4724	2.61	0.31984	Q96AP7_ESAM Q9Y624_F11R Q15438_CYTH1
Cellular Component	GO:0005882	10	intermediate filament	3	18	302	4724	2.61	0.31984	P04264_KRT1 P13645_KRT10 Q03252_LMNB2
Cellular Component	GO:0005923	5	tight junction	3	18	302	4724	2.61	0.31984	Q96AP7_ESAM Q9Y624_F11R Q15438_CYTH1
Cellular Component	GO:0034362	6	low-density lipoprotein particle	2	6	302	4724	5.21	0.326483	P02649_APOE Q0VD83_APOBR
Cellular Component	GO:0042588	11	zymogen granule	2	6	302	4724	5.21	0.326483	P10124_SRGN O00194_RAB27B
Cellular Component	GO:0032156	9	septin cytoskeleton	2	6	302	4724	5.21	0.326483	Q99719_SEPT5 Q9NVA2_SEPT11
Cellular Component	GO:0031105	10	septin complex	2	6	302	4724	5.21	0.326483	Q99719_SEPT5 Q9NVA2_SEPT11
Cellular Component	GO:0031235	8	intrinsic to internal side of plasma membrane	2	6	302	4724	5.21	0.326483	P11277_SPTB Q14644_RASA3
Cellular Component	GO:0043198	7	dendritic shaft	2	6	302	4724	5.21	0.326483	P05067_APP Q13418_ILK
Cellular Component	GO:0033267	7	axon part	4	32	302	4724	1.96	0.334097	Q99719_SEPT5 Q01082_SPTBN1 P37840_SNCA Q13418_ILK
Cellular Component	GO:0014069	10	postsynaptic density	3	20	302	4724	2.35	0.36739	P07948_LYN P35611_ADD1 P63104_YWHAZ
Cellular Component	GO:0043296	4	apical junction complex	3	20	302	4724	2.35	0.36739	Q96AP7_ESAM Q9Y624_F11R Q15438_CYTH1
Cellular Component	GO:0031941	11	filamentous actin	2	7	302	4724	4.47	0.369452	P09493_TPM1 P67936_TPM4
Cellular Component	GO:0008290	10	F-actin capping protein complex	2	7	302	4724	4.47	0.369452	P35611_ADD1 P58546_MTPN
Cellular Component	GO:0031143	5	pseudopodium	2	8	302	4724	3.91	0.409689	P12814_ACTN1 P49407_ARRB1
Cellular Component	GO:0042101	7	T cell receptor complex	2	8	302	4724	3.91	0.409689	P20963_CD247 P43405_SYK
Cellular Component	GO:0005796	10	Golgi lumen	2	8	302	4724	3.91	0.409689	P07225_PROS1 P01137_TGFB1
Cellular Component	GO:0009898	7	internal side of plasma membrane	4	39	302	4724	1.6	0.456882	P11277_SPTB P50148_GNAQ Q14644_RASA3 Q96RF0_SNX18
Cellular Component	GO:0030175	5	filopodium	3	26	302	4724	1.8	0.50054	P05556_ITGB1 P46939_UTRN Q9Y4F9_FAM65B
Cellular Component	GO:0005640	12	nuclear outer membrane	2	11	302	4724	2.84	0.515679	Q8NF91_SYNE1 P37840_SNCA
Cellular Component	GO:0055038	11	recycling endosome membrane	2	12	302	4724	2.61	0.546611	Q92597_NDRG1 Q9NZN3_EHD3
Cellular Component	GO:0031225	5	anchored to membrane	2	12	302	4724	2.61	0.546611	P07359_GP1BA P08571_CD14
Cellular Component	GO:0005901	7	caveola	2	14	302	4724	2.23	0.602691	P12931_SRC O95810_SDPR
Cellular Component	GO:0016459	10	myosin complex	2	15	302	4724	2.09	0.628082	P24844_MYL9 Q96FJ2_DYNLL2
Cellular Component	GO:0031234	8	extrinsic to internal side of plasma membrane	2	17	302	4724	1.84	0.674113	P50148_GNAQ Q96RF0_SNX18
Cellular Component	GO:0001772	7	immunological synapse	2	17	302	4724	1.84	0.674113	Q12913_PTPRJ P51452_DUSP3
Cellular Component	GO:0005782	11	peroxisomal matrix	2	18	302	4724	1.74	0.694953	P04040_CAT O75521_ECI2
Cellular Component	GO:0031907	10	microbody lumen	2	18	302	4724	1.74	0.694953	P04040_CAT O75521_ECI2
Cellular Component	GO:0005884	10	actin filament	2	19	302	4724	1.65	0.714464	P09493_TPM1 P67936_TPM4
Cellular Component	GO:0032580	12	Golgi cisterna membrane	2	20	302	4724	1.56	0.732731	Q96P48_ARAP1 O43150_ASAP2
Molecular Function	GO:0008289	3	lipid binding	48	233	266	3967	3.07	1.68165e-12	P11766_ADH5 P02768_ALB P06702_S100A9 Q96RF0_SNX18 P04083_ANXA1 Q9ULH1_ASAP1 Q7L591_DOK3 Q86WV1_SKAP1 Q96P48_ARAP1 Q14644_RASA3 Q8WWN9_IPCEF1 P16885_PLCG2 P02774_GC Q01082_SPTBN1 O43150_ASAP2 P27986_PIK3R1 P02647_APOA1 Q13884_SNTB1 P08133_ANXA6 O95810_SDPR Q96C24_SYTL4 P06737_PYGL P07948_LYN Q6ZSZ5_ARHGEF18 Q9HB21_PLEKHA1 P07996_THBS1 Q7LDG7_RASGRP2 P16671_CD36 P08571_CD14 Q9Y5S2_CDC42BPB Q06187_B…
Molecular Function	GO:0005543	5	phospholipid binding	38	168	266	3967	3.37	2.74941e-11	Q96RF0_SNX18 P04083_ANXA1 Q9ULH1_ASAP1 Q7L591_DOK3 Q86WV1_SKAP1 Q96P48_ARAP1 Q14644_RASA3 Q8WWN9_IPCEF1 P16885_PLCG2 Q01082_SPTBN1 O43150_ASAP2 P27986_PIK3R1 P02647_APOA1 Q13884_SNTB1 P08133_ANXA6 O95810_SDPR Q96C24_SYTL4 Q6ZSZ5_ARHGEF18 Q9HB21_PLEKHA1 P07996_THBS1 Q06187_BTK Q9Y5S2_CDC42BPB O75116_ROCK2 P42331_ARHGAP25 Q7Z5R6_APBB1IP Q15438_CYTH1 O43739_CYTH3 O60496_DOK2 Q9UBW5_BIN2 O15357_INPPL…
Molecular Function	GO:0003779	5	actin binding	20	71	266	3967	4.2	9.12433e-08	P09493_TPM1 Q9BR76_CORO1B Q99439_CNN2 P07951_TPM2 P55008_AIF1 P35611_ADD1 Q16643_DBN1 P18206_VCL Q05682_CALD1 Q8NF91_SYNE1 Q01082_SPTBN1 P05556_ITGB1 P21333_FLNA Q13813_SPTAN1 P46939_UTRN Q9Y4G6_TLN2 Q0ZGT2_NEXN Q9ULV4_CORO1C P11277_SPTB O75369_FLNB
Molecular Function	GO:0005509	6	calcium ion binding	28	143	266	3967	2.92	4.78946e-07	P26447_S100A4 P06702_S100A9 P43304_GPD2 Q7LDG7_RASGRP2 P07996_THBS1 P04632_CAPNS1 P07384_CAPN1 P04083_ANXA1 P55008_AIF1 Q14766_LTBP1 Q8N4C6_NIN P23142_FBLN1 P09486_SPARC P24844_MYL9 Q12797_ASPH P37235_HPCAL1 P63098_PPP3R1 Q13813_SPTAN1 P46939_UTRN P08133_ANXA6 P12814_ACTN1 P06396_GSN P14543_NID1 P14222_PRF1 P37840_SNCA P67936_TPM4 Q9NZN3_EHD3 P07225_PROS1
Molecular Function	GO:0008092	4	cytoskeletal protein binding	26	137	266	3967	2.83	2.52619e-06	P09493_TPM1 P06702_S100A9 P16157_ANK1 O43639_NCK2 Q9BR76_CORO1B Q99439_CNN2 Q92597_NDRG1 Q99501_GAS2L1 P07951_TPM2 P55008_AIF1 P35611_ADD1 Q16643_DBN1 P18206_VCL Q05682_CALD1 Q8NF91_SYNE1 Q01082_SPTBN1 P05556_ITGB1 P21333_FLNA Q13813_SPTAN1 P46939_UTRN Q9Y4G6_TLN2 Q0ZGT2_NEXN Q9ULV4_CORO1C P11277_SPTB P37840_SNCA O75369_FLNB
Molecular Function	GO:0005200	3	structural constituent of cytoskeleton	12	34	266	3967	5.26	6.91062e-06	P09493_TPM1 P16157_ANK1 Q01082_SPTBN1 Q9Y490_TLN1 Q96RT1_ERBB2IP Q13813_SPTAN1 Q9UEY8_ADD3 O15511_ARPC5 Q9Y4G6_TLN2 P04264_KRT1 P11277_SPTB Q9H4B7_TUBB1
Molecular Function	GO:0030234	2	enzyme regulator activity	43	337	266	3967	1.9	3.5576e-05	P01011_SERPINA3 P01009_SERPINA1 P02760_AMBP P01024_C3 P04083_ANXA1 Q9ULH1_ASAP1 P04792_HSPB1 Q96P48_ARAP1 P23142_FBLN1 O60234_GMFG Q14644_RASA3 P10619_CTSA P52566_ARHGDIB P49795_RGS19 Q9UII2_ATPIF1 O43150_ASAP2 P27986_PIK3R1 P02647_APOA1 P07093_SERPINE2 P29466_CASP1 P46527_CDKN1B Q684P5_RAP1GAP2 Q99683_MAP3K5 Q6ZSZ5_ARHGEF18 Q7LDG7_RASGRP2 P51606_RENBP Q8TB24_RIN3 P02765_AHSG Q9NS28_RGS18 P49407_…
Molecular Function	GO:0061134	3	peptidase regulator activity	14	54	266	3967	3.87	3.64783e-05	Q99683_MAP3K5 P01011_SERPINA3 P51606_RENBP P02765_AHSG P01009_SERPINA1 P49407_ARRB1 P01024_C3 P02760_AMBP P05067_APP P23142_FBLN1 P07093_SERPINE2 P29466_CASP1 P37840_SNCA P07225_PROS1
Molecular Function	GO:0030674	4	protein binding, bridging	12	42	266	3967	4.26	6.38646e-05	P16157_ANK1 O43639_NCK2 Q01484_ANK2 O75791_GRAP2 P98082_DAB2 P27986_PIK3R1 P12931_SRC Q99501_GAS2L1 P04083_ANXA1 Q86WV1_SKAP1 O75563_SKAP2 O75368_SH3BGRL
Molecular Function	GO:0060090	3	binding, bridging	12	45	266	3967	3.98	0.000126455	P16157_ANK1 O43639_NCK2 Q01484_ANK2 O75791_GRAP2 P98082_DAB2 P27986_PIK3R1 P12931_SRC Q99501_GAS2L1 P04083_ANXA1 Q86WV1_SKAP1 O75563_SKAP2 O75368_SH3BGRL
Molecular Function	GO:0004857	3	enzyme inhibitor activity	18	96	266	3967	2.8	0.000160231	P01011_SERPINA3 P51606_RENBP P02765_AHSG P01009_SERPINA1 P02760_AMBP P49407_ARRB1 P04083_ANXA1 P01024_C3 P05067_APP P04792_HSPB1 O60234_GMFG Q9UII2_ATPIF1 P02647_APOA1 P07093_SERPINE2 P37840_SNCA P46527_CDKN1B P02656_APOC3 P07225_PROS1
Molecular Function	GO:0030414	4	peptidase inhibitor activity	11	39	266	3967	4.21	0.000167789	P01011_SERPINA3 P51606_RENBP P02765_AHSG P01009_SERPINA1 P49407_ARRB1 P01024_C3 P02760_AMBP P05067_APP P07093_SERPINE2 P37840_SNCA P07225_PROS1
Molecular Function	GO:0004866	5	endopeptidase inhibitor activity	11	39	266	3967	4.21	0.000167789	P01011_SERPINA3 P51606_RENBP P02765_AHSG P01009_SERPINA1 P49407_ARRB1 P01024_C3 P02760_AMBP P05067_APP P07093_SERPINE2 P37840_SNCA P07225_PROS1
Molecular Function	GO:0008201	5	heparin binding	9	26	266	3967	5.16	0.000193435	P02649_APOE P11215_ITGAM P05164_MPO P05067_APP P07996_THBS1 P02776_PF4 P07093_SERPINE2 P10720_PF4V1 P16109_SELP
Molecular Function	GO:0008047	3	enzyme activator activity	23	149	266	3967	2.3	0.000290871	Q684P5_RAP1GAP2 Q99683_MAP3K5 Q8TB24_RIN3 Q9NS28_RGS18 Q9ULH1_ASAP1 P49407_ARRB1 P05067_APP Q96P48_ARAP1 P50148_GNAQ P23142_FBLN1 O60234_GMFG Q14644_RASA3 P42331_ARHGAP25 P10619_CTSA P52566_ARHGDIB P49795_RGS19 P02647_APOA1 O43150_ASAP2 Q92619_HMHA1 P02649_APOE P13501_CCL5 P29466_CASP1 Q8N392_ARHGAP18
Molecular Function	GO:0061135	4	endopeptidase regulator activity	11	42	266	3967	3.91	0.000324688	P01011_SERPINA3 P51606_RENBP P02765_AHSG P01009_SERPINA1 P49407_ARRB1 P01024_C3 P02760_AMBP P05067_APP P07093_SERPINE2 P37840_SNCA P07225_PROS1
Molecular Function	GO:0005198	2	structural molecule activity	30	230	266	3967	1.95	0.000530975	P09493_TPM1 P58107_EPPK1 P16157_ANK1 O43639_NCK2 Q9Y6C2_EMILIN1 Q03252_LMNB2 P07951_TPM2 P04264_KRT1 P04083_ANXA1 Q9H4B7_TUBB1 P35611_ADD1 P23142_FBLN1 P18206_VCL O75116_ROCK2 P13645_KRT10 P68366_TUBA4A P24844_MYL9 Q99719_SEPT5 Q12797_ASPH Q9NY65_TUBA8 Q01082_SPTBN1 Q13813_SPTAN1 Q96RT1_ERBB2IP Q9Y490_TLN1 Q9UEY8_ADD3 Q9Y4G6_TLN2 O15511_ARPC5 Q0ZGT2_NEXN P11277_SPTB P67936_TPM4
Molecular Function	GO:0005102	4	receptor binding	21	136	266	3967	2.3	0.000580291	P55957_BID P06702_S100A9 P01848_TRAC P07996_THBS1 P05106_ITGB3 P12931_SRC Q99501_GAS2L1 P01024_C3 P04083_ANXA1 P50148_GNAQ O15117_FYB P21333_FLNA Q96RT1_ERBB2IP Q14116_IL18 P27986_PIK3R1 P01137_TGFB1 P02649_APOE P12814_ACTN1 P02776_PF4 P13501_CCL5 Q86UX7_FERMT3
Molecular Function	GO:1901681	3	sulfur compound binding	10	38	266	3967	3.92	0.00067487	P05164_MPO P07996_THBS1 P28161_GSTM2 P02649_APOE P11215_ITGAM P05067_APP P02776_PF4 P07093_SERPINE2 P10720_PF4V1 P16109_SELP
Molecular Function	GO:0005539	4	glycosaminoglycan binding	9	32	266	3967	4.19	0.000916014	P02649_APOE P11215_ITGAM P05164_MPO P05067_APP P07996_THBS1 P02776_PF4 P07093_SERPINE2 P10720_PF4V1 P16109_SELP
Molecular Function	GO:0020037	5	heme binding	9	34	266	3967	3.95	0.00140669	P05164_MPO P68871_HBB Q02153_GUCY1B3 P12931_SRC P23219_PTGS1 P02760_AMBP P04040_CAT P24557_TBXAS1 P22830_FECH
Molecular Function	GO:0008307	3	structural constituent of muscle	6	14	266	3967	6.39	0.00155426	P07951_TPM2 P09493_TPM1 P24844_MYL9 Q0ZGT2_NEXN Q12797_ASPH P67936_TPM4
Molecular Function	GO:0097367	3	carbohydrate derivative binding	9	36	266	3967	3.73	0.00208616	P02649_APOE P11215_ITGAM P05164_MPO P05067_APP P07996_THBS1 P02776_PF4 P07093_SERPINE2 P10720_PF4V1 P16109_SELP
Molecular Function	GO:0046906	4	tetrapyrrole binding	9	36	266	3967	3.73	0.00208616	P05164_MPO P68871_HBB Q02153_GUCY1B3 P12931_SRC P23219_PTGS1 P02760_AMBP P04040_CAT P24557_TBXAS1 P22830_FECH
Molecular Function	GO:0016209	2	antioxidant activity	8	30	266	3967	3.98	0.00294403	P02649_APOE P23219_PTGS1 P05164_MPO P02768_ALB P36969_GPX4 P06702_S100A9 P04040_CAT Q8WWN9_IPCEF1
Molecular Function	GO:0051015	6	actin filament binding	7	24	266	3967	4.35	0.00405578	Q0ZGT2_NEXN Q9ULV4_CORO1C P55008_AIF1 P11277_SPTB P35611_ADD1 P21333_FLNA Q9BR76_CORO1B
Molecular Function	GO:1901981	7	phosphatidylinositol phosphate binding	7	26	266	3967	4.02	0.00619738	Q06187_BTK Q9HB21_PLEKHA1 P08567_PLEK Q96P48_ARAP1 P98082_DAB2 O15357_INPPL1 O43739_CYTH3
Molecular Function	GO:0005096	5	GTPase activator activity	14	91	266	3967	2.29	0.00677673	P52566_ARHGDIB Q684P5_RAP1GAP2 P49795_RGS19 O43150_ASAP2 Q92619_HMHA1 Q8TB24_RIN3 Q9NS28_RGS18 P49407_ARRB1 Q9ULH1_ASAP1 Q96P48_ARAP1 P50148_GNAQ Q14644_RASA3 P42331_ARHGAP25 Q8N392_ARHGAP18
Molecular Function	GO:0060589	3	nucleoside-triphosphatase regulator activity	20	156	266	3967	1.91	0.00715671	Q684P5_RAP1GAP2 Q6ZSZ5_ARHGEF18 Q7LDG7_RASGRP2 Q8TB24_RIN3 Q9NS28_RGS18 P49407_ARRB1 Q9ULH1_ASAP1 Q9Y5S2_CDC42BPB Q96P48_ARAP1 P50148_GNAQ Q14644_RASA3 P42331_ARHGAP25 O43739_CYTH3 Q15438_CYTH1 P52566_ARHGDIB P49795_RGS19 Q9UII2_ATPIF1 O43150_ASAP2 Q92619_HMHA1 Q8N392_ARHGAP18
Molecular Function	GO:0005518	4	collagen binding	4	7	266	3967	8.52	0.00843225	P04275_VWF P09486_SPARC P07996_THBS1 P17301_ITGA2
Molecular Function	GO:0050840	3	extracellular matrix binding	4	7	266	3967	8.52	0.00843225	P08514_ITGA2B P09486_SPARC P07996_THBS1 P14543_NID1
Molecular Function	GO:0071814	3	protein-lipid complex binding	4	7	266	3967	8.52	0.00843225	P02649_APOE P07996_THBS1 P16671_CD36 P02647_APOA1
Molecular Function	GO:0071813	4	lipoprotein particle binding	4	7	266	3967	8.52	0.00843225	P02649_APOE P07996_THBS1 P16671_CD36 P02647_APOA1
Molecular Function	GO:0030695	4	GTPase regulator activity	19	149	266	3967	1.9	0.00951136	Q684P5_RAP1GAP2 Q6ZSZ5_ARHGEF18 Q7LDG7_RASGRP2 Q8TB24_RIN3 Q9NS28_RGS18 P49407_ARRB1 Q9ULH1_ASAP1 Q9Y5S2_CDC42BPB Q96P48_ARAP1 P50148_GNAQ Q14644_RASA3 P42331_ARHGAP25 O43739_CYTH3 Q15438_CYTH1 P52566_ARHGDIB P49795_RGS19 O43150_ASAP2 Q92619_HMHA1 Q8N392_ARHGAP18
Molecular Function	GO:0042578	5	phosphoric ester hydrolase activity	16	117	266	3967	2.04	0.0102753	P34913_EPHX2 Q14432_PDE3A P49593_PPM1F Q96PE3_INPP4A Q8TF42_UBASH3B Q05209_PTPN12 P16885_PLCG2 Q12913_PTPRJ P09467_FBP1 Q13555_CAMK2G P63098_PPP3R1 O15357_INPPL1 Q9Y3Z3_SAMHD1 P51452_DUSP3 O76074_PDE5A P13501_CCL5
Molecular Function	GO:0004872	2	receptor activity	16	118	266	3967	2.02	0.0110838	Q0VD83_APOBR P16671_CD36 P05106_ITGB3 P04264_KRT1 P07359_GP1BA P20963_CD247 P30273_FCER1G P08571_CD14 P26010_ITGB7 Q14766_LTBP1 O43739_CYTH3 Q02153_GUCY1B3 P05556_ITGB1 P98082_DAB2 Q9P126_CLEC1B Q9NQ75_CASS4
Molecular Function	GO:0035591	4	signaling adaptor activity	6	23	266	3967	3.89	0.0159162	O75563_SKAP2 Q86WV1_SKAP1 O75368_SH3BGRL O75791_GRAP2 P27986_PIK3R1 P12931_SRC
Molecular Function	GO:0005547	8	phosphatidylinositol-3,4,5-trisphosphate binding	4	9	266	3967	6.63	0.0183095	Q06187_BTK Q96P48_ARAP1 O15357_INPPL1 O43739_CYTH3
Molecular Function	GO:0005178	5	integrin binding	4	9	266	3967	6.63	0.0183095	P12814_ACTN1 P07996_THBS1 Q86UX7_FERMT3 P12931_SRC
Molecular Function	GO:0004867	6	serine-type endopeptidase inhibitor activity	5	16	266	3967	4.66	0.0186822	P02760_AMBP P01011_SERPINA3 P05067_APP P07093_SERPINE2 P01009_SERPINA1
Molecular Function	GO:0003823	3	antigen binding	5	17	266	3967	4.39	0.0231785	P01871_IGHM Q86WV1_SKAP1 P01848_TRAC P01860_IGHG3 P01857_IGHG1
Molecular Function	GO:0016684	4	oxidoreductase activity, acting on peroxide as acceptor	5	17	266	3967	4.39	0.0231785	P23219_PTGS1 P05164_MPO P36969_GPX4 P04040_CAT Q8WWN9_IPCEF1
Molecular Function	GO:0004601	5	peroxidase activity	5	17	266	3967	4.39	0.0231785	P23219_PTGS1 P05164_MPO P36969_GPX4 P04040_CAT Q8WWN9_IPCEF1
Molecular Function	GO:0008093	5	cytoskeletal adaptor activity	3	4	266	3967	11.19	0.0243789	Q99501_GAS2L1 P16157_ANK1 O43639_NCK2
Molecular Function	GO:0005070	5	SH3/SH2 adaptor activity	5	18	266	3967	4.14	0.0282776	O75563_SKAP2 Q86WV1_SKAP1 O75368_SH3BGRL O75791_GRAP2 P12931_SRC
Molecular Function	GO:0004715	8	non-membrane spanning protein tyrosine kinase activity	5	18	266	3967	4.14	0.0282776	P07947_YES1 Q06187_BTK P43405_SYK P07948_LYN P12931_SRC
Molecular Function	GO:0005506	7	iron ion binding	7	37	266	3967	2.82	0.0338452	P68871_HBB P09917_ALOX5 P02787_TF P24557_TBXAS1 P37840_SNCA P18054_ALOX12 P22830_FECH
Molecular Function	GO:0035091	6	phosphatidylinositol binding	9	58	266	3967	2.31	0.0371113	Q9HB21_PLEKHA1 Q96RF0_SNX18 P98082_DAB2 P27986_PIK3R1 O15357_INPPL1 P08567_PLEK Q06187_BTK Q96P48_ARAP1 O43739_CYTH3
Molecular Function	GO:0004723	9	calcium-dependent protein serine/threonine phosphatase activity	3	5	266	3967	8.95	0.038855	P49593_PPM1F P63098_PPP3R1 Q13555_CAMK2G
Molecular Function	GO:0008081	6	phosphoric diester hydrolase activity	5	20	266	3967	3.73	0.0403294	P16885_PLCG2 O76074_PDE5A P13501_CCL5 Q14432_PDE3A Q9Y3Z3_SAMHD1
Molecular Function	GO:0004672	6	protein kinase activity	19	176	266	3967	1.61	0.0441459	Q99683_MAP3K5 P07948_LYN Q13976_PRKG1 Q15746_MYLK P12931_SRC Q9Y5S2_CDC42BPB Q06187_BTK P43405_SYK Q14766_LTBP1 O75116_ROCK2 Q13555_CAMK2G P52564_MAP2K6 P07947_YES1 P24723_PRKCH P13501_CCL5 Q13315_ATM Q8IU85_CAMK1D Q9NQ75_CASS4 Q13418_ILK
Molecular Function	GO:0005126	5	cytokine receptor binding	5	21	266	3967	3.55	0.0472921	P55957_BID P02776_PF4 P13501_CCL5 P05106_ITGB3 P01137_TGFB1
Molecular Function	GO:0042803	5	protein homodimerization activity	12	95	266	3967	1.88	0.0500635	P34913_EPHX2 Q99683_MAP3K5 Q8NF91_SYNE1 P21333_FLNA Q9UII2_ATPIF1 P02649_APOE P20963_CD247 P04275_VWF P08567_PLEK P04040_CAT P13501_CCL5 P06737_PYGL
Molecular Function	GO:0046983	4	protein dimerization activity	14	119	266	3967	1.75	0.0521475	P34913_EPHX2 Q99683_MAP3K5 Q8NF91_SYNE1 P21333_FLNA P05556_ITGB1 Q9UII2_ATPIF1 P02649_APOE P20963_CD247 P04275_VWF P08567_PLEK P04040_CAT P13501_CCL5 Q13315_ATM P06737_PYGL
Molecular Function	GO:0019001	7	guanyl nucleotide binding	19	180	266	3967	1.57	0.0530909	O00194_RAB27B Q13976_PRKG1 Q9NUV9_GIMAP4 Q96AX2_RAB37 Q9H4B7_TUBB1 Q8N4C6_NIN P50148_GNAQ P61018_RAB4B P42331_ARHGAP25 P68366_TUBA4A Q99719_SEPT5 Q9NY65_TUBA8 Q9NVA2_SEPT11 Q9BX10_GTPBP2 Q02153_GUCY1B3 P20592_MX2 Q9UIJ7_AK3 O76074_PDE5A Q9NZN3_EHD3
Molecular Function	GO:0032561	8	guanyl ribonucleotide binding	19	180	266	3967	1.57	0.0530909	O00194_RAB27B Q13976_PRKG1 Q9NUV9_GIMAP4 Q96AX2_RAB37 Q9H4B7_TUBB1 Q8N4C6_NIN P50148_GNAQ P61018_RAB4B P42331_ARHGAP25 P68366_TUBA4A Q99719_SEPT5 Q9NY65_TUBA8 Q9NVA2_SEPT11 Q9BX10_GTPBP2 Q02153_GUCY1B3 P20592_MX2 Q9UIJ7_AK3 O76074_PDE5A Q9NZN3_EHD3
Molecular Function	GO:0004713	7	protein tyrosine kinase activity	6	32	266	3967	2.8	0.0585297	P07947_YES1 Q06187_BTK P43405_SYK P07948_LYN P52564_MAP2K6 P12931_SRC
Molecular Function	GO:0033293	6	monocarboxylic acid binding	4	14	266	3967	4.26	0.0619735	P11766_ADH5 P02768_ALB P06702_S100A9 P06737_PYGL
Molecular Function	GO:0042802	4	identical protein binding	13	111	266	3967	1.75	0.0646675	P34913_EPHX2 Q99683_MAP3K5 Q8NF91_SYNE1 P07996_THBS1 P21333_FLNA Q9UII2_ATPIF1 P02649_APOE P20963_CD247 P04275_VWF P08567_PLEK P04040_CAT P13501_CCL5 P06737_PYGL
Molecular Function	GO:0031406	5	carboxylic acid binding	8	54	266	3967	2.21	0.0656705	P11766_ADH5 P02768_ALB P06702_S100A9 P07996_THBS1 P28161_GSTM2 O95810_SDPR P06737_PYGL P16109_SELP
Molecular Function	GO:0015085	9	calcium ion transmembrane transporter activity	4	15	266	3967	3.98	0.0737742	Q93084_ATP2A3 Q14644_RASA3 Q8NE86_MCU O43739_CYTH3
Molecular Function	GO:0055102	4	lipase inhibitor activity	3	7	266	3967	6.39	0.0746756	P04083_ANXA1 P02647_APOA1 P02656_APOC3
Molecular Function	GO:0001540	5	beta-amyloid binding	3	7	266	3967	6.39	0.0746756	P02649_APOE P02647_APOA1 Q9UK22_FBXO2
Molecular Function	GO:0032403	4	protein complex binding	8	56	266	3967	2.13	0.0769287	P12814_ACTN1 P02760_AMBP P04275_VWF P50148_GNAQ P07996_THBS1 Q86UX7_FERMT3 Q13315_ATM P12931_SRC
Molecular Function	GO:0016504	4	peptidase activator activity	4	16	266	3967	3.73	0.0864878	Q99683_MAP3K5 P05067_APP P23142_FBLN1 P29466_CASP1
Molecular Function	GO:0005516	4	calmodulin binding	4	16	266	3967	3.73	0.0864878	P63098_PPP3R1 Q13555_CAMK2G Q9UII2_ATPIF1 Q05682_CALD1
Molecular Function	GO:0016208	9	AMP binding	3	8	266	3967	5.59	0.0952902	P09467_FBP1 Q9NUB1_ACSS1 P06737_PYGL
Molecular Function	GO:0019838	4	growth factor binding	3	8	266	3967	5.59	0.0952902	P07996_THBS1 P16671_CD36 P18065_IGFBP2
Molecular Function	GO:0001948	4	glycoprotein binding	3	8	266	3967	5.59	0.0952902	P04275_VWF P07996_THBS1 P21333_FLNA
Molecular Function	GO:0019210	4	kinase inhibitor activity	4	17	266	3967	3.51	0.100054	P04792_HSPB1 O60234_GMFG P46527_CDKN1B P02765_AHSG
Molecular Function	GO:0001664	5	G-protein coupled receptor binding	4	17	266	3967	3.51	0.100054	P01024_C3 P50148_GNAQ P02776_PF4 P13501_CCL5
Molecular Function	GO:0016791	6	phosphatase activity	11	96	266	3967	1.71	0.105148	P34913_EPHX2 Q12913_PTPRJ P09467_FBP1 P63098_PPP3R1 Q13555_CAMK2G O15357_INPPL1 P51452_DUSP3 P49593_PPM1F Q96PE3_INPP4A Q8TF42_UBASH3B Q05209_PTPN12
Molecular Function	GO:0016860	4	intramolecular oxidoreductase activity	5	28	266	3967	2.66	0.112855	Q14554_PDIA5 P51606_RENBP P24557_TBXAS1 P05106_ITGB3 O75521_ECI2
Molecular Function	GO:0038024	3	cargo receptor activity	3	9	266	3967	4.97	0.117285	Q0VD83_APOBR P16671_CD36 P98082_DAB2
Molecular Function	GO:0030551	6	cyclic nucleotide binding	3	9	266	3967	4.97	0.117285	O76074_PDE5A Q14432_PDE3A Q13976_PRKG1
Molecular Function	GO:0005125	5	cytokine activity	3	9	266	3967	4.97	0.117285	P02776_PF4 P13501_CCL5 Q14116_IL18
Molecular Function	GO:0030553	9	cGMP binding	2	2	266	3967	14.91	0.129156	O76074_PDE5A Q13976_PRKG1
Molecular Function	GO:0004089	6	carbonate dehydratase activity	2	2	266	3967	14.91	0.129156	Q8N1Q1_CA13 P00918_CA2
Molecular Function	GO:0030228	4	lipoprotein particle receptor activity	2	2	266	3967	14.91	0.129156	Q0VD83_APOBR P16671_CD36
Molecular Function	GO:0060228	4	phosphatidylcholine-sterol O-acyltransferase activator activity	2	2	266	3967	14.91	0.129156	P02649_APOE P02647_APOA1
Molecular Function	GO:0005355	9	glucose transmembrane transporter activity	2	2	266	3967	14.91	0.129156	P11169_SLC2A3 P02775_PPBP
Molecular Function	GO:0016165	6	linoleate 13S-lipoxygenase activity	2	2	266	3967	14.91	0.129156	P09917_ALOX5 P18054_ALOX12
Molecular Function	GO:0008184	7	glycogen phosphorylase activity	2	2	266	3967	14.91	0.129156	P11216_PYGB P06737_PYGL
Molecular Function	GO:0004716	8	receptor signaling protein tyrosine kinase activity	2	2	266	3967	14.91	0.129156	P43405_SYK P07948_LYN
Molecular Function	GO:0072509	8	divalent inorganic cation transmembrane transporter activity	4	19	266	3967	3.14	0.129488	Q93084_ATP2A3 Q14644_RASA3 Q8NE86_MCU O43739_CYTH3
Molecular Function	GO:0043028	3	cysteine-type endopeptidase regulator activity involved in apoptotic process	4	19	266	3967	3.14	0.129488	Q99683_MAP3K5 P49407_ARRB1 P29466_CASP1 P37840_SNCA
Molecular Function	GO:0005504	7	fatty acid binding	3	10	266	3967	4.47	0.140384	P11766_ADH5 P02768_ALB P06702_S100A9
Molecular Function	GO:0005262	10	calcium channel activity	3	10	266	3967	4.47	0.140384	Q14644_RASA3 Q8NE86_MCU O43739_CYTH3
Molecular Function	GO:0005496	4	steroid binding	4	20	266	3967	2.98	0.145221	P02774_GC P02647_APOA1 P06737_PYGL P02656_APOC3
Molecular Function	GO:0030246	3	carbohydrate binding	7	56	266	3967	1.86	0.167952	P04264_KRT1 P10253_GAA P09467_FBP1 Q9P126_CLEC1B Q9UK22_FBXO2 P16109_SELP P06737_PYGL
Molecular Function	GO:0042277	4	peptide binding	7	56	266	3967	1.86	0.167952	P02649_APOE P01848_TRAC P05556_ITGB1 P28161_GSTM2 P27986_PIK3R1 P02647_APOA1 Q9UK22_FBXO2
Molecular Function	GO:0038023	4	signaling receptor activity	9	81	266	3967	1.66	0.170823	P20963_CD247 P07359_GP1BA P30273_FCER1G P08571_CD14 Q14766_LTBP1 Q9P126_CLEC1B P16671_CD36 Q9NQ75_CASS4 O43739_CYTH3
Molecular Function	GO:0019865	5	immunoglobulin binding	2	3	266	3967	9.94	0.187358	P02760_AMBP P04275_VWF
Molecular Function	GO:1901476	3	carbohydrate transporter activity	2	3	266	3967	9.94	0.187358	P11169_SLC2A3 P02775_PPBP
Molecular Function	GO:0015144	5	carbohydrate transmembrane transporter activity	2	3	266	3967	9.94	0.187358	P11169_SLC2A3 P02775_PPBP
Molecular Function	GO:0015149	8	hexose transmembrane transporter activity	2	3	266	3967	9.94	0.187358	P11169_SLC2A3 P02775_PPBP
Molecular Function	GO:0050431	5	transforming growth factor beta binding	2	3	266	3967	9.94	0.187358	P07996_THBS1 P16671_CD36
Molecular Function	GO:0045296	5	cadherin binding	2	3	266	3967	9.94	0.187358	Q92597_NDRG1 P18206_VCL
Molecular Function	GO:0005522	4	profilin binding	2	3	266	3967	9.94	0.187358	Q16643_DBN1 Q9UI08_EVL
Molecular Function	GO:0015643	3	toxic substance binding	2	3	266	3967	9.94	0.187358	P34913_EPHX2 P02768_ALB
Molecular Function	GO:0015145	7	monosaccharide transmembrane transporter activity	2	3	266	3967	9.94	0.187358	P11169_SLC2A3 P02775_PPBP
Molecular Function	GO:0008009	7	chemokine activity	2	3	266	3967	9.94	0.187358	P02776_PF4 P13501_CCL5
Molecular Function	GO:0051119	6	sugar transmembrane transporter activity	2	3	266	3967	9.94	0.187358	P11169_SLC2A3 P02775_PPBP
Molecular Function	GO:0001786	8	phosphatidylserine binding	2	3	266	3967	9.94	0.187358	P07996_THBS1 O95810_SDPR
Molecular Function	GO:0008035	5	high-density lipoprotein particle binding	2	3	266	3967	9.94	0.187358	P16671_CD36 P02647_APOA1
Molecular Function	GO:0051117	5	ATPase binding	2	3	266	3967	9.94	0.187358	Q01484_ANK2 Q9UII2_ATPIF1
Molecular Function	GO:0033218	3	amide binding	7	59	266	3967	1.77	0.198644	P02649_APOE P01848_TRAC P05556_ITGB1 P28161_GSTM2 P27986_PIK3R1 P02647_APOA1 Q9UK22_FBXO2
Molecular Function	GO:0005057	4	receptor signaling protein activity	5	35	266	3967	2.13	0.202868	O60496_DOK2 Q99683_MAP3K5 P43405_SYK P07948_LYN P46527_CDKN1B
Molecular Function	GO:0004721	7	phosphoprotein phosphatase activity	7	60	266	3967	1.74	0.209314	P49593_PPM1F Q12913_PTPRJ Q8TF42_UBASH3B P63098_PPP3R1 Q13555_CAMK2G P51452_DUSP3 Q05209_PTPN12
Molecular Function	GO:0005507	7	copper ion binding	3	13	266	3967	3.44	0.214005	P02768_ALB P37840_SNCA P12259_F5
Molecular Function	GO:0072341	7	modified amino acid binding	3	13	266	3967	3.44	0.214005	P07996_THBS1 P28161_GSTM2 O95810_SDPR
Molecular Function	GO:0008060	6	ARF GTPase activator activity	3	13	266	3967	3.44	0.214005	Q9ULH1_ASAP1 Q96P48_ARAP1 O43150_ASAP2
Molecular Function	GO:0019207	3	kinase regulator activity	6	50	266	3967	1.79	0.23952	P04792_HSPB1 P13501_CCL5 O60234_GMFG P27986_PIK3R1 P46527_CDKN1B P02765_AHSG
Molecular Function	GO:0004114	8	3',5'-cyclic-nucleotide phosphodiesterase activity	2	4	266	3967	7.46	0.241685	O76074_PDE5A Q14432_PDE3A
Molecular Function	GO:0043208	5	glycosphingolipid binding	2	4	266	3967	7.46	0.241685	P07948_LYN P16109_SELP
Molecular Function	GO:0004198	8	calcium-dependent cysteine-type endopeptidase activity	2	4	266	3967	7.46	0.241685	P07384_CAPN1 P04632_CAPNS1
Molecular Function	GO:0019955	4	cytokine binding	2	4	266	3967	7.46	0.241685	P07996_THBS1 P16671_CD36
Molecular Function	GO:0017127	6	cholesterol transporter activity	2	4	266	3967	7.46	0.241685	P02649_APOE P02647_APOA1
Molecular Function	GO:0042379	6	chemokine receptor binding	2	4	266	3967	7.46	0.241685	P02776_PF4 P13501_CCL5
Molecular Function	GO:0038187	3	pattern recognition receptor activity	2	4	266	3967	7.46	0.241685	P08571_CD14 P16671_CD36
Molecular Function	GO:0005201	3	extracellular matrix structural constituent	2	4	266	3967	7.46	0.241685	P23142_FBLN1 Q9Y6C2_EMILIN1
Molecular Function	GO:0008329	5	signaling pattern recognition receptor activity	2	4	266	3967	7.46	0.241685	P08571_CD14 P16671_CD36
Molecular Function	GO:0004645	6	phosphorylase activity	2	4	266	3967	7.46	0.241685	P11216_PYGB P06737_PYGL
Molecular Function	GO:0001530	4	lipopolysaccharide binding	2	4	266	3967	7.46	0.241685	P08571_CD14 P16109_SELP
Molecular Function	GO:0005344	4	oxygen transporter activity	2	4	266	3967	7.46	0.241685	P68871_HBB Q8WWN9_IPCEF1
Molecular Function	GO:0050839	4	cell adhesion molecule binding	2	4	266	3967	7.46	0.241685	Q92597_NDRG1 P18206_VCL
Molecular Function	GO:0030169	5	low-density lipoprotein particle binding	2	4	266	3967	7.46	0.241685	P07996_THBS1 P16671_CD36
Molecular Function	GO:0004869	6	cysteine-type endopeptidase inhibitor activity	3	15	266	3967	2.98	0.264816	P49407_ARRB1 P37840_SNCA P02765_AHSG
Molecular Function	GO:0004725	8	protein tyrosine phosphatase activity	4	27	266	3967	2.21	0.268132	Q12913_PTPRJ Q8TF42_UBASH3B P51452_DUSP3 Q05209_PTPN12
Molecular Function	GO:0016702	5	oxidoreductase activity, acting on single donors with incorporation of molecular oxygen, incorporation of two atoms of oxygen	4	28	266	3967	2.13	0.286765	P23219_PTGS1 Q12797_ASPH P09917_ALOX5 P18054_ALOX12
Molecular Function	GO:0016701	4	oxidoreductase activity, acting on single donors with incorporation of molecular oxygen	4	28	266	3967	2.13	0.286765	P23219_PTGS1 Q12797_ASPH P09917_ALOX5 P18054_ALOX12
Molecular Function	GO:0005261	8	cation channel activity	3	16	266	3967	2.8	0.290291	Q14644_RASA3 Q8NE86_MCU O43739_CYTH3
Molecular Function	GO:0004860	5	protein kinase inhibitor activity	3	16	266	3967	2.8	0.290291	P04792_HSPB1 O60234_GMFG P46527_CDKN1B
Molecular Function	GO:0030507	5	spectrin binding	2	5	266	3967	5.97	0.292392	P16157_ANK1 P35611_ADD1
Molecular Function	GO:0004112	7	cyclic-nucleotide phosphodiesterase activity	2	5	266	3967	5.97	0.292392	O76074_PDE5A Q14432_PDE3A
Molecular Function	GO:0008198	8	ferrous iron binding	2	5	266	3967	5.97	0.292392	P37840_SNCA P22830_FECH
Molecular Function	GO:0051861	4	glycolipid binding	2	5	266	3967	5.97	0.292392	P07948_LYN P16109_SELP
Molecular Function	GO:0043325	8	phosphatidylinositol-3,4-bisphosphate binding	2	5	266	3967	5.97	0.292392	Q9HB21_PLEKHA1 P08567_PLEK
Molecular Function	GO:0005080	7	protein kinase C binding	2	5	266	3967	5.97	0.292392	P08567_PLEK P04792_HSPB1
Molecular Function	GO:0015248	5	sterol transporter activity	2	5	266	3967	5.97	0.292392	P02649_APOE P02647_APOA1
Molecular Function	GO:0051213	4	dioxygenase activity	4	29	266	3967	2.06	0.305497	P23219_PTGS1 Q12797_ASPH P09917_ALOX5 P18054_ALOX12
Molecular Function	GO:0022803	4	passive transmembrane transporter activity	4	30	266	3967	1.99	0.324278	Q14644_RASA3 Q8NE86_MCU P14222_PRF1 O43739_CYTH3
Molecular Function	GO:0015267	5	channel activity	4	30	266	3967	1.99	0.324278	Q14644_RASA3 Q8NE86_MCU P14222_PRF1 O43739_CYTH3
Molecular Function	GO:0030291	6	protein serine/threonine kinase inhibitor activity	2	6	266	3967	4.97	0.339721	P04792_HSPB1 P46527_CDKN1B
Molecular Function	GO:0046625	4	sphingolipid binding	2	6	266	3967	4.97	0.339721	P07948_LYN P16109_SELP
Molecular Function	GO:0004683	8	calmodulin-dependent protein kinase activity	2	6	266	3967	4.97	0.339721	Q13555_CAMK2G Q8IU85_CAMK1D
Molecular Function	GO:0016803	5	ether hydrolase activity	2	6	266	3967	4.97	0.339721	P34913_EPHX2 P18054_ALOX12
Molecular Function	GO:0015278	11	calcium-release channel activity	2	6	266	3967	4.97	0.339721	Q14644_RASA3 O43739_CYTH3
Molecular Function	GO:0004435	8	phosphatidylinositol phospholipase C activity	2	6	266	3967	4.97	0.339721	P16885_PLCG2 P13501_CCL5
Molecular Function	GO:0043178	4	alcohol binding	3	18	266	3967	2.49	0.340812	P02774_GC P02647_APOA1 P02656_APOC3
Molecular Function	GO:0046873	8	metal ion transmembrane transporter activity	4	32	266	3967	1.86	0.361803	Q93084_ATP2A3 Q14644_RASA3 Q8NE86_MCU O43739_CYTH3
Molecular Function	GO:0016247	2	channel regulator activity	3	19	266	3967	2.35	0.365674	P02760_AMBP Q01484_ANK2 Q13976_PRKG1
Molecular Function	GO:0005545	7	1-phosphatidylinositol binding	2	7	266	3967	4.26	0.383895	P27986_PIK3R1 O43739_CYTH3
Molecular Function	GO:0017137	8	Rab GTPase binding	2	7	266	3967	4.26	0.383895	Q92597_NDRG1 Q8TB24_RIN3
Molecular Function	GO:0004629	7	phospholipase C activity	2	7	266	3967	4.26	0.383895	P16885_PLCG2 P13501_CCL5
Molecular Function	GO:0042562	3	hormone binding	2	8	266	3967	3.73	0.425124	P02766_TTR P27986_PIK3R1
Molecular Function	GO:0005246	3	calcium channel regulator activity	2	8	266	3967	3.73	0.425124	P02760_AMBP Q13976_PRKG1
Molecular Function	GO:0030170	5	pyridoxal phosphate binding	3	23	266	3967	1.95	0.46088	P02768_ALB P11216_PYGB P06737_PYGL
Molecular Function	GO:0017016	7	Ras GTPase binding	3	23	266	3967	1.95	0.46088	P21333_FLNA Q92597_NDRG1 Q8TB24_RIN3
Molecular Function	GO:0003756	6	protein disulfide isomerase activity	2	9	266	3967	3.31	0.463604	Q14554_PDIA5 P05106_ITGB3
Molecular Function	GO:0015276	9	ligand-gated ion channel activity	2	9	266	3967	3.31	0.463604	Q14644_RASA3 O43739_CYTH3
Molecular Function	GO:0022834	7	ligand-gated channel activity	2	9	266	3967	3.31	0.463604	Q14644_RASA3 O43739_CYTH3
Molecular Function	GO:0016864	5	intramolecular oxidoreductase activity, transposing S-S bonds	2	9	266	3967	3.31	0.463604	Q14554_PDIA5 P05106_ITGB3
Molecular Function	GO:0008656	6	cysteine-type endopeptidase activator activity involved in apoptotic process	2	9	266	3967	3.31	0.463604	Q99683_MAP3K5 P29466_CASP1
Molecular Function	GO:0016505	5	peptidase activator activity involved in apoptotic process	2	9	266	3967	3.31	0.463604	Q99683_MAP3K5 P29466_CASP1
Molecular Function	GO:0016801	4	hydrolase activity, acting on ether bonds	2	9	266	3967	3.31	0.463604	P34913_EPHX2 P18054_ALOX12
Molecular Function	GO:0005086	6	ARF guanyl-nucleotide exchange factor activity	2	9	266	3967	3.31	0.463604	O43739_CYTH3 Q15438_CYTH1
Molecular Function	GO:0043027	7	cysteine-type endopeptidase inhibitor activity involved in apoptotic process	2	10	266	3967	2.98	0.499517	P49407_ARRB1 P37840_SNCA
Molecular Function	GO:0016862	5	intramolecular oxidoreductase activity, interconverting keto- and enol-groups	2	10	266	3967	2.98	0.499517	Q14554_PDIA5 P05106_ITGB3
Molecular Function	GO:0005484	4	SNAP receptor activity	2	10	266	3967	2.98	0.499517	O15400_STX7 O75558_STX11
Molecular Function	GO:0015485	6	cholesterol binding	2	10	266	3967	2.98	0.499517	P02647_APOA1 P02656_APOC3
Molecular Function	GO:0051020	5	GTPase binding	3	25	266	3967	1.79	0.505295	P21333_FLNA Q92597_NDRG1 Q8TB24_RIN3
Molecular Function	GO:0004722	8	protein serine/threonine phosphatase activity	3	25	266	3967	1.79	0.505295	P49593_PPM1F P63098_PPP3R1 Q13555_CAMK2G
Molecular Function	GO:0031267	6	small GTPase binding	3	25	266	3967	1.79	0.505295	P21333_FLNA Q92597_NDRG1 Q8TB24_RIN3
Molecular Function	GO:0048029	4	monosaccharide binding	3	26	266	3967	1.72	0.526599	P09467_FBP1 P16109_SELP P06737_PYGL
Molecular Function	GO:0005544	6	calcium-dependent phospholipid binding	2	11	266	3967	2.71	0.533035	P04083_ANXA1 P08133_ANXA6
Molecular Function	GO:0005216	7	ion channel activity	3	28	266	3967	1.6	0.567315	Q14644_RASA3 Q8NE86_MCU O43739_CYTH3
Molecular Function	GO:0022838	6	substrate-specific channel activity	3	28	266	3967	1.6	0.567315	Q14644_RASA3 Q8NE86_MCU O43739_CYTH3
Molecular Function	GO:0004197	7	cysteine-type endopeptidase activity	3	29	266	3967	1.54	0.586709	P07384_CAPN1 P04632_CAPNS1 P29466_CASP1
Molecular Function	GO:0032934	5	sterol binding	2	14	266	3967	2.13	0.620751	P02647_APOA1 P02656_APOC3
Molecular Function	GO:0004620	6	phospholipase activity	2	14	266	3967	2.13	0.620751	P16885_PLCG2 P13501_CCL5
Molecular Function	GO:0016298	5	lipase activity	2	16	266	3967	1.86	0.669901	P16885_PLCG2 P13501_CCL5
Molecular Function	GO:0005319	4	lipid transporter activity	2	18	266	3967	1.66	0.712702	P02649_APOE P02647_APOA1
Molecular Function	GO:0015035	6	protein disulfide oxidoreductase activity	2	19	266	3967	1.57	0.731981	Q9H299_SH3BGRL3 Q14554_PDIA5
Molecular Function	GO:0019842	4	vitamin binding	2	19	266	3967	1.57	0.731981	P02774_GC P06737_PYGL
Biological Process	GO:0030168	7	platelet activation	47	116	286	4417	6.26	1e-100	P10909_CLU P10124_SRGN P02768_ALB Q13201_MMRN1 P05106_ITGB3 P02775_PPBP P12931_SRC P01009_SERPINA1 P08514_ITGA2B P07359_GP1BA P43405_SYK P09486_SPARC P02679_FGG P00488_F13A1 P68366_TUBA4A P02675_FGB P16885_PLCG2 Q9Y490_TLN1 P27986_PIK3R1 P02647_APOA1 P12814_ACTN1 P02776_PF4 P24723_PRKCH P02671_FGA P63104_YWHAZ P12259_F5 P07948_LYN P07996_THBS1 Q7LDG7_RASGRP2 P16671_CD36 Q86YW5_TREML1 P30273_FCER1…
Biological Process	GO:0046903	6	secretion	47	170	286	4417	4.27	1e-100	P10909_CLU P10124_SRGN P02768_ALB P51608_MECP2 P16157_ANK1 Q13201_MMRN1 P05106_ITGB3 P02775_PPBP P01009_SERPINA1 P08514_ITGA2B P04083_ANXA1 P43405_SYK P09486_SPARC P02679_FGG P00488_F13A1 P68366_TUBA4A P02675_FGB Q13555_CAMK2G Q9Y490_TLN1 P02647_APOA1 P12814_ACTN1 P02776_PF4 P07093_SERPINE2 P02671_FGA Q96C24_SYTL4 P63104_YWHAZ P12259_F5 P07948_LYN P07996_THBS1 P16671_CD36 P30273_FCER1G P05067_APP…
Biological Process	GO:0006950	3	response to stress	128	1062	286	4417	1.86	1e-100	P09493_TPM1 P10909_CLU P11766_ADH5 P05164_MPO P10124_SRGN P68871_HBB Q13201_MMRN1 Q15746_MYLK P02775_PPBP P12931_SRC P08514_ITGA2B P04264_KRT1 P01024_C3 P04083_ANXA1 Q14554_PDIA5 P43405_SYK P04792_HSPB1 P02679_FGG Q8WWN9_IPCEF1 P68366_TUBA4A P02675_FGB P16885_PLCG2 Q12913_PTPRJ O00151_PDLIM1 P20592_MX2 P27986_PIK3R1 P02647_APOA1 Q9UIJ7_AK3 P11215_ITGAM P02776_PF4 P07093_SERPINE2 Q9P126_CLEC1B P29…
Biological Process	GO:0048583	4	regulation of response to stimulus	99	735	286	4417	2.08	1e-100	P10909_CLU Q14005_IL16 Q15746_MYLK P12931_SRC P04264_KRT1 P20963_CD247 P02760_AMBP P01024_C3 P04083_ANXA1 Q9ULH1_ASAP1 P43405_SYK Q14766_LTBP1 P04792_HSPB1 Q96P48_ARAP1 Q8WU39_MZB1 P16885_PLCG2 Q12913_PTPRJ Q12797_ASPH P49795_RGS19 O43150_ASAP2 P27986_PIK3R1 P02647_APOA1 P07093_SERPINE2 P29466_CASP1 Q13418_ILK Q99683_MAP3K5 P55957_BID P26447_S100A4 Q9HB21_PLEKHA1 P07948_LYN P01848_TRAC Q7LDG7_RAS…
Biological Process	GO:0007599	5	hemostasis	66	233	286	4417	4.37	1e-100	P10909_CLU P10124_SRGN P68871_HBB Q13201_MMRN1 P02775_PPBP P12931_SRC P08514_ITGA2B P43405_SYK P02679_FGG P68366_TUBA4A P02675_FGB P16885_PLCG2 Q12913_PTPRJ P27986_PIK3R1 P02647_APOA1 Q9UIJ7_AK3 P11215_ITGAM P02776_PF4 P07093_SERPINE2 Q9NZN3_EHD3 P12259_F5 P07948_LYN Q7LDG7_RASGRP2 P07996_THBS1 Q9Y624_F11R P16671_CD36 P23229_ITGA6 Q86YW5_TREML1 P30273_FCER1G P05067_APP P40197_GP5 P50148_GNAQ P842…
Biological Process	GO:0002576	9	platelet degranulation	34	58	286	4417	9.05	3.57204e-25	P10909_CLU P10124_SRGN P02768_ALB Q13201_MMRN1 P05106_ITGB3 P02775_PPBP P01009_SERPINA1 P08514_ITGA2B P43405_SYK P09486_SPARC P02679_FGG P00488_F13A1 P68366_TUBA4A P02675_FGB Q9Y490_TLN1 P02647_APOA1 P12814_ACTN1 P02776_PF4 P02671_FGA P12259_F5 P07948_LYN P07996_THBS1 P16671_CD36 P30273_FCER1G P05067_APP P18206_VCL P16284_PECAM1 P21333_FLNA P02787_TF P01137_TGFB1 P04275_VWF P08567_PLEK P07225_PRO…
Biological Process	GO:0050896	2	response to stimulus	198	1887	286	4417	1.62	1.28784e-20	P09493_TPM1 P10909_CLU P05164_MPO Q13201_MMRN1 Q14005_IL16 P12931_SRC P08514_ITGA2B P04264_KRT1 P20963_CD247 P04083_ANXA1 Q96PE3_INPP4A P02679_FGG Q8WWN9_IPCEF1 P68366_TUBA4A P02675_FGB P16885_PLCG2 P10253_GAA P24844_MYL9 Q12797_ASPH O00151_PDLIM1 P49795_RGS19 P20592_MX2 P27986_PIK3R1 P02776_PF4 Q9P126_CLEC1B P46527_CDKN1B Q9NZN3_EHD3 O75369_FLNB Q15942_ZYX Q99683_MAP3K5 Q9HB21_PLEKHA1 P07948_LYN…
Biological Process	GO:0032501	2	multicellular organismal process	145	1276	286	4417	1.76	1.45647e-15	P09493_TPM1 P10909_CLU P05164_MPO Q13201_MMRN1 P12931_SRC P08514_ITGA2B P04264_KRT1 P04083_ANXA1 P23142_FBLN1 P02679_FGG Q05682_CALD1 P68366_TUBA4A P02675_FGB P16885_PLCG2 P10253_GAA P24844_MYL9 Q12797_ASPH P27986_PIK3R1 P02776_PF4 P46527_CDKN1B Q9NZN3_EHD3 O75369_FLNB P26447_S100A4 Q9HB21_PLEKHA1 P07948_LYN P07996_THBS1 Q9Y624_F11R P16671_CD36 P23229_ITGA6 Q99969_RARRES2 P30273_FCER1G P05067_APP…
Biological Process	GO:0050878	4	regulation of body fluid levels	66	252	286	4417	4.04	4.39648e-14	P10909_CLU P10124_SRGN P68871_HBB Q13201_MMRN1 P02775_PPBP P12931_SRC P08514_ITGA2B P43405_SYK P02679_FGG P68366_TUBA4A P02675_FGB P16885_PLCG2 Q12913_PTPRJ P27986_PIK3R1 P02647_APOA1 Q9UIJ7_AK3 P11215_ITGAM P02776_PF4 P07093_SERPINE2 Q9NZN3_EHD3 P12259_F5 P07948_LYN Q7LDG7_RASGRP2 P07996_THBS1 Q9Y624_F11R P16671_CD36 P23229_ITGA6 Q86YW5_TREML1 P30273_FCER1G P05067_APP P40197_GP5 P50148_GNAQ P842…
Biological Process	GO:0001775	4	cell activation	62	252	286	4417	3.8	4.39648e-14	P10909_CLU P10124_SRGN P02768_ALB O43639_NCK2 Q13201_MMRN1 P05106_ITGB3 P02775_PPBP P12931_SRC P01009_SERPINA1 P08514_ITGA2B P07359_GP1BA P04083_ANXA1 P43405_SYK P09486_SPARC P02679_FGG Q8N1K5_THEMIS P00488_F13A1 P68366_TUBA4A P02675_FGB P16885_PLCG2 P05556_ITGB1 Q9Y490_TLN1 P27986_PIK3R1 P02647_APOA1 Q9C0K0_BCL11B P12814_ACTN1 P11215_ITGAM P02776_PF4 P24723_PRKCH P02671_FGA P63104_YWHAZ P12259_F…
Biological Process	GO:0007155	4	cell adhesion	38	146	286	4417	4.02	1.20126e-13	P06702_S100A9 Q13201_MMRN1 P05106_ITGB3 P12931_SRC P08514_ITGA2B P07359_GP1BA P02760_AMBP P43405_SYK Q9HBI1_PARVB P05556_ITGB1 Q9Y490_TLN1 P12814_ACTN1 P11215_ITGAM Q13418_ILK P12259_F5 Q96AP7_ESAM Q15942_ZYX P07996_THBS1 Q9Y624_F11R P16671_CD36 P23229_ITGA6 Q9Y6C2_EMILIN1 P26010_ITGB7 P40197_GP5 P05067_APP P18206_VCL P16284_PECAM1 Q96RT1_ERBB2IP O15357_INPPL1 Q9Y4G6_TLN2 P04275_VWF P08567_PLEK Q…
Biological Process	GO:0006887	8	exocytosis	42	114	286	4417	5.69	1.32339e-13	P10909_CLU P10124_SRGN P02768_ALB P16157_ANK1 Q13201_MMRN1 P05106_ITGB3 P02775_PPBP P01009_SERPINA1 P08514_ITGA2B P43405_SYK P09486_SPARC P02679_FGG P00488_F13A1 P68366_TUBA4A P02675_FGB Q9Y490_TLN1 P02647_APOA1 P12814_ACTN1 P02776_PF4 P02671_FGA Q96C24_SYTL4 P63104_YWHAZ P12259_F5 P07948_LYN P07996_THBS1 P16671_CD36 P30273_FCER1G P05067_APP O15400_STX7 P18206_VCL Q12765_SCRN1 Q15833_STXBP2 P1628…
Biological Process	GO:0007596	6	blood coagulation	66	231	286	4417	4.41	2.12941e-13	P10909_CLU P10124_SRGN P68871_HBB Q13201_MMRN1 P02775_PPBP P12931_SRC P08514_ITGA2B P43405_SYK P02679_FGG P68366_TUBA4A P02675_FGB P16885_PLCG2 Q12913_PTPRJ P27986_PIK3R1 P02647_APOA1 Q9UIJ7_AK3 P11215_ITGAM P02776_PF4 P07093_SERPINE2 Q9NZN3_EHD3 P12259_F5 P07948_LYN Q7LDG7_RASGRP2 P07996_THBS1 Q9Y624_F11R P16671_CD36 P23229_ITGA6 Q86YW5_TREML1 P30273_FCER1G P05067_APP P40197_GP5 P50148_GNAQ P842…
Biological Process	GO:0050817	4	coagulation	66	231	286	4417	4.41	2.12941e-13	P10909_CLU P10124_SRGN P68871_HBB Q13201_MMRN1 P02775_PPBP P12931_SRC P08514_ITGA2B P43405_SYK P02679_FGG P68366_TUBA4A P02675_FGB P16885_PLCG2 Q12913_PTPRJ P27986_PIK3R1 P02647_APOA1 Q9UIJ7_AK3 P11215_ITGAM P02776_PF4 P07093_SERPINE2 Q9NZN3_EHD3 P12259_F5 P07948_LYN Q7LDG7_RASGRP2 P07996_THBS1 Q9Y624_F11R P16671_CD36 P23229_ITGA6 Q86YW5_TREML1 P30273_FCER1G P05067_APP P40197_GP5 P50148_GNAQ P842…
Biological Process	GO:0042060	5	wound healing	70	253	286	4417	4.27	2.19713e-13	P09493_TPM1 P10909_CLU P10124_SRGN P68871_HBB Q13201_MMRN1 P02775_PPBP P12931_SRC P08514_ITGA2B P43405_SYK P02679_FGG P68366_TUBA4A P02675_FGB P16885_PLCG2 Q12913_PTPRJ P27986_PIK3R1 P02647_APOA1 Q9UIJ7_AK3 P11215_ITGAM P02776_PF4 P07093_SERPINE2 Q9NZN3_EHD3 P12259_F5 P07948_LYN Q7LDG7_RASGRP2 P07996_THBS1 Q9Y624_F11R P16671_CD36 P23229_ITGA6 Q86YW5_TREML1 P30273_FCER1G P05067_APP P40197_GP5 P501…
Biological Process	GO:0016192	5	vesicle-mediated transport	67	390	286	4417	2.65	3.15636e-13	P10909_CLU P10124_SRGN Q13201_MMRN1 P02775_PPBP P08514_ITGA2B Q96CV9_OPTN P43405_SYK P02679_FGG P68366_TUBA4A P02675_FGB P02647_APOA1 P02776_PF4 Q9NZN3_EHD3 P12259_F5 P07948_LYN P07996_THBS1 P16671_CD36 Q8TB24_RIN3 Q6VY07_PACS1 P55008_AIF1 P30273_FCER1G P05067_APP O75558_STX11 P61018_RAB4B P18206_VCL Q12765_SCRN1 Q9NR12_PDLIM7 Q15833_STXBP2 Q99719_SEPT5 P16284_PECAM1 P21333_FLNA P98082_DAB2 P0278…
Biological Process	GO:0032940	7	secretion by cell	46	147	286	4417	4.83	3.77254e-13	P10909_CLU P10124_SRGN P02768_ALB P51608_MECP2 P16157_ANK1 Q13201_MMRN1 P05106_ITGB3 P02775_PPBP P01009_SERPINA1 P08514_ITGA2B P04083_ANXA1 P43405_SYK P09486_SPARC P02679_FGG P00488_F13A1 P68366_TUBA4A P02675_FGB Q13555_CAMK2G Q9Y490_TLN1 P02647_APOA1 P12814_ACTN1 P02776_PF4 P07093_SERPINE2 P02671_FGA Q96C24_SYTL4 P63104_YWHAZ P12259_F5 P07948_LYN P07996_THBS1 P16671_CD36 P30273_FCER1G P05067_APP…
Biological Process	GO:0022610	2	biological adhesion	38	147	286	4417	3.99	5.10814e-13	P06702_S100A9 Q13201_MMRN1 P05106_ITGB3 P12931_SRC P08514_ITGA2B P07359_GP1BA P02760_AMBP P43405_SYK Q9HBI1_PARVB P05556_ITGB1 Q9Y490_TLN1 P12814_ACTN1 P11215_ITGAM Q13418_ILK P12259_F5 Q96AP7_ESAM Q15942_ZYX P07996_THBS1 Q9Y624_F11R P16671_CD36 P23229_ITGA6 Q9Y6C2_EMILIN1 P26010_ITGB7 P40197_GP5 P05067_APP P18206_VCL P16284_PECAM1 Q96RT1_ERBB2IP O15357_INPPL1 Q9Y4G6_TLN2 P04275_VWF P08567_PLEK Q…
Biological Process	GO:0044707	3	single-multicellular organism process	143	1227	286	4417	1.8	5.53113e-13	P09493_TPM1 P10909_CLU P05164_MPO Q13201_MMRN1 P12931_SRC P08514_ITGA2B P04264_KRT1 P04083_ANXA1 P23142_FBLN1 P02679_FGG Q05682_CALD1 P68366_TUBA4A P02675_FGB P16885_PLCG2 P10253_GAA P24844_MYL9 Q12797_ASPH P27986_PIK3R1 P02776_PF4 P46527_CDKN1B Q9NZN3_EHD3 O75369_FLNB P26447_S100A4 Q9HB21_PLEKHA1 P07948_LYN P07996_THBS1 Q9Y624_F11R P16671_CD36 P23229_ITGA6 Q99969_RARRES2 P30273_FCER1G P05067_APP…
Biological Process	GO:0065008	3	regulation of biological quality	129	943	286	4417	2.11	5.63771e-13	P09493_TPM1 P10909_CLU P11766_ADH5 P10124_SRGN P68871_HBB Q8IZQ5_SELH Q13201_MMRN1 Q14005_IL16 P02775_PPBP P12931_SRC Q9H1E5_TMX4 P08514_ITGA2B P20963_CD247 P02760_AMBP P04083_ANXA1 Q14554_PDIA5 Q14240_EIF4A2 P43405_SYK Q14766_LTBP1 Q96P48_ARAP1 P23142_FBLN1 P02679_FGG Q8NE86_MCU Q9HBI1_PARVB P68366_TUBA4A P02675_FGB P16885_PLCG2 P10253_GAA Q12913_PTPRJ P27986_PIK3R1 P02647_APOA1 Q9UIJ7_AK3 P1121…
Biological Process	GO:0009611	4	response to wounding	86	344	286	4417	3.86	1.67488e-12	P09493_TPM1 P10909_CLU P10124_SRGN P68871_HBB Q13201_MMRN1 P02775_PPBP P12931_SRC P08514_ITGA2B P01024_C3 P04083_ANXA1 P43405_SYK P02679_FGG P68366_TUBA4A P02675_FGB P16885_PLCG2 Q12913_PTPRJ P27986_PIK3R1 P02647_APOA1 Q9UIJ7_AK3 P11215_ITGAM P02776_PF4 P07093_SERPINE2 Q9NZN3_EHD3 P12259_F5 P07948_LYN Q7LDG7_RASGRP2 P07996_THBS1 Q9Y624_F11R P16671_CD36 P23229_ITGA6 P61626_LYZ Q86YW5_TREML1 P55008…
Biological Process	GO:0007154	4	cell communication	127	1160	286	4417	1.69	8.8467e-12	P10909_CLU P12931_SRC P08514_ITGA2B P20963_CD247 P01024_C3 P04083_ANXA1 Q96CV9_OPTN Q14554_PDIA5 Q14240_EIF4A2 P43405_SYK Q96PE3_INPP4A P04792_HSPB1 Q96P48_ARAP1 P02679_FGG Q8NE86_MCU P02675_FGB P16885_PLCG2 Q12913_PTPRJ P49795_RGS19 P20592_MX2 P27986_PIK3R1 P02647_APOA1 P11215_ITGAM P02776_PF4 Q9P126_CLEC1B P29466_CASP1 P46527_CDKN1B Q13418_ILK O75369_FLNB Q15942_ZYX P55957_BID Q99683_MAP3K5 Q9H…
Biological Process	GO:0006928	4	cellular component movement	58	349	286	4417	2.57	1.24701e-11	P09493_TPM1 A0MZ66_KIAA1598 P06702_S100A9 P16157_ANK1 O43639_NCK2 Q14005_IL16 P05106_ITGB3 P12931_SRC P08514_ITGA2B P07951_TPM2 P04083_ANXA1 P43405_SYK P04792_HSPB1 Q05682_CALD1 P18054_ALOX12 P52566_ARHGDIB P68366_TUBA4A P24844_MYL9 P05556_ITGB1 Q01082_SPTBN1 Q9Y490_TLN1 P27986_PIK3R1 P02647_APOA1 Q9C0K0_BCL11B P11215_ITGAM P07947_YES1 P11277_SPTB P02776_PF4 P67936_TPM4 Q9NQC3_RTN4 Q96AP7_ESAM P0…
Biological Process	GO:0007165	5	signal transduction	117	1035	286	4417	1.75	1.61384e-11	P10909_CLU P12931_SRC P08514_ITGA2B P20963_CD247 P01024_C3 P04083_ANXA1 Q96CV9_OPTN Q14554_PDIA5 Q14240_EIF4A2 P43405_SYK Q96PE3_INPP4A P04792_HSPB1 Q96P48_ARAP1 P02679_FGG Q8NE86_MCU P02675_FGB P16885_PLCG2 Q12913_PTPRJ P49795_RGS19 P20592_MX2 P27986_PIK3R1 P02647_APOA1 P11215_ITGAM P02776_PF4 Q9P126_CLEC1B P29466_CASP1 P46527_CDKN1B Q13418_ILK O75369_FLNB Q15942_ZYX P55957_BID Q99683_MAP3K5 Q9H…
Biological Process	GO:0032101	5	regulation of response to external stimulus	29	103	286	4417	4.35	2.1139e-11	P06702_S100A9 P07948_LYN P07996_THBS1 P16671_CD36 Q14005_IL16 Q99969_RARRES2 Q13976_PRKG1 P02765_AHSG P04264_KRT1 P49593_PPM1F P07359_GP1BA P01024_C3 P04083_ANXA1 P30273_FCER1G P55008_AIF1 P40197_GP5 P43405_SYK P04792_HSPB1 Q12913_PTPRJ P02647_APOA1 Q14116_IL18 P01137_TGFB1 P02649_APOE P08567_PLEK P13501_CCL5 P07093_SERPINE2 Q8IU85_CAMK1D P16109_SELP P07225_PROS1
Biological Process	GO:0044700	3	single organism signaling	122	1117	286	4417	1.69	4.34662e-11	P10909_CLU P12931_SRC P08514_ITGA2B P20963_CD247 P01024_C3 P04083_ANXA1 Q96CV9_OPTN Q14554_PDIA5 Q14240_EIF4A2 P43405_SYK Q96PE3_INPP4A P04792_HSPB1 Q96P48_ARAP1 P02679_FGG Q8NE86_MCU P02675_FGB P16885_PLCG2 Q12913_PTPRJ P49795_RGS19 P20592_MX2 P27986_PIK3R1 P02647_APOA1 P11215_ITGAM P02776_PF4 Q9P126_CLEC1B P29466_CASP1 P46527_CDKN1B Q13418_ILK O75369_FLNB Q15942_ZYX P55957_BID Q99683_MAP3K5 Q9H…
Biological Process	GO:0023052	2	signaling	122	1117	286	4417	1.69	4.34662e-11	P10909_CLU P12931_SRC P08514_ITGA2B P20963_CD247 P01024_C3 P04083_ANXA1 Q96CV9_OPTN Q14554_PDIA5 Q14240_EIF4A2 P43405_SYK Q96PE3_INPP4A P04792_HSPB1 Q96P48_ARAP1 P02679_FGG Q8NE86_MCU P02675_FGB P16885_PLCG2 Q12913_PTPRJ P49795_RGS19 P20592_MX2 P27986_PIK3R1 P02647_APOA1 P11215_ITGAM P02776_PF4 Q9P126_CLEC1B P29466_CASP1 P46527_CDKN1B Q13418_ILK O75369_FLNB Q15942_ZYX P55957_BID Q99683_MAP3K5 Q9H…
Biological Process	GO:0030155	5	regulation of cell adhesion	28	100	286	4417	4.32	5.86596e-11	P09493_TPM1 P07948_LYN P07996_THBS1 P16671_CD36 Q13976_PRKG1 Q9Y6C2_EMILIN1 P12931_SRC P49593_PPM1F P43405_SYK O75116_ROCK2 P18054_ALOX12 O43739_CYTH3 Q15438_CYTH1 P52566_ARHGDIB Q12913_PTPRJ P05556_ITGB1 P98082_DAB2 P02647_APOA1 Q14116_IL18 P27986_PIK3R1 P46939_UTRN P01137_TGFB1 P13501_CCL5 P07093_SERPINE2 P06396_GSN Q86UX7_FERMT3 P14543_NID1 Q13418_ILK
Biological Process	GO:1900046	5	regulation of hemostasis	15	26	286	4417	8.91	7.599e-11	Q12913_PTPRJ P07948_LYN P07996_THBS1 P16671_CD36 Q13976_PRKG1 P02649_APOE P04264_KRT1 P07359_GP1BA P30273_FCER1G P40197_GP5 P43405_SYK P08567_PLEK P07093_SERPINE2 P16109_SELP P07225_PROS1
Biological Process	GO:0030193	7	regulation of blood coagulation	15	26	286	4417	8.91	7.599e-11	Q12913_PTPRJ P07948_LYN P07996_THBS1 P16671_CD36 Q13976_PRKG1 P02649_APOE P04264_KRT1 P07359_GP1BA P30273_FCER1G P40197_GP5 P43405_SYK P08567_PLEK P07093_SERPINE2 P16109_SELP P07225_PROS1
Biological Process	GO:0040011	2	locomotion	47	259	286	4417	2.8	8.15392e-11	A0MZ66_KIAA1598 P06702_S100A9 P16157_ANK1 O43639_NCK2 Q14005_IL16 P05106_ITGB3 P02775_PPBP P12931_SRC P08514_ITGA2B P43405_SYK P24844_MYL9 Q12913_PTPRJ P05556_ITGB1 Q01082_SPTBN1 Q96DZ9_CMTM5 Q9Y490_TLN1 P27986_PIK3R1 P02647_APOA1 Q9C0K0_BCL11B P11215_ITGAM P07947_YES1 P11277_SPTB P02776_PF4 Q9NQC3_RTN4 Q96AP7_ESAM P07948_LYN P07996_THBS1 Q01484_ANK2 Q9Y624_F11R P23229_ITGA6 Q9UI08_EVL Q13976_PRK…
Biological Process	GO:0051239	4	regulation of multicellular organismal process	67	461	286	4417	2.24	8.39515e-11	P09493_TPM1 P10124_SRGN P12931_SRC P04264_KRT1 P01024_C3 P43405_SYK P04792_HSPB1 P10253_GAA P24844_MYL9 Q12913_PTPRJ P27986_PIK3R1 P02647_APOA1 P02776_PF4 P07093_SERPINE2 P29466_CASP1 P46527_CDKN1B Q13418_ILK P07948_LYN P07996_THBS1 P16671_CD36 Q99501_GAS2L1 P49593_PPM1F P30273_FCER1G P05067_APP P40197_GP5 P50148_GNAQ Q16643_DBN1 O75116_ROCK2 Q9NR12_PDLIM7 P27987_ITPKB P98082_DAB2 Q14116_IL18 O15…
Biological Process	GO:0061041	6	regulation of wound healing	16	31	286	4417	7.97	1.14787e-10	P07948_LYN P07996_THBS1 P16671_CD36 Q13976_PRKG1 Q15746_MYLK P04264_KRT1 P07359_GP1BA P30273_FCER1G P40197_GP5 P43405_SYK Q12913_PTPRJ P02649_APOE P08567_PLEK P07093_SERPINE2 P07225_PROS1 P16109_SELP
Biological Process	GO:0050818	5	regulation of coagulation	15	27	286	4417	8.58	1.48767e-10	Q12913_PTPRJ P07948_LYN P07996_THBS1 P16671_CD36 Q13976_PRKG1 P02649_APOE P04264_KRT1 P07359_GP1BA P30273_FCER1G P40197_GP5 P43405_SYK P08567_PLEK P07093_SERPINE2 P16109_SELP P07225_PROS1
Biological Process	GO:0050865	5	regulation of cell activation	32	138	286	4417	3.58	3.48168e-10	P07948_LYN O43639_NCK2 P01848_TRAC P07996_THBS1 Q13976_PRKG1 P12931_SRC P20963_CD247 P55008_AIF1 P30273_FCER1G Q06187_BTK P40197_GP5 P43405_SYK Q8WU39_MZB1 Q15833_STXBP2 P27987_ITPKB Q12913_PTPRJ O75791_GRAP2 P27986_PIK3R1 Q14116_IL18 P18065_IGFBP2 P51452_DUSP3 P01137_TGFB1 P02649_APOE P07947_YES1 P08567_PLEK O76074_PDE5A P13501_CCL5 P07093_SERPINE2 Q13315_ATM P37840_SNCA P16109_SELP P41218_MNDA
Biological Process	GO:0009605	3	response to external stimulus	47	271	286	4417	2.68	3.99e-10	A0MZ66_KIAA1598 P02768_ALB P06702_S100A9 P51608_MECP2 P16157_ANK1 O43639_NCK2 Q14005_IL16 P05106_ITGB3 P02775_PPBP P12931_SRC P08514_ITGA2B P43405_SYK P09486_SPARC P04040_CAT P24844_MYL9 Q12913_PTPRJ P61244_MAX P05556_ITGB1 Q01082_SPTBN1 Q96DZ9_CMTM5 Q9Y490_TLN1 P18065_IGFBP2 P02647_APOA1 Q9C0K0_BCL11B P11215_ITGAM P11277_SPTB P02776_PF4 P07093_SERPINE2 P29466_CASP1 P07948_LYN Q01484_ANK2 Q99439_…
Biological Process	GO:0051716	4	cellular response to stimulus	141	1418	286	4417	1.54	4.97106e-10	P09493_TPM1 P10909_CLU P05164_MPO Q14005_IL16 P12931_SRC P08514_ITGA2B P20963_CD247 P04083_ANXA1 Q96PE3_INPP4A P02679_FGG P02675_FGB P16885_PLCG2 Q12797_ASPH P49795_RGS19 P20592_MX2 P27986_PIK3R1 P02776_PF4 Q9P126_CLEC1B P46527_CDKN1B O75369_FLNB Q15942_ZYX Q99683_MAP3K5 Q9HB21_PLEKHA1 P07948_LYN P01848_TRAC P07996_THBS1 Q9Y624_F11R P16671_CD36 P23229_ITGA6 Q8TB24_RIN3 Q99501_GAS2L1 P49593_PPM1F …
Biological Process	GO:0032879	4	regulation of localization	61	427	286	4417	2.21	1.65308e-09	P09493_TPM1 Q13642_FHL1 P10124_SRGN O00194_RAB27B P05106_ITGB3 Q15746_MYLK P01024_C3 P04083_ANXA1 P43405_SYK P04792_HSPB1 Q96P48_ARAP1 Q8NE86_MCU P18054_ALOX12 Q8WU39_MZB1 P16885_PLCG2 Q12913_PTPRJ Q12797_ASPH P05556_ITGB1 P28161_GSTM2 Q13555_CAMK2G P20592_MX2 P27986_PIK3R1 P02647_APOA1 P12814_ACTN1 P07093_SERPINE2 P29466_CASP1 P46527_CDKN1B Q96C24_SYTL4 Q13418_ILK Q9NQC3_RTN4 P07948_LYN P07996_T…
Biological Process	GO:0051270	5	regulation of cellular component movement	30	131	286	4417	3.54	1.94605e-09	P09493_TPM1 Q9NQC3_RTN4 P07948_LYN Q01484_ANK2 P07996_THBS1 Q99439_CNN2 Q99969_RARRES2 P05106_ITGB3 Q15746_MYLK P49593_PPM1F P55008_AIF1 P04792_HSPB1 Q96P48_ARAP1 O75116_ROCK2 P18206_VCL P18054_ALOX12 Q12913_PTPRJ P05556_ITGB1 P27986_PIK3R1 P98082_DAB2 P01137_TGFB1 P02649_APOE P12814_ACTN1 Q0ZGT2_NEXN P13501_CCL5 P07093_SERPINE2 P46527_CDKN1B Q8IU85_CAMK1D Q13418_ILK P16109_SELP
Biological Process	GO:0002682	4	regulation of immune system process	54	355	286	4417	2.35	2.04181e-09	P10909_CLU O43639_NCK2 P12931_SRC P04264_KRT1 P20963_CD247 P02760_AMBP P01024_C3 P04083_ANXA1 Q86WV1_SKAP1 P43405_SYK Q8N1K5_THEMIS Q8WU39_MZB1 P16885_PLCG2 Q12913_PTPRJ P01860_IGHG3 P05556_ITGB1 P27986_PIK3R1 P18065_IGFBP2 P02647_APOA1 P07947_YES1 O76074_PDE5A P02776_PF4 P24723_PRKCH Q9HB21_PLEKHA1 P07948_LYN P01848_TRAC P07996_THBS1 P16671_CD36 Q99969_RARRES2 P01857_IGHG1 Q99501_GAS2L1 Q6VY07_P…
Biological Process	GO:0030029	4	actin filament-based process	31	141	286	4417	3.4	2.76237e-09	P09493_TPM1 Q6ZSZ5_ARHGEF18 P06702_S100A9 O43639_NCK2 Q9BR76_CORO1B Q99439_CNN2 Q13976_PRKG1 Q9UI08_EVL Q9Y4D1_DAAM1 P07951_TPM2 P55008_AIF1 P49407_ARRB1 Q9Y5S2_CDC42BPB P35611_ADD1 Q96P48_ARAP1 Q16643_DBN1 O75116_ROCK2 Q9NR12_PDLIM7 Q9HBI1_PARVB P52566_ARHGDIB P21333_FLNA P05556_ITGB1 Q9Y490_TLN1 O15357_INPPL1 O15511_ARPC5 P12814_ACTN1 Q9ULV4_CORO1C P08567_PLEK P06396_GSN P67936_TPM4 O75369_FLNB
Biological Process	GO:0048584	5	positive regulation of response to stimulus	54	364	286	4417	2.29	5.11975e-09	P10909_CLU P02768_ALB P06702_S100A9 Q14005_IL16 P05106_ITGB3 Q15746_MYLK P12931_SRC P04264_KRT1 P20963_CD247 P01024_C3 Q86WV1_SKAP1 P43405_SYK P04792_HSPB1 P04040_CAT Q8N1K5_THEMIS P16885_PLCG2 Q12913_PTPRJ P01860_IGHG3 P05556_ITGB1 P27986_PIK3R1 O76074_PDE5A P24723_PRKCH P29466_CASP1 Q13418_ILK Q99683_MAP3K5 P55957_BID P26447_S100A4 P07948_LYN Q9HB21_PLEKHA1 P01848_TRAC P07996_THBS1 P16671_CD36 …
Biological Process	GO:0006952	4	defense response	51	333	286	4417	2.37	5.24297e-09	P34913_EPHX2 P10909_CLU P05164_MPO P01011_SERPINA3 P06702_S100A9 P51608_MECP2 P02775_PPBP P01009_SERPINA1 P04264_KRT1 P01024_C3 P04083_ANXA1 P43405_SYK P01860_IGHG3 P05556_ITGB1 Q86UT6_NLRX1 Q13555_CAMK2G P20592_MX2 Q9P126_CLEC1B P29466_CASP1 P63104_YWHAZ Q99683_MAP3K5 P07948_LYN P41226_UBA7 P01848_TRAC P07996_THBS1 Q9Y624_F11R P16671_CD36 P01857_IGHG1 P61626_LYZ P02765_AHSG Q86YW5_TREML1 P55008_…
Biological Process	GO:0002684	5	positive regulation of immune system process	39	216	286	4417	2.79	5.80293e-09	P10909_CLU O43639_NCK2 P12931_SRC P04264_KRT1 P20963_CD247 P01024_C3 Q86WV1_SKAP1 P43405_SYK Q8N1K5_THEMIS P16885_PLCG2 Q12913_PTPRJ P01860_IGHG3 P27986_PIK3R1 P18065_IGFBP2 P07947_YES1 P24723_PRKCH P07948_LYN Q9HB21_PLEKHA1 P07996_THBS1 P01848_TRAC P16671_CD36 P01857_IGHG1 Q99969_RARRES2 P30273_FCER1G P55008_AIF1 P08571_CD14 Q06187_BTK O15117_FYB Q15833_STXBP2 P27987_ITPKB O75791_GRAP2 Q14116_IL…
Biological Process	GO:0030036	6	actin cytoskeleton organization	29	129	286	4417	3.47	6.0427e-09	P09493_TPM1 Q6ZSZ5_ARHGEF18 P06702_S100A9 O43639_NCK2 Q9BR76_CORO1B Q99439_CNN2 Q13976_PRKG1 Q9UI08_EVL Q9Y4D1_DAAM1 P55008_AIF1 P49407_ARRB1 Q9Y5S2_CDC42BPB P35611_ADD1 Q96P48_ARAP1 Q16643_DBN1 O75116_ROCK2 Q9NR12_PDLIM7 Q9HBI1_PARVB P52566_ARHGDIB P21333_FLNA P05556_ITGB1 Q9Y490_TLN1 O15357_INPPL1 O15511_ARPC5 P12814_ACTN1 Q9ULV4_CORO1C P08567_PLEK P06396_GSN O75369_FLNB
Biological Process	GO:0040012	4	regulation of locomotion	28	121	286	4417	3.57	6.06507e-09	P09493_TPM1 Q9NQC3_RTN4 P07948_LYN P07996_THBS1 Q99439_CNN2 Q14005_IL16 Q99969_RARRES2 P05106_ITGB3 Q15746_MYLK P49593_PPM1F P55008_AIF1 P04792_HSPB1 P18206_VCL O75116_ROCK2 P18054_ALOX12 Q12913_PTPRJ P05556_ITGB1 P27986_PIK3R1 P98082_DAB2 P01137_TGFB1 P02649_APOE Q0ZGT2_NEXN P13501_CCL5 P07093_SERPINE2 P37840_SNCA Q8IU85_CAMK1D Q13418_ILK P16109_SELP
Biological Process	GO:0002376	2	immune system process	80	662	286	4417	1.87	7.0413e-09	P10909_CLU P05164_MPO Q14005_IL16 P02775_PPBP P12931_SRC P04264_KRT1 P20963_CD247 P01024_C3 P04083_ANXA1 P43405_SYK P16885_PLCG2 P20592_MX2 P27986_PIK3R1 P11215_ITGAM P11277_SPTB P02776_PF4 P29466_CASP1 Q99683_MAP3K5 Q9HB21_PLEKHA1 P07948_LYN P01848_TRAC P07996_THBS1 Q9Y624_F11R P16671_CD36 P23229_ITGA6 Q92597_NDRG1 P01857_IGHG1 Q86YW5_TREML1 P55008_AIF1 P30273_FCER1G P05067_APP O15117_FYB P10720…
Biological Process	GO:0042221	3	response to chemical stimulus	98	893	286	4417	1.69	1.13651e-08	P09493_TPM1 P10909_CLU P11766_ADH5 P05164_MPO P68871_HBB Q14005_IL16 P02775_PPBP P12931_SRC P08514_ITGA2B P04083_ANXA1 Q14554_PDIA5 Q14240_EIF4A2 P43405_SYK P04792_HSPB1 P02679_FGG P02675_FGB P16885_PLCG2 P24844_MYL9 Q12913_PTPRJ Q12797_ASPH Q96DZ9_CMTM5 P20592_MX2 P27986_PIK3R1 P02647_APOA1 P11215_ITGAM P11277_SPTB P02776_PF4 P29466_CASP1 P46527_CDKN1B O75369_FLNB P55957_BID Q99683_MAP3K5 Q9HB21…
Biological Process	GO:0050900	7	leukocyte migration	21	75	286	4417	4.32	2.55318e-08	Q96AP7_ESAM P06702_S100A9 P07948_LYN Q9Y624_F11R Q14005_IL16 P23229_ITGA6 P05106_ITGB3 P12931_SRC P30273_FCER1G P43405_SYK P26010_ITGB7 P16284_PECAM1 O60496_DOK2 P05556_ITGB1 P27986_PIK3R1 P07947_YES1 P11215_ITGAM P02776_PF4 P13501_CCL5 P16109_SELP P07225_PROS1
Biological Process	GO:0030334	7	regulation of cell migration	25	108	286	4417	3.58	4.83684e-08	P09493_TPM1 Q9NQC3_RTN4 P07948_LYN P07996_THBS1 Q99439_CNN2 Q99969_RARRES2 P05106_ITGB3 Q15746_MYLK P49593_PPM1F P55008_AIF1 P04792_HSPB1 P18206_VCL P18054_ALOX12 Q12913_PTPRJ P05556_ITGB1 P27986_PIK3R1 P98082_DAB2 P01137_TGFB1 P02649_APOE Q0ZGT2_NEXN P13501_CCL5 P07093_SERPINE2 Q8IU85_CAMK1D Q13418_ILK P16109_SELP
Biological Process	GO:0006935	5	chemotaxis	29	142	286	4417	3.15	5.63304e-08	A0MZ66_KIAA1598 P06702_S100A9 P16157_ANK1 O43639_NCK2 Q01484_ANK2 Q14005_IL16 Q9UI08_EVL P05106_ITGB3 P02775_PPBP P12931_SRC P08514_ITGA2B P30273_FCER1G P05067_APP P43405_SYK O75116_ROCK2 P24844_MYL9 Q9UBW5_BIN2 Q12913_PTPRJ P05556_ITGB1 Q96DZ9_CMTM5 Q01082_SPTBN1 Q9Y490_TLN1 Q13813_SPTAN1 Q9C0K0_BCL11B P11215_ITGAM P11277_SPTB P02776_PF4 P13501_CCL5 P17301_ITGA2
Biological Process	GO:0042330	4	taxis	29	142	286	4417	3.15	5.63304e-08	A0MZ66_KIAA1598 P06702_S100A9 P16157_ANK1 O43639_NCK2 Q01484_ANK2 Q14005_IL16 Q9UI08_EVL P05106_ITGB3 P02775_PPBP P12931_SRC P08514_ITGA2B P30273_FCER1G P05067_APP P43405_SYK O75116_ROCK2 P24844_MYL9 Q9UBW5_BIN2 Q12913_PTPRJ P05556_ITGB1 Q96DZ9_CMTM5 Q01082_SPTBN1 Q9Y490_TLN1 Q13813_SPTAN1 Q9C0K0_BCL11B P11215_ITGAM P11277_SPTB P02776_PF4 P13501_CCL5 P17301_ITGA2
Biological Process	GO:0010543	8	regulation of platelet activation	10	15	286	4417	10.3	6.08148e-08	P02649_APOE P30273_FCER1G Q12913_PTPRJ P40197_GP5 P08567_PLEK P43405_SYK P07948_LYN P07093_SERPINE2 Q13976_PRKG1 P16109_SELP
Biological Process	GO:2000145	6	regulation of cell motility	26	118	286	4417	3.4	6.89384e-08	P09493_TPM1 Q9NQC3_RTN4 P07948_LYN P07996_THBS1 Q99439_CNN2 Q99969_RARRES2 P05106_ITGB3 Q15746_MYLK P49593_PPM1F P55008_AIF1 P04792_HSPB1 O75116_ROCK2 P18206_VCL P18054_ALOX12 Q12913_PTPRJ P05556_ITGB1 P27986_PIK3R1 P98082_DAB2 P01137_TGFB1 P02649_APOE Q0ZGT2_NEXN P13501_CCL5 P07093_SERPINE2 Q8IU85_CAMK1D Q13418_ILK P16109_SELP
Biological Process	GO:0006954	5	inflammatory response	23	96	286	4417	3.7	1.00223e-07	P34913_EPHX2 P01011_SERPINA3 P06702_S100A9 P07948_LYN P07996_THBS1 Q9Y624_F11R P61626_LYZ P02765_AHSG P01009_SERPINA1 P01024_C3 P04083_ANXA1 P55008_AIF1 P30273_FCER1G P08571_CD14 P43405_SYK Q14116_IL18 P01137_TGFB1 P13501_CCL5 P09917_ALOX5 Q8IU85_CAMK1D P16109_SELP P02656_APOC3 P63104_YWHAZ
Biological Process	GO:0016477	6	cell migration	30	157	286	4417	2.95	1.44986e-07	Q9NQC3_RTN4 Q96AP7_ESAM P06702_S100A9 P07948_LYN O43639_NCK2 P07996_THBS1 Q9Y624_F11R Q14005_IL16 P23229_ITGA6 Q13976_PRKG1 P05106_ITGB3 P12931_SRC P30273_FCER1G Q9Y5S2_CDC42BPB P43405_SYK P26010_ITGB7 Q96B97_SH3KBP1 O60496_DOK2 Q9UBW5_BIN2 P16284_PECAM1 P05556_ITGB1 P27986_PIK3R1 P02647_APOA1 P01137_TGFB1 P11215_ITGAM P07947_YES1 P02776_PF4 P13501_CCL5 P16109_SELP P07225_PROS1
Biological Process	GO:0045785	6	positive regulation of cell adhesion	15	42	286	4417	5.52	1.61654e-07	P09493_TPM1 Q12913_PTPRJ P07996_THBS1 P05556_ITGB1 P16671_CD36 P98082_DAB2 Q9Y6C2_EMILIN1 P46939_UTRN P49593_PPM1F P43405_SYK P13501_CCL5 P14543_NID1 P18054_ALOX12 Q13418_ILK O43739_CYTH3
Biological Process	GO:0040017	5	positive regulation of locomotion	19	69	286	4417	4.25	1.88647e-07	P07948_LYN P07996_THBS1 Q14005_IL16 Q99969_RARRES2 P05106_ITGB3 Q15746_MYLK P49593_PPM1F P55008_AIF1 P04792_HSPB1 P18054_ALOX12 Q12913_PTPRJ P05556_ITGB1 P27986_PIK3R1 P98082_DAB2 P01137_TGFB1 P13501_CCL5 Q8IU85_CAMK1D P16109_SELP Q13418_ILK
Biological Process	GO:0007166	6	cell surface receptor signaling pathway	66	543	286	4417	1.88	2.13017e-07	P12931_SRC P08514_ITGA2B P20963_CD247 P01024_C3 P04083_ANXA1 Q14240_EIF4A2 P43405_SYK P04792_HSPB1 P16885_PLCG2 Q12913_PTPRJ P49795_RGS19 P20592_MX2 P27986_PIK3R1 P02647_APOA1 P11215_ITGAM P02776_PF4 Q9P126_CLEC1B P46527_CDKN1B Q13418_ILK O75369_FLNB P55957_BID Q9HB21_PLEKHA1 P07948_LYN P01848_TRAC Q9Y624_F11R P16671_CD36 P23229_ITGA6 P30273_FCER1G P05067_APP P50148_GNAQ O15117_FYB P27987_ITPKB O…
Biological Process	GO:0051050	6	positive regulation of transport	29	151	286	4417	2.97	2.21826e-07	Q13642_FHL1 Q01484_ANK2 P16671_CD36 O00194_RAB27B Q15746_MYLK P02765_AHSG P01024_C3 P04083_ANXA1 P30273_FCER1G P49407_ARRB1 P08571_CD14 P43405_SYK P35611_ADD1 Q8NE86_MCU P16885_PLCG2 Q12797_ASPH P21333_FLNA P05556_ITGB1 P28161_GSTM2 P98082_DAB2 P27986_PIK3R1 P01137_TGFB1 P02649_APOE Q6PJW8_CNST P13501_CCL5 P29466_CASP1 P37840_SNCA Q96C24_SYTL4 Q8IU85_CAMK1D
Biological Process	GO:0003013	5	circulatory system process	17	56	286	4417	4.69	2.35374e-07	P09493_TPM1 P34913_EPHX2 P11766_ADH5 P68871_HBB P51608_MECP2 Q01484_ANK2 Q14432_PDE3A P51606_RENBP P12931_SRC P23219_PTGS1 P10253_GAA Q12913_PTPRJ Q02153_GUCY1B3 Q14116_IL18 P02649_APOE P07947_YES1 P12259_F5
Biological Process	GO:0008015	6	blood circulation	17	56	286	4417	4.69	2.35374e-07	P09493_TPM1 P34913_EPHX2 P11766_ADH5 P68871_HBB P51608_MECP2 Q01484_ANK2 Q14432_PDE3A P51606_RENBP P12931_SRC P23219_PTGS1 P10253_GAA Q12913_PTPRJ Q02153_GUCY1B3 Q14116_IL18 P02649_APOE P07947_YES1 P12259_F5
Biological Process	GO:0010035	4	response to inorganic substance	25	117	286	4417	3.3	2.43685e-07	Q99683_MAP3K5 P05164_MPO Q9HB21_PLEKHA1 P02768_ALB P68871_HBB P06702_S100A9 P07996_THBS1 Q92597_NDRG1 P01009_SERPINA1 P04083_ANXA1 P09486_SPARC P04040_CAT P02679_FGG P13645_KRT10 P00918_CA2 P02675_FGB Q12797_ASPH P09467_FBP1 Q14116_IL18 P18065_IGFBP2 P27338_MAOB P06396_GSN P02671_FGA P46527_CDKN1B P37840_SNCA
Biological Process	GO:0030030	4	cell projection organization	36	220	286	4417	2.53	3.3503e-07	P09493_TPM1 A0MZ66_KIAA1598 P51608_MECP2 P16157_ANK1 O43639_NCK2 P05106_ITGB3 Q15746_MYLK P12931_SRC P08514_ITGA2B Q9ULH1_ASAP1 Q9HBI1_PARVB P24844_MYL9 P05556_ITGB1 Q01082_SPTBN1 Q9Y490_TLN1 P02647_APOA1 Q9C0K0_BCL11B P11277_SPTB Q13418_ILK Q9NQC3_RTN4 P07948_LYN Q9HB21_PLEKHA1 Q01484_ANK2 Q9UI08_EVL Q13976_PRKG1 P55008_AIF1 P05067_APP O75116_ROCK2 P18206_VCL P21333_FLNA Q13813_SPTAN1 O15357_INP…
Biological Process	GO:0060627	6	regulation of vesicle-mediated transport	21	87	286	4417	3.73	3.70676e-07	P07948_LYN P16671_CD36 Q99439_CNN2 O00194_RAB27B P02765_AHSG P01024_C3 P04083_ANXA1 P30273_FCER1G P08571_CD14 P43405_SYK P35611_ADD1 Q15833_STXBP2 Q99719_SEPT5 P05556_ITGB1 P98082_DAB2 P01137_TGFB1 Q6PJW8_CNST P37840_SNCA Q96C24_SYTL4 Q8IU85_CAMK1D P02656_APOC3
Biological Process	GO:0030335	8	positive regulation of cell migration	18	65	286	4417	4.28	4.01221e-07	P07948_LYN P07996_THBS1 Q99969_RARRES2 P05106_ITGB3 Q15746_MYLK P49593_PPM1F P55008_AIF1 P04792_HSPB1 P18054_ALOX12 Q12913_PTPRJ P05556_ITGB1 P27986_PIK3R1 P98082_DAB2 P01137_TGFB1 P13501_CCL5 Q8IU85_CAMK1D P16109_SELP Q13418_ILK
Biological Process	GO:0051674	3	localization of cell	30	165	286	4417	2.81	4.40421e-07	Q9NQC3_RTN4 Q96AP7_ESAM P06702_S100A9 P07948_LYN O43639_NCK2 P07996_THBS1 Q9Y624_F11R Q14005_IL16 P23229_ITGA6 Q13976_PRKG1 P05106_ITGB3 P12931_SRC P30273_FCER1G Q9Y5S2_CDC42BPB P43405_SYK P26010_ITGB7 Q96B97_SH3KBP1 O60496_DOK2 Q9UBW5_BIN2 P16284_PECAM1 P05556_ITGB1 P27986_PIK3R1 P02647_APOA1 P01137_TGFB1 P11215_ITGAM P07947_YES1 P02776_PF4 P13501_CCL5 P16109_SELP P07225_PROS1
Biological Process	GO:0048870	5	cell motility	30	165	286	4417	2.81	4.40421e-07	Q9NQC3_RTN4 Q96AP7_ESAM P06702_S100A9 P07948_LYN O43639_NCK2 P07996_THBS1 Q9Y624_F11R Q14005_IL16 P23229_ITGA6 Q13976_PRKG1 P05106_ITGB3 P12931_SRC P30273_FCER1G Q9Y5S2_CDC42BPB P43405_SYK P26010_ITGB7 Q96B97_SH3KBP1 O60496_DOK2 Q9UBW5_BIN2 P16284_PECAM1 P05556_ITGB1 P27986_PIK3R1 P02647_APOA1 P01137_TGFB1 P11215_ITGAM P07947_YES1 P02776_PF4 P13501_CCL5 P16109_SELP P07225_PROS1
Biological Process	GO:0051128	4	regulation of cellular component organization	59	472	286	4417	1.93	4.68536e-07	P09493_TPM1 Q13642_FHL1 P10909_CLU P06702_S100A9 P51608_MECP2 O43639_NCK2 P12931_SRC P01024_C3 P04083_ANXA1 P43405_SYK Q96P48_ARAP1 P18054_ALOX12 Q9HBI1_PARVB Q12913_PTPRJ P05556_ITGB1 Q01082_SPTBN1 P27986_PIK3R1 P18065_IGFBP2 P02647_APOA1 P11277_SPTB P07093_SERPINE2 P24723_PRKCH P46527_CDKN1B Q13418_ILK P58546_MTPN Q9NQC3_RTN4 P55957_BID P07948_LYN Q6ZSZ5_ARHGEF18 P07996_THBS1 Q7LDG7_RASGRP2 Q99…
Biological Process	GO:0007229	7	integrin-mediated signaling pathway	12	28	286	4417	6.62	5.33151e-07	P05556_ITGB1 P23229_ITGA6 Q96RT1_ERBB2IP P05106_ITGB3 P08514_ITGA2B P30273_FCER1G P11215_ITGAM P26010_ITGB7 P43405_SYK P08567_PLEK Q13418_ILK P17301_ITGA2
Biological Process	GO:0003008	4	system process	42	286	286	4417	2.27	5.63537e-07	P09493_TPM1 P34913_EPHX2 P11766_ADH5 P01011_SERPINA3 P68871_HBB P51608_MECP2 Q15746_MYLK P12931_SRC P07951_TPM2 P23219_PTGS1 Q05682_CALD1 P24844_MYL9 P10253_GAA Q12913_PTPRJ Q12797_ASPH P28161_GSTM2 Q13555_CAMK2G Q9Y490_TLN1 Q13884_SNTB1 P07947_YES1 O76074_PDE5A P07093_SERPINE2 P46527_CDKN1B P67936_TPM4 Q13418_ILK P12259_F5 Q01484_ANK2 P51606_RENBP Q14432_PDE3A Q92597_NDRG1 P05067_APP O15400_STX7…
Biological Process	GO:0051049	5	regulation of transport	45	319	286	4417	2.18	6.26843e-07	Q13642_FHL1 P10124_SRGN O00194_RAB27B P05106_ITGB3 Q15746_MYLK P01024_C3 P04083_ANXA1 P43405_SYK Q8NE86_MCU Q8WU39_MZB1 P16885_PLCG2 Q12797_ASPH P05556_ITGB1 P28161_GSTM2 Q13555_CAMK2G P20592_MX2 P27986_PIK3R1 P02647_APOA1 P07093_SERPINE2 P29466_CASP1 Q96C24_SYTL4 P07948_LYN P07996_THBS1 Q01484_ANK2 Q99439_CNN2 P16671_CD36 P02765_AHSG P30273_FCER1G P49407_ARRB1 P08571_CD14 P35611_ADD1 P50148_GNAQ…
Biological Process	GO:2000147	7	positive regulation of cell motility	18	68	286	4417	4.09	8.08384e-07	P07948_LYN P07996_THBS1 Q99969_RARRES2 P05106_ITGB3 Q15746_MYLK P49593_PPM1F P55008_AIF1 P04792_HSPB1 P18054_ALOX12 Q12913_PTPRJ P05556_ITGB1 P27986_PIK3R1 P98082_DAB2 P01137_TGFB1 P13501_CCL5 Q8IU85_CAMK1D P16109_SELP Q13418_ILK
Biological Process	GO:0048520	6	positive regulation of behavior	11	24	286	4417	7.08	9.34226e-07	Q12913_PTPRJ P02768_ALB P07996_THBS1 Q14005_IL16 Q99969_RARRES2 P01137_TGFB1 P49593_PPM1F P55008_AIF1 P04792_HSPB1 P13501_CCL5 Q8IU85_CAMK1D
Biological Process	GO:0002694	6	regulation of leukocyte activation	25	126	286	4417	3.06	1.02762e-06	P07948_LYN O43639_NCK2 P01848_TRAC P07996_THBS1 P12931_SRC P20963_CD247 P55008_AIF1 P30273_FCER1G Q06187_BTK P43405_SYK Q8WU39_MZB1 Q15833_STXBP2 P27987_ITPKB O75791_GRAP2 Q14116_IL18 P18065_IGFBP2 P27986_PIK3R1 P51452_DUSP3 P01137_TGFB1 P07947_YES1 O76074_PDE5A P13501_CCL5 Q13315_ATM P37840_SNCA P41218_MNDA
Biological Process	GO:0044767	3	single-organism developmental process	85	804	286	4417	1.63	1.04989e-06	P09493_TPM1 Q13642_FHL1 P11766_ADH5 Q15746_MYLK P12931_SRC P08514_ITGA2B P04083_ANXA1 Q9ULH1_ASAP1 P43405_SYK P16885_PLCG2 P10253_GAA P24844_MYL9 Q12913_PTPRJ Q12797_ASPH P27986_PIK3R1 P02647_APOA1 P11215_ITGAM P11277_SPTB P07093_SERPINE2 P46527_CDKN1B Q13418_ILK O75369_FLNB P55957_BID P26447_S100A4 Q9HB21_PLEKHA1 P07948_LYN P07996_THBS1 Q92597_NDRG1 Q99969_RARRES2 P05067_APP P50148_GNAQ P18206_V…
Biological Process	GO:0050795	5	regulation of behavior	12	30	286	4417	6.18	1.20667e-06	Q12913_PTPRJ P02768_ALB P07948_LYN P07996_THBS1 Q14005_IL16 Q99969_RARRES2 P01137_TGFB1 P49593_PPM1F P55008_AIF1 P04792_HSPB1 P13501_CCL5 Q8IU85_CAMK1D
Biological Process	GO:0032103	6	positive regulation of response to external stimulus	14	43	286	4417	5.03	1.61632e-06	Q12913_PTPRJ P06702_S100A9 P07996_THBS1 Q14005_IL16 Q99969_RARRES2 Q14116_IL18 P01137_TGFB1 P49593_PPM1F P55008_AIF1 P30273_FCER1G P01024_C3 P04792_HSPB1 P13501_CCL5 Q8IU85_CAMK1D
Biological Process	GO:0048869	4	cellular developmental process	70	624	286	4417	1.73	1.79023e-06	P09493_TPM1 Q13642_FHL1 P12931_SRC P08514_ITGA2B P04083_ANXA1 Q9ULH1_ASAP1 P43405_SYK P16885_PLCG2 P24844_MYL9 Q12913_PTPRJ P27986_PIK3R1 P02647_APOA1 P11215_ITGAM P11277_SPTB P07093_SERPINE2 Q13418_ILK O75369_FLNB P26447_S100A4 Q9HB21_PLEKHA1 P07948_LYN Q9Y624_F11R Q92597_NDRG1 Q99969_RARRES2 P05067_APP P50148_GNAQ Q16643_DBN1 O75116_ROCK2 Q9NR12_PDLIM7 P27987_ITPKB Q8NF91_SYNE1 P21333_FLNA P980…
Biological Process	GO:0051272	6	positive regulation of cellular component movement	18	72	286	4417	3.86	1.92426e-06	P07948_LYN P07996_THBS1 Q99969_RARRES2 P05106_ITGB3 Q15746_MYLK P49593_PPM1F P55008_AIF1 P04792_HSPB1 P18054_ALOX12 Q12913_PTPRJ P05556_ITGB1 P27986_PIK3R1 P98082_DAB2 P01137_TGFB1 P13501_CCL5 Q8IU85_CAMK1D P16109_SELP Q13418_ILK
Biological Process	GO:0030154	5	cell differentiation	68	601	286	4417	1.75	1.97661e-06	P09493_TPM1 Q13642_FHL1 P12931_SRC P08514_ITGA2B P04083_ANXA1 P43405_SYK P16885_PLCG2 P24844_MYL9 Q12913_PTPRJ P27986_PIK3R1 P02647_APOA1 P11215_ITGAM P11277_SPTB P07093_SERPINE2 Q13418_ILK O75369_FLNB P26447_S100A4 Q9HB21_PLEKHA1 P07948_LYN Q9Y624_F11R Q92597_NDRG1 Q99969_RARRES2 P05067_APP P50148_GNAQ Q16643_DBN1 O75116_ROCK2 Q9NR12_PDLIM7 P27987_ITPKB Q8NF91_SYNE1 P21333_FLNA P98082_DAB2 P5256…
Biological Process	GO:0003012	5	muscle system process	16	58	286	4417	4.26	2.30216e-06	P09493_TPM1 P10253_GAA P24844_MYL9 Q12797_ASPH Q01484_ANK2 P28161_GSTM2 Q9Y490_TLN1 Q13884_SNTB1 Q15746_MYLK P46939_UTRN P07951_TPM2 O76074_PDE5A O75116_ROCK2 P18206_VCL Q05682_CALD1 P67936_TPM4
Biological Process	GO:0009966	6	regulation of signal transduction	61	521	286	4417	1.81	2.70709e-06	P10909_CLU O43639_NCK2 P05106_ITGB3 P12931_SRC P02760_AMBP P01024_C3 Q9ULH1_ASAP1 P43405_SYK Q14766_LTBP1 P04792_HSPB1 Q96P48_ARAP1 P04040_CAT Q14644_RASA3 P52566_ARHGDIB Q12913_PTPRJ Q12797_ASPH P49795_RGS19 P05556_ITGB1 O43150_ASAP2 P18065_IGFBP2 P02647_APOA1 O76074_PDE5A P07093_SERPINE2 P24723_PRKCH P29466_CASP1 Q13418_ILK Q684P5_RAP1GAP2 Q99683_MAP3K5 P55957_BID P26447_S100A4 Q9HB21_PLEKHA1 P…
Biological Process	GO:0050867	6	positive regulation of cell activation	21	99	286	4417	3.28	3.28416e-06	P07948_LYN O43639_NCK2 P01848_TRAC P07996_THBS1 P12931_SRC P20963_CD247 P55008_AIF1 P30273_FCER1G Q06187_BTK P43405_SYK P27987_ITPKB Q12913_PTPRJ O75791_GRAP2 Q14116_IL18 P18065_IGFBP2 P27986_PIK3R1 P01137_TGFB1 P07947_YES1 P08567_PLEK P13501_CCL5 P16109_SELP
Biological Process	GO:0050920	6	regulation of chemotaxis	11	27	286	4417	6.29	3.37572e-06	Q12913_PTPRJ P07948_LYN P07996_THBS1 Q14005_IL16 Q99969_RARRES2 P01137_TGFB1 P49593_PPM1F P55008_AIF1 P04792_HSPB1 P13501_CCL5 Q8IU85_CAMK1D
Biological Process	GO:0023051	4	regulation of signaling	65	574	286	4417	1.75	3.58938e-06	P10909_CLU P12931_SRC P02760_AMBP P01024_C3 Q9ULH1_ASAP1 P43405_SYK Q14766_LTBP1 P04792_HSPB1 Q96P48_ARAP1 Q8NE86_MCU Q12913_PTPRJ Q12797_ASPH P49795_RGS19 O43150_ASAP2 P02647_APOA1 P07093_SERPINE2 P29466_CASP1 Q13418_ILK Q99683_MAP3K5 P55957_BID P26447_S100A4 Q9HB21_PLEKHA1 P07948_LYN P07996_THBS1 Q7LDG7_RASGRP2 P16671_CD36 P05067_APP Q16643_DBN1 P42331_ARHGAP25 P27987_ITPKB P09467_FBP1 P21333_F…
Biological Process	GO:0010811	7	positive regulation of cell-substrate adhesion	10	22	286	4417	7.02	4.03358e-06	Q12913_PTPRJ P07996_THBS1 P05556_ITGB1 P16671_CD36 P98082_DAB2 Q9Y6C2_EMILIN1 P46939_UTRN P49593_PPM1F P14543_NID1 Q13418_ILK
Biological Process	GO:0050921	7	positive regulation of chemotaxis	10	22	286	4417	7.02	4.03358e-06	Q12913_PTPRJ P07996_THBS1 Q14005_IL16 Q99969_RARRES2 P01137_TGFB1 P49593_PPM1F P55008_AIF1 P04792_HSPB1 P13501_CCL5 Q8IU85_CAMK1D
Biological Process	GO:0010646	5	regulation of cell communication	65	576	286	4417	1.74	4.05173e-06	P10909_CLU P12931_SRC P02760_AMBP P01024_C3 Q9ULH1_ASAP1 P43405_SYK Q14766_LTBP1 P04792_HSPB1 Q96P48_ARAP1 Q8NE86_MCU Q12913_PTPRJ Q12797_ASPH P49795_RGS19 O43150_ASAP2 P02647_APOA1 P07093_SERPINE2 P29466_CASP1 Q13418_ILK Q99683_MAP3K5 P55957_BID P26447_S100A4 Q9HB21_PLEKHA1 P07948_LYN P07996_THBS1 Q7LDG7_RASGRP2 P16671_CD36 P05067_APP Q16643_DBN1 P42331_ARHGAP25 P27987_ITPKB P09467_FBP1 P21333_F…
Biological Process	GO:0048513	6	organ development	59	506	286	4417	1.8	4.83293e-06	P09493_TPM1 Q13642_FHL1 P10124_SRGN P51608_MECP2 P16157_ANK1 Q15746_MYLK P12931_SRC P04264_KRT1 P04083_ANXA1 P43405_SYK P09486_SPARC Q8N1K5_THEMIS P13645_KRT10 Q13510_ASAH1 P16885_PLCG2 P10253_GAA Q12913_PTPRJ P61244_MAX P05556_ITGB1 Q9UII2_ATPIF1 P27986_PIK3R1 P02647_APOA1 Q9C0K0_BCL11B P11215_ITGAM P11277_SPTB P07093_SERPINE2 P46527_CDKN1B O75369_FLNB P58546_MTPN Q9NQC3_RTN4 P55957_BID P26447_S…
Biological Process	GO:0033993	5	response to lipid	25	137	286	4417	2.82	4.87355e-06	P11766_ADH5 P55957_BID P06702_S100A9 P07948_LYN P07996_THBS1 P16671_CD36 P12931_SRC P01009_SERPINA1 P04083_ANXA1 P08571_CD14 P35611_ADD1 P09486_SPARC P18054_ALOX12 P00918_CA2 P16885_PLCG2 P05556_ITGB1 P02647_APOA1 Q14116_IL18 P18065_IGFBP2 P27338_MAOB P01137_TGFB1 P02649_APOE P13501_CCL5 P37840_SNCA P16109_SELP
Biological Process	GO:0006936	6	muscle contraction	14	47	286	4417	4.6	4.91382e-06	P09493_TPM1 P10253_GAA P24844_MYL9 Q12797_ASPH Q01484_ANK2 Q9Y490_TLN1 Q13884_SNTB1 Q15746_MYLK P46939_UTRN P07951_TPM2 O75116_ROCK2 P18206_VCL Q05682_CALD1 P67936_TPM4
Biological Process	GO:0010810	6	regulation of cell-substrate adhesion	13	41	286	4417	4.9	6.00757e-06	Q12913_PTPRJ P07996_THBS1 P05556_ITGB1 P16671_CD36 P98082_DAB2 P27986_PIK3R1 Q9Y6C2_EMILIN1 P46939_UTRN P12931_SRC P49593_PPM1F P14543_NID1 O75116_ROCK2 Q13418_ILK
Biological Process	GO:0010038	5	response to metal ion	18	78	286	4417	3.56	6.24046e-06	P02768_ALB P06702_S100A9 P07996_THBS1 Q92597_NDRG1 P01009_SERPINA1 P09486_SPARC P02679_FGG P13645_KRT10 P00918_CA2 P02675_FGB Q12797_ASPH P09467_FBP1 P18065_IGFBP2 P27338_MAOB P06396_GSN P02671_FGA P46527_CDKN1B P37840_SNCA
Biological Process	GO:0044765	5	single-organism transport	81	796	286	4417	1.57	1.02663e-05	P10909_CLU P10124_SRGN P68871_HBB Q13201_MMRN1 P02775_PPBP P08514_ITGA2B P04083_ANXA1 Q96CV9_OPTN P43405_SYK P02679_FGG Q8WUX9_CHMP7 Q8NE86_MCU P68366_TUBA4A P02675_FGB P16885_PLCG2 P02774_GC Q12797_ASPH P27986_PIK3R1 P02647_APOA1 P02776_PF4 P07093_SERPINE2 P46527_CDKN1B Q9NZN3_EHD3 P12259_F5 Q0VD83_APOBR P55957_BID P07948_LYN P07996_THBS1 P16671_CD36 Q9BQS8_FYCO1 Q6VY07_PACS1 P55008_AIF1 P30273_…
Biological Process	GO:0006811	6	ion transport	24	134	286	4417	2.77	1.1023e-05	P02768_ALB P68871_HBB P07948_LYN P16157_ANK1 Q01484_ANK2 P16671_CD36 P04083_ANXA1 P30273_FCER1G P43405_SYK Q8NE86_MCU P00918_CA2 P16885_PLCG2 Q12797_ASPH Q13555_CAMK2G P02787_TF P02647_APOA1 P08133_ANXA6 P02649_APOE P13501_CCL5 P46527_CDKN1B P37840_SNCA Q8N1Q1_CA13 P63104_YWHAZ P02656_APOC3
Biological Process	GO:0051130	5	positive regulation of cellular component organization	29	183	286	4417	2.45	1.1877e-05	P09493_TPM1 P55957_BID P07948_LYN P51608_MECP2 O43639_NCK2 P16671_CD36 P12931_SRC P02765_AHSG P49593_PPM1F P01024_C3 P04083_ANXA1 P30273_FCER1G P49407_ARRB1 P08571_CD14 P35611_ADD1 Q96P48_ARAP1 O75116_ROCK2 Q12913_PTPRJ P05556_ITGB1 P98082_DAB2 P27986_PIK3R1 P01137_TGFB1 P02649_APOE P08567_PLEK Q6PJW8_CNST P46527_CDKN1B P37840_SNCA Q8IU85_CAMK1D Q13418_ILK
Biological Process	GO:0050793	4	regulation of developmental process	46	372	286	4417	1.91	1.74393e-05	P10124_SRGN P51608_MECP2 P05106_ITGB3 P04264_KRT1 P01024_C3 P43405_SYK P04792_HSPB1 Q96P48_ARAP1 P18054_ALOX12 Q9HBI1_PARVB P05556_ITGB1 P27986_PIK3R1 P02647_APOA1 Q9C0K0_BCL11B O76074_PDE5A P02776_PF4 P07093_SERPINE2 P24723_PRKCH P46527_CDKN1B Q13418_ILK P58546_MTPN Q9NQC3_RTN4 P07948_LYN Q6ZSZ5_ARHGEF18 P07996_THBS1 Q14432_PDE3A P16671_CD36 P02765_AHSG Q99501_GAS2L1 P05067_APP Q06187_BTK P35611…
Biological Process	GO:0019932	7	second-messenger-mediated signaling	10	26	286	4417	5.94	2.01214e-05	P16885_PLCG2 Q01484_ANK2 Q14432_PDE3A P16671_CD36 P28161_GSTM2 Q02153_GUCY1B3 P02649_APOE Q86YW5_TREML1 Q06187_BTK Q8NE86_MCU
Biological Process	GO:0030100	7	regulation of endocytosis	14	53	286	4417	4.08	2.06618e-05	P05556_ITGB1 P16671_CD36 Q99439_CNN2 P98082_DAB2 P01137_TGFB1 P02765_AHSG P30273_FCER1G P01024_C3 P08571_CD14 P43405_SYK P35611_ADD1 P37840_SNCA Q8IU85_CAMK1D P02656_APOC3
Biological Process	GO:0006955	3	immune response	42	329	286	4417	1.97	2.12755e-05	P10909_CLU P06702_S100A9 Q14005_IL16 P02775_PPBP P04264_KRT1 P01024_C3 P43405_SYK P53634_CTSC P52566_ARHGDIB P16885_PLCG2 P01860_IGHG3 Q86UT6_NLRX1 Q13555_CAMK2G P20592_MX2 P02776_PF4 P29466_CASP1 P63104_YWHAZ P01871_IGHM Q99683_MAP3K5 P07948_LYN P41226_UBA7 P07996_THBS1 P01857_IGHG1 Q86YW5_TREML1 P30273_FCER1G P55008_AIF1 P08571_CD14 P05067_APP Q06187_BTK O15117_FYB P10720_PF4V1 Q15833_STXBP2 P1…
Biological Process	GO:0019220	7	regulation of phosphate metabolic process	46	375	286	4417	1.89	2.14849e-05	P09493_TPM1 O43639_NCK2 Q96RF0_SNX18 P05106_ITGB3 P07951_TPM2 P01024_C3 Q9ULH1_ASAP1 Q14554_PDIA5 P43405_SYK Q96P48_ARAP1 P52566_ARHGDIB Q12913_PTPRJ P05556_ITGB1 Q9UII2_ATPIF1 Q9Y490_TLN1 O43150_ASAP2 P27986_PIK3R1 P02647_APOA1 O76074_PDE5A P46527_CDKN1B Q13418_ILK Q684P5_RAP1GAP2 Q99683_MAP3K5 P07948_LYN P07996_THBS1 P16671_CD36 P23229_ITGA6 Q13976_PRKG1 Q8TB24_RIN3 P49593_PPM1F P49407_ARRB1 P0…
Biological Process	GO:0007010	5	cytoskeleton organization	38	285	286	4417	2.06	2.25513e-05	P09493_TPM1 P06702_S100A9 P16157_ANK1 O43639_NCK2 Q9BR76_CORO1B Q96P48_ARAP1 Q8N4C6_NIN Q9HBI1_PARVB P52566_ARHGDIB P05556_ITGB1 Q9Y490_TLN1 P12814_ACTN1 O75369_FLNB Q6ZSZ5_ARHGEF18 Q99439_CNN2 Q9UI08_EVL Q13976_PRKG1 Q9Y4D1_DAAM1 Q99501_GAS2L1 P55008_AIF1 P49407_ARRB1 Q9H4B7_TUBB1 Q9Y5S2_CDC42BPB P35611_ADD1 Q16643_DBN1 O75116_ROCK2 Q96B97_SH3KBP1 Q9NR12_PDLIM7 Q8NF91_SYNE1 P21333_FLNA Q96RT1_ER…
Biological Process	GO:0009617	5	response to bacterium	18	86	286	4417	3.23	2.46698e-05	P11766_ADH5 P06702_S100A9 P07948_LYN P16671_CD36 P61626_LYZ P02775_PPBP P01009_SERPINA1 P30273_FCER1G P08571_CD14 P43405_SYK P09486_SPARC P16885_PLCG2 Q14116_IL18 P27338_MAOB P01137_TGFB1 P13501_CCL5 P37840_SNCA P16109_SELP
Biological Process	GO:0048731	5	system development	78	776	286	4417	1.55	2.60651e-05	P09493_TPM1 Q13642_FHL1 P10124_SRGN Q15746_MYLK P12931_SRC P08514_ITGA2B P04264_KRT1 P04083_ANXA1 P43405_SYK P16885_PLCG2 P10253_GAA P24844_MYL9 Q12913_PTPRJ P27986_PIK3R1 P02647_APOA1 P11215_ITGAM P11277_SPTB P07093_SERPINE2 P46527_CDKN1B Q13418_ILK O75369_FLNB P55957_BID P26447_S100A4 Q9HB21_PLEKHA1 P07948_LYN P07996_THBS1 Q92597_NDRG1 Q99969_RARRES2 P05067_APP P50148_GNAQ Q16643_DBN1 O75116_RO…
Biological Process	GO:0031589	5	cell-substrate adhesion	11	33	286	4417	5.15	2.6152e-05	P05556_ITGB1 P05106_ITGB3 P12814_ACTN1 P08514_ITGA2B P04275_VWF P26010_ITGB7 P40197_GP5 P14543_NID1 P18206_VCL Q13418_ILK P17301_ITGA2
Biological Process	GO:0000902	6	cell morphogenesis	28	181	286	4417	2.39	2.74901e-05	Q9NQC3_RTN4 A0MZ66_KIAA1598 P26447_S100A4 P16157_ANK1 O43639_NCK2 Q01484_ANK2 Q9UI08_EVL P05106_ITGB3 P12931_SRC P08514_ITGA2B P07359_GP1BA Q9ULH1_ASAP1 P05067_APP P35611_ADD1 O75116_ROCK2 P24844_MYL9 P21333_FLNA Q01082_SPTBN1 P05556_ITGB1 Q9Y490_TLN1 Q13813_SPTAN1 P98082_DAB2 Q9C0K0_BCL11B P01137_TGFB1 P11277_SPTB P06396_GSN Q13418_ILK P17301_ITGA2
Biological Process	GO:0044087	4	regulation of cellular component biogenesis	23	132	286	4417	2.69	2.78219e-05	P09493_TPM1 P10909_CLU P55957_BID P51608_MECP2 O43639_NCK2 P07996_THBS1 P12931_SRC P49593_PPM1F P35611_ADD1 Q96P48_ARAP1 O75116_ROCK2 Q12913_PTPRJ Q01082_SPTBN1 Q13813_SPTAN1 O15511_ARPC5 P01137_TGFB1 P11277_SPTB P08567_PLEK P06396_GSN P24723_PRKCH P46527_CDKN1B P37840_SNCA P16109_SELP
Biological Process	GO:0022008	7	neurogenesis	38	289	286	4417	2.03	3.08976e-05	A0MZ66_KIAA1598 P51608_MECP2 P16157_ANK1 O43639_NCK2 P05106_ITGB3 P12931_SRC P08514_ITGA2B P04083_ANXA1 P24844_MYL9 P05556_ITGB1 Q01082_SPTBN1 Q9Y490_TLN1 P02647_APOA1 Q9C0K0_BCL11B Q96FJ2_DYNLL2 P11215_ITGAM P11277_SPTB P07093_SERPINE2 P24723_PRKCH Q13418_ILK P58546_MTPN Q9NQC3_RTN4 P07948_LYN Q01484_ANK2 Q9UI08_EVL Q13976_PRKG1 Q92597_NDRG1 P05067_APP P50148_GNAQ Q16643_DBN1 O75116_ROCK2 O15357…
Biological Process	GO:0032844	4	regulation of homeostatic process	17	79	286	4417	3.32	3.12903e-05	P16885_PLCG2 Q13642_FHL1 Q12797_ASPH P07948_LYN Q01484_ANK2 P28161_GSTM2 P05106_ITGB3 P12931_SRC P01137_TGFB1 Q99501_GAS2L1 P04083_ANXA1 P30273_FCER1G P49407_ARRB1 P43405_SYK P37840_SNCA P18054_ALOX12 P00918_CA2
Biological Process	GO:0006629	4	lipid metabolic process	39	301	286	4417	2	3.29119e-05	P02766_TTR P34913_EPHX2 P10909_CLU P11766_ADH5 P02768_ALB P51608_MECP2 P01024_C3 P23219_PTGS1 Q96PE3_INPP4A P43405_SYK P04040_CAT Q9NUB1_ACSS1 P18054_ALOX12 Q13510_ASAH1 P10619_CTSA P16885_PLCG2 P02774_GC P27986_PIK3R1 P02647_APOA1 Q0VD83_APOBR Q9HB21_PLEKHA1 P43304_GPD2 Q14432_PDE3A P16671_CD36 Q9BY49_PECR Q99969_RARRES2 P05166_PCCB P05067_APP P24557_TBXAS1 O75521_ECI2 P36969_GPX4 Q9UHQ9_CYB5R1 …
Biological Process	GO:0050776	5	regulation of immune response	32	225	286	4417	2.2	3.45619e-05	P10909_CLU P04264_KRT1 P20963_CD247 P02760_AMBP P01024_C3 Q86WV1_SKAP1 P43405_SYK Q8N1K5_THEMIS P16885_PLCG2 P01860_IGHG3 P05556_ITGB1 P02647_APOA1 P27986_PIK3R1 P07948_LYN Q9HB21_PLEKHA1 P01848_TRAC P16671_CD36 P01857_IGHG1 P30273_FCER1G P26010_ITGB7 Q06187_BTK P08571_CD14 O15117_FYB Q15833_STXBP2 O75791_GRAP2 P52564_MAP2K6 Q9Y3Z3_SAMHD1 P51452_DUSP3 P01137_TGFB1 P13501_CCL5 P07225_PROS1 P41218_…
Biological Process	GO:0051174	6	regulation of phosphorus metabolic process	46	383	286	4417	1.85	3.68732e-05	P09493_TPM1 O43639_NCK2 Q96RF0_SNX18 P05106_ITGB3 P07951_TPM2 P01024_C3 Q9ULH1_ASAP1 Q14554_PDIA5 P43405_SYK Q96P48_ARAP1 P52566_ARHGDIB Q12913_PTPRJ P05556_ITGB1 Q9UII2_ATPIF1 Q9Y490_TLN1 O43150_ASAP2 P27986_PIK3R1 P02647_APOA1 O76074_PDE5A P46527_CDKN1B Q13418_ILK Q684P5_RAP1GAP2 Q99683_MAP3K5 P07948_LYN P07996_THBS1 P16671_CD36 P23229_ITGA6 Q13976_PRKG1 Q8TB24_RIN3 P49593_PPM1F P49407_ARRB1 P0…
Biological Process	GO:0007160	6	cell-matrix adhesion	10	28	286	4417	5.52	3.96444e-05	P05556_ITGB1 P05106_ITGB3 P12814_ACTN1 P08514_ITGA2B P26010_ITGB7 P40197_GP5 P14543_NID1 P18206_VCL Q13418_ILK P17301_ITGA2
Biological Process	GO:0032989	5	cellular component morphogenesis	29	196	286	4417	2.29	4.36911e-05	P09493_TPM1 Q9NQC3_RTN4 A0MZ66_KIAA1598 P26447_S100A4 P16157_ANK1 O43639_NCK2 Q01484_ANK2 Q9UI08_EVL P05106_ITGB3 P12931_SRC P08514_ITGA2B P07359_GP1BA Q9ULH1_ASAP1 P05067_APP P35611_ADD1 O75116_ROCK2 P24844_MYL9 P21333_FLNA Q01082_SPTBN1 P05556_ITGB1 Q9Y490_TLN1 Q13813_SPTAN1 P98082_DAB2 Q9C0K0_BCL11B P01137_TGFB1 P11277_SPTB P06396_GSN Q13418_ILK P17301_ITGA2
Biological Process	GO:0034330	4	cell junction organization	13	49	286	4417	4.1	4.39447e-05	Q15404_RSU1 P48059_LIMS1 P21333_FLNA P05556_ITGB1 Q9Y624_F11R P23229_ITGA6 Q9Y490_TLN1 P01137_TGFB1 Q9Y4G6_TLN2 P12814_ACTN1 P18206_VCL Q13418_ILK Q9HBI1_PARVB
Biological Process	GO:0051249	7	regulation of lymphocyte activation	21	117	286	4417	2.77	4.46872e-05	P07948_LYN O43639_NCK2 P01848_TRAC P12931_SRC P20963_CD247 P55008_AIF1 Q06187_BTK P43405_SYK Q8WU39_MZB1 P27987_ITPKB O75791_GRAP2 Q14116_IL18 P18065_IGFBP2 P27986_PIK3R1 P51452_DUSP3 P01137_TGFB1 P07947_YES1 O76074_PDE5A P13501_CCL5 Q13315_ATM P41218_MNDA
Biological Process	GO:0000904	7	cell morphogenesis involved in differentiation	24	146	286	4417	2.54	4.62783e-05	Q9NQC3_RTN4 A0MZ66_KIAA1598 P26447_S100A4 P16157_ANK1 O43639_NCK2 Q01484_ANK2 Q9UI08_EVL P05106_ITGB3 P12931_SRC P08514_ITGA2B P05067_APP O75116_ROCK2 P24844_MYL9 P21333_FLNA Q01082_SPTBN1 P05556_ITGB1 Q13813_SPTAN1 P98082_DAB2 Q9Y490_TLN1 Q9C0K0_BCL11B P01137_TGFB1 P11277_SPTB Q13418_ILK P17301_ITGA2
Biological Process	GO:0002253	7	activation of immune response	22	127	286	4417	2.68	4.80195e-05	P10909_CLU Q9HB21_PLEKHA1 P07948_LYN P01848_TRAC P01857_IGHG1 P04264_KRT1 P20963_CD247 P01024_C3 P30273_FCER1G P08571_CD14 Q06187_BTK Q86WV1_SKAP1 P43405_SYK Q8N1K5_THEMIS O15117_FYB P16885_PLCG2 P01860_IGHG3 O75791_GRAP2 P52564_MAP2K6 P27986_PIK3R1 P51452_DUSP3 P41218_MNDA
Biological Process	GO:0048666	10	neuron development	27	177	286	4417	2.36	5.11259e-05	Q9NQC3_RTN4 A0MZ66_KIAA1598 P07948_LYN P51608_MECP2 P16157_ANK1 O43639_NCK2 Q01484_ANK2 Q13976_PRKG1 Q9UI08_EVL P05106_ITGB3 P12931_SRC P08514_ITGA2B P05067_APP P50148_GNAQ O75116_ROCK2 P24844_MYL9 Q01082_SPTBN1 P05556_ITGB1 Q9Y490_TLN1 Q13813_SPTAN1 P02647_APOA1 Q9C0K0_BCL11B Q96FJ2_DYNLL2 P02649_APOE P11277_SPTB Q13418_ILK P17301_ITGA2
Biological Process	GO:0031175	11	neuron projection development	25	157	286	4417	2.46	5.22119e-05	Q9NQC3_RTN4 A0MZ66_KIAA1598 P07948_LYN P51608_MECP2 P16157_ANK1 O43639_NCK2 Q01484_ANK2 Q13976_PRKG1 Q9UI08_EVL P05106_ITGB3 P12931_SRC P08514_ITGA2B P05067_APP O75116_ROCK2 P24844_MYL9 Q01082_SPTBN1 P05556_ITGB1 Q13813_SPTAN1 P02647_APOA1 Q9Y490_TLN1 Q9C0K0_BCL11B P02649_APOE P11277_SPTB Q13418_ILK P17301_ITGA2
Biological Process	GO:0043269	6	regulation of ion transport	16	74	286	4417	3.34	5.49243e-05	P16885_PLCG2 Q13642_FHL1 Q12797_ASPH P07948_LYN Q01484_ANK2 P07996_THBS1 Q13555_CAMK2G P28161_GSTM2 P27338_MAOB Q15746_MYLK P46939_UTRN P01137_TGFB1 P43405_SYK P13501_CCL5 P07093_SERPINE2 P37840_SNCA
Biological Process	GO:0034329	5	cell junction assembly	12	43	286	4417	4.31	5.95484e-05	Q15404_RSU1 P48059_LIMS1 P21333_FLNA P05556_ITGB1 Q9Y624_F11R P23229_ITGA6 Q9Y490_TLN1 Q9Y4G6_TLN2 P12814_ACTN1 P18206_VCL Q13418_ILK Q9HBI1_PARVB
Biological Process	GO:0035556	6	intracellular signal transduction	53	477	286	4417	1.72	6.79101e-05	P10909_CLU O00194_RAB27B P12931_SRC Q96AX2_RAB37 Q7L591_DOK3 P43405_SYK P04792_HSPB1 Q96P48_ARAP1 Q14644_RASA3 Q8NE86_MCU P52566_ARHGDIB P16885_PLCG2 P49795_RGS19 P28161_GSTM2 P27986_PIK3R1 P24723_PRKCH P46527_CDKN1B Q15404_RSU1 Q99683_MAP3K5 P07948_LYN Q6ZSZ5_ARHGEF18 Q9HB21_PLEKHA1 Q01484_ANK2 Q7LDG7_RASGRP2 Q14432_PDE3A P16671_CD36 Q92597_NDRG1 P49593_PPM1F Q86YW5_TREML1 P55008_AIF1 P08571_CD1…
Biological Process	GO:0014070	5	response to organic cyclic compound	25	160	286	4417	2.41	7.13892e-05	P55957_BID P07948_LYN P07996_THBS1 Q14432_PDE3A P16671_CD36 P12931_SRC P01009_SERPINA1 P04083_ANXA1 P09486_SPARC P04040_CAT P00918_CA2 Q12797_ASPH P05556_ITGB1 P28161_GSTM2 P02647_APOA1 Q14116_IL18 P18065_IGFBP2 P27338_MAOB P01137_TGFB1 P02649_APOE P13501_CCL5 P06396_GSN P29466_CASP1 P46527_CDKN1B P37840_SNCA
Biological Process	GO:0072376	6	protein activation cascade	8	18	286	4417	6.86	7.42335e-05	P10909_CLU P01860_IGHG3 P01857_IGHG1 P07359_GP1BA P04264_KRT1 P04275_VWF P01024_C3 P40197_GP5
Biological Process	GO:2000026	5	regulation of multicellular organismal development	35	267	286	4417	2.02	7.44846e-05	P10124_SRGN P51608_MECP2 P04264_KRT1 P01024_C3 P43405_SYK P04792_HSPB1 P18054_ALOX12 P05556_ITGB1 P02647_APOA1 P27986_PIK3R1 Q9C0K0_BCL11B P02776_PF4 P07093_SERPINE2 P24723_PRKCH P46527_CDKN1B Q13418_ILK P58546_MTPN Q9NQC3_RTN4 P07948_LYN P07996_THBS1 P02765_AHSG Q99501_GAS2L1 P05067_APP Q06187_BTK P50148_GNAQ P35611_ADD1 Q16643_DBN1 O75116_ROCK2 P00918_CA2 P27987_ITPKB O15357_INPPL1 P98082_DAB2 …
Biological Process	GO:0009653	4	anatomical structure morphogenesis	46	395	286	4417	1.8	7.94683e-05	P09493_TPM1 Q13642_FHL1 A0MZ66_KIAA1598 P16157_ANK1 O43639_NCK2 P05106_ITGB3 Q15746_MYLK P12931_SRC P08514_ITGA2B P07359_GP1BA Q9ULH1_ASAP1 P43405_SYK P24844_MYL9 P10253_GAA Q12913_PTPRJ Q12797_ASPH P05556_ITGB1 Q9UII2_ATPIF1 Q01082_SPTBN1 Q9Y490_TLN1 Q9C0K0_BCL11B P11277_SPTB P07093_SERPINE2 Q13418_ILK P58546_MTPN Q9NQC3_RTN4 Q9HB21_PLEKHA1 P26447_S100A4 P07996_THBS1 Q01484_ANK2 Q9UI08_EVL P0506…
Biological Process	GO:0002532	6	production of molecular mediator involved in inflammatory response	5	5	286	4417	15.44	8.06386e-05	P30273_FCER1G P43405_SYK P07948_LYN P09917_ALOX5 P63104_YWHAZ
Biological Process	GO:0043114	7	regulation of vascular permeability	5	5	286	4417	15.44	8.06386e-05	P07947_YES1 Q12913_PTPRJ Q14432_PDE3A Q14116_IL18 P12931_SRC
Biological Process	GO:0032496	7	response to lipopolysaccharide	14	60	286	4417	3.6	8.41646e-05	P16885_PLCG2 P11766_ADH5 P06702_S100A9 P07948_LYN P16671_CD36 Q14116_IL18 P27338_MAOB P01137_TGFB1 P01009_SERPINA1 P08571_CD14 P09486_SPARC P13501_CCL5 P37840_SNCA P16109_SELP
Biological Process	GO:0006066	5	alcohol metabolic process	16	77	286	4417	3.21	8.90259e-05	P16885_PLCG2 Q0VD83_APOBR P02774_GC P11766_ADH5 P51608_MECP2 P43304_GPD2 Q9UHQ9_CYB5R1 O15357_INPPL1 Q9BY49_PECR P02647_APOA1 P02649_APOE P05067_APP P04040_CAT Q9NUB1_ACSS1 P22830_FECH P02656_APOC3
Biological Process	GO:0002696	7	positive regulation of leukocyte activation	18	95	286	4417	2.93	9.33705e-05	P07948_LYN O43639_NCK2 P01848_TRAC P07996_THBS1 P12931_SRC P20963_CD247 P55008_AIF1 P30273_FCER1G Q06187_BTK P43405_SYK P27987_ITPKB O75791_GRAP2 Q14116_IL18 P18065_IGFBP2 P27986_PIK3R1 P01137_TGFB1 P07947_YES1 P13501_CCL5
Biological Process	GO:1901615	4	organic hydroxy compound metabolic process	18	95	286	4417	2.93	9.33705e-05	Q0VD83_APOBR P11766_ADH5 P51608_MECP2 P43304_GPD2 Q9BY49_PECR P05067_APP P04040_CAT Q9NUB1_ACSS1 P16885_PLCG2 P02774_GC Q9UHQ9_CYB5R1 P02647_APOA1 O15357_INPPL1 P02649_APOE P37840_SNCA P22830_FECH P02656_APOC3 P58546_MTPN
Biological Process	GO:0030182	9	neuron differentiation	28	194	286	4417	2.23	9.54639e-05	Q9NQC3_RTN4 A0MZ66_KIAA1598 P07948_LYN P51608_MECP2 P16157_ANK1 O43639_NCK2 Q01484_ANK2 Q13976_PRKG1 Q9UI08_EVL P05106_ITGB3 P12931_SRC P08514_ITGA2B P05067_APP P50148_GNAQ O75116_ROCK2 P24844_MYL9 Q01082_SPTBN1 P05556_ITGB1 Q9Y490_TLN1 Q13813_SPTAN1 P02647_APOA1 Q9C0K0_BCL11B Q96FJ2_DYNLL2 P02649_APOE P11277_SPTB Q13418_ILK P58546_MTPN P17301_ITGA2
Biological Process	GO:0045807	8	positive regulation of endocytosis	10	31	286	4417	4.98	9.73944e-05	P05556_ITGB1 P16671_CD36 P98082_DAB2 P02765_AHSG P30273_FCER1G P01024_C3 P08571_CD14 P35611_ADD1 P37840_SNCA Q8IU85_CAMK1D
Biological Process	GO:0050764	8	regulation of phagocytosis	8	19	286	4417	6.5	0.000111109	P16671_CD36 Q99439_CNN2 P01137_TGFB1 P02765_AHSG P30273_FCER1G P01024_C3 P43405_SYK Q8IU85_CAMK1D
Biological Process	GO:0001952	7	regulation of cell-matrix adhesion	9	25	286	4417	5.56	0.000112009	Q12913_PTPRJ P07996_THBS1 P16671_CD36 P27986_PIK3R1 P46939_UTRN P12931_SRC P49593_PPM1F O75116_ROCK2 Q13418_ILK
Biological Process	GO:0080134	5	regulation of response to stress	36	284	286	4417	1.96	0.000114275	P06702_S100A9 Q15746_MYLK P04264_KRT1 P07359_GP1BA P20963_CD247 P02760_AMBP P01024_C3 P04083_ANXA1 P43405_SYK Q12913_PTPRJ P02647_APOA1 P07093_SERPINE2 Q99683_MAP3K5 P07948_LYN P07996_THBS1 P16671_CD36 Q13976_PRKG1 P02765_AHSG Q6VY07_PACS1 P30273_FCER1G P40197_GP5 Q06187_BTK P08571_CD14 Q14116_IL18 P52564_MAP2K6 P98082_DAB2 Q9Y3Z3_SAMHD1 P51452_DUSP3 P01137_TGFB1 P02649_APOE P08567_PLEK P13501_CC…
Biological Process	GO:0061564	12	axon development	21	125	286	4417	2.59	0.000117331	Q9NQC3_RTN4 A0MZ66_KIAA1598 P16157_ANK1 O43639_NCK2 Q01484_ANK2 Q9UI08_EVL P05106_ITGB3 P12931_SRC P08514_ITGA2B P05067_APP O75116_ROCK2 P24844_MYL9 Q01082_SPTBN1 P05556_ITGB1 Q13813_SPTAN1 P02647_APOA1 Q9Y490_TLN1 Q9C0K0_BCL11B P02649_APOE P11277_SPTB P17301_ITGA2
Biological Process	GO:0048468	6	cell development	37	296	286	4417	1.93	0.000119338	P09493_TPM1 A0MZ66_KIAA1598 P51608_MECP2 P16157_ANK1 O43639_NCK2 P05106_ITGB3 P12931_SRC P08514_ITGA2B P24844_MYL9 P05556_ITGB1 Q01082_SPTBN1 Q9Y490_TLN1 P02647_APOA1 Q9C0K0_BCL11B Q96FJ2_DYNLL2 P11215_ITGAM P11277_SPTB Q13418_ILK Q9NQC3_RTN4 P07948_LYN P26447_S100A4 Q01484_ANK2 Q14432_PDE3A Q9UI08_EVL Q13976_PRKG1 Q92597_NDRG1 P05067_APP Q06187_BTK P50148_GNAQ O75116_ROCK2 P21333_FLNA Q13813_SPT…
Biological Process	GO:0051051	6	negative regulation of transport	17	88	286	4417	2.98	0.000123496	P10124_SRGN Q12797_ASPH P07996_THBS1 P21333_FLNA P16671_CD36 P28161_GSTM2 Q99439_CNN2 P02647_APOA1 P05106_ITGB3 P27338_MAOB P01137_TGFB1 P04083_ANXA1 P07093_SERPINE2 P37840_SNCA Q96C24_SYTL4 Q8WU39_MZB1 P02656_APOC3
Biological Process	GO:0051271	6	negative regulation of cellular component movement	11	39	286	4417	4.36	0.000126943	P09493_TPM1 Q12913_PTPRJ P07996_THBS1 Q99439_CNN2 P01137_TGFB1 P02649_APOE P12814_ACTN1 P55008_AIF1 P18206_VCL P46527_CDKN1B Q13418_ILK
Biological Process	GO:0050778	6	positive regulation of immune response	23	146	286	4417	2.43	0.000134342	P10909_CLU Q9HB21_PLEKHA1 P07948_LYN P01848_TRAC P01857_IGHG1 P04264_KRT1 P20963_CD247 P01024_C3 P30273_FCER1G P08571_CD14 Q06187_BTK Q86WV1_SKAP1 P43405_SYK Q8N1K5_THEMIS O15117_FYB P16885_PLCG2 P01860_IGHG3 O75791_GRAP2 P52564_MAP2K6 P27986_PIK3R1 P51452_DUSP3 P13501_CCL5 P41218_MNDA
Biological Process	GO:0070887	5	cellular response to chemical stimulus	62	603	286	4417	1.59	0.000134683	P09493_TPM1 P34913_EPHX2 P05164_MPO P68871_HBB P06702_S100A9 Q14005_IL16 P12931_SRC P04083_ANXA1 P23219_PTGS1 Q14554_PDIA5 Q14240_EIF4A2 P43405_SYK P04792_HSPB1 P09486_SPARC P04040_CAT Q9NUB1_ACSS1 P18054_ALOX12 P13645_KRT10 Q12797_ASPH P48059_LIMS1 P61244_MAX P05556_ITGB1 P28161_GSTM2 Q13555_CAMK2G P20592_MX2 Q9Y490_TLN1 P27986_PIK3R1 P18065_IGFBP2 P11215_ITGAM P02776_PF4 P29466_CASP1 P46527_CDK…
Biological Process	GO:0044057	5	regulation of system process	17	89	286	4417	2.95	0.000141941	P09493_TPM1 P10253_GAA P24844_MYL9 P34913_EPHX2 P51608_MECP2 Q01484_ANK2 Q13555_CAMK2G P28161_GSTM2 P02647_APOA1 P08133_ANXA6 P02649_APOE O76074_PDE5A P07093_SERPINE2 Q16643_DBN1 P37840_SNCA P18054_ALOX12 P58546_MTPN
Biological Process	GO:0051240	5	positive regulation of multicellular organismal process	21	127	286	4417	2.55	0.000147039	P09493_TPM1 P34913_EPHX2 P02768_ALB P51608_MECP2 P07996_THBS1 P16671_CD36 P01024_C3 P30273_FCER1G P08571_CD14 P43405_SYK P04792_HSPB1 P18054_ALOX12 P00918_CA2 Q14116_IL18 P01137_TGFB1 P02776_PF4 O76074_PDE5A P07093_SERPINE2 P37840_SNCA P29466_CASP1 P58546_MTPN
Biological Process	GO:0007411	14	axon guidance	18	100	286	4417	2.78	0.000180202	A0MZ66_KIAA1598 P16157_ANK1 O43639_NCK2 Q01484_ANK2 Q9UI08_EVL P05106_ITGB3 P12931_SRC P08514_ITGA2B P05067_APP O75116_ROCK2 P24844_MYL9 Q01082_SPTBN1 P05556_ITGB1 Q13813_SPTAN1 Q9Y490_TLN1 Q9C0K0_BCL11B P11277_SPTB P17301_ITGA2
Biological Process	GO:0097485	13	neuron projection guidance	18	100	286	4417	2.78	0.000180202	A0MZ66_KIAA1598 P16157_ANK1 O43639_NCK2 Q01484_ANK2 Q9UI08_EVL P05106_ITGB3 P12931_SRC P08514_ITGA2B P05067_APP O75116_ROCK2 P24844_MYL9 Q01082_SPTBN1 P05556_ITGB1 Q13813_SPTAN1 Q9Y490_TLN1 Q9C0K0_BCL11B P11277_SPTB P17301_ITGA2
Biological Process	GO:0048699	8	generation of neurons	34	269	286	4417	1.95	0.000198479	A0MZ66_KIAA1598 P51608_MECP2 P16157_ANK1 O43639_NCK2 P05106_ITGB3 P12931_SRC P08514_ITGA2B P24844_MYL9 P05556_ITGB1 Q01082_SPTBN1 Q9Y490_TLN1 P02647_APOA1 Q9C0K0_BCL11B Q96FJ2_DYNLL2 P11277_SPTB P07093_SERPINE2 P24723_PRKCH Q13418_ILK P58546_MTPN Q9NQC3_RTN4 P07948_LYN Q01484_ANK2 Q9UI08_EVL Q13976_PRKG1 P05067_APP P50148_GNAQ Q16643_DBN1 O75116_ROCK2 O15357_INPPL1 Q13813_SPTAN1 P01137_TGFB1 P026…
Biological Process	GO:0008277	7	regulation of G-protein coupled receptor protein signaling pathway	9	27	286	4417	5.15	0.000205206	P49795_RGS19 P05556_ITGB1 Q9NS28_RGS18 P49407_ARRB1 P01024_C3 P08567_PLEK Q96CX2_KCTD12 P13501_CCL5 P37840_SNCA
Biological Process	GO:0010959	7	regulation of metal ion transport	13	57	286	4417	3.52	0.000211191	P16885_PLCG2 Q13642_FHL1 Q12797_ASPH P07948_LYN Q01484_ANK2 Q13555_CAMK2G P28161_GSTM2 Q15746_MYLK P46939_UTRN P01137_TGFB1 P13501_CCL5 P07093_SERPINE2 P37840_SNCA
Biological Process	GO:0006909	7	phagocytosis	8	21	286	4417	5.88	0.000229162	Q9ULV4_CORO1C P30273_FCER1G P16284_PECAM1 P55008_AIF1 Q9UBW5_BIN2 P08571_CD14 P07996_THBS1 P16671_CD36
Biological Process	GO:0002237	6	response to molecule of bacterial origin	14	66	286	4417	3.28	0.000234435	P16885_PLCG2 P11766_ADH5 P06702_S100A9 P07948_LYN P16671_CD36 Q14116_IL18 P27338_MAOB P01137_TGFB1 P01009_SERPINA1 P08571_CD14 P09486_SPARC P13501_CCL5 P37840_SNCA P16109_SELP
Biological Process	GO:2000021	5	regulation of ion homeostasis	10	35	286	4417	4.41	0.000271193	P16885_PLCG2 Q13642_FHL1 Q12797_ASPH P07948_LYN Q01484_ANK2 P28161_GSTM2 P01137_TGFB1 P37840_SNCA P18054_ALOX12 P00918_CA2
Biological Process	GO:0006979	4	response to oxidative stress	18	104	286	4417	2.67	0.000293958	P09493_TPM1 Q99683_MAP3K5 P05164_MPO Q9HB21_PLEKHA1 P68871_HBB P16671_CD36 P04264_KRT1 P04083_ANXA1 P23219_PTGS1 P05067_APP P04040_CAT Q8WWN9_IPCEF1 P36969_GPX4 O00151_PDLIM1 Q14116_IL18 P02649_APOE P37840_SNCA P67936_TPM4
Biological Process	GO:0051235	4	maintenance of location	13	59	286	4417	3.4	0.000297498	P10253_GAA P10124_SRGN Q8NF91_SYNE1 P02768_ALB P06702_S100A9 P21333_FLNA Q9Y490_TLN1 Q9Y4G6_TLN2 P02649_APOE Q14766_LTBP1 Q8N4C6_NIN Q16643_DBN1 O75369_FLNB
Biological Process	GO:0032944	7	regulation of mononuclear cell proliferation	12	51	286	4417	3.63	0.000309819	P07948_LYN O43639_NCK2 P18065_IGFBP2 Q14116_IL18 P01137_TGFB1 P55008_AIF1 P43405_SYK O76074_PDE5A P13501_CCL5 Q13315_ATM Q8WU39_MZB1 P41218_MNDA
Biological Process	GO:0050670	8	regulation of lymphocyte proliferation	12	51	286	4417	3.63	0.000309819	P07948_LYN O43639_NCK2 P18065_IGFBP2 Q14116_IL18 P01137_TGFB1 P55008_AIF1 P43405_SYK O76074_PDE5A P13501_CCL5 Q13315_ATM Q8WU39_MZB1 P41218_MNDA
Biological Process	GO:0051094	5	positive regulation of developmental process	24	165	286	4417	2.25	0.000311747	P07948_LYN P51608_MECP2 P07996_THBS1 Q14432_PDE3A P16671_CD36 P01024_C3 Q06187_BTK P43405_SYK P04792_HSPB1 P35611_ADD1 P18054_ALOX12 Q9NR12_PDLIM7 P00918_CA2 P27987_ITPKB P05556_ITGB1 P52564_MAP2K6 P98082_DAB2 P01137_TGFB1 P02649_APOE P02776_PF4 O76074_PDE5A P07093_SERPINE2 P24723_PRKCH Q13418_ILK
Biological Process	GO:0022607	4	cellular component assembly	57	557	286	4417	1.58	0.000318876	P09493_TPM1 P27105_STOM P68871_HBB P51608_MECP2 O43639_NCK2 Q15746_MYLK P12931_SRC P04040_CAT P02679_FGG Q8NE86_MCU Q8WU39_MZB1 Q9HBI1_PARVB P68366_TUBA4A P02675_FGB Q9NVA2_SEPT11 P48059_LIMS1 P61244_MAX P05556_ITGB1 Q01082_SPTBN1 Q9UII2_ATPIF1 Q9Y490_TLN1 P02647_APOA1 P12814_ACTN1 Q6UUV9_CRTC1 P02671_FGA Q9NZN3_EHD3 Q13418_ILK Q15404_RSU1 P55957_BID Q9Y624_F11R P23229_ITGA6 Q9UI08_EVL P55008_AIF…
Biological Process	GO:0002768	7	immune response-regulating cell surface receptor signaling pathway	14	68	286	4417	3.18	0.00031993	P16885_PLCG2 Q9HB21_PLEKHA1 P07948_LYN P01848_TRAC O75791_GRAP2 P27986_PIK3R1 P20963_CD247 P30273_FCER1G Q06187_BTK Q86WV1_SKAP1 P43405_SYK Q8N1K5_THEMIS O15117_FYB P41218_MNDA
Biological Process	GO:0002429	9	immune response-activating cell surface receptor signaling pathway	14	68	286	4417	3.18	0.00031993	P16885_PLCG2 Q9HB21_PLEKHA1 P07948_LYN P01848_TRAC O75791_GRAP2 P27986_PIK3R1 P20963_CD247 P30273_FCER1G Q06187_BTK Q86WV1_SKAP1 P43405_SYK Q8N1K5_THEMIS O15117_FYB P41218_MNDA
Biological Process	GO:0002274	6	myeloid leukocyte activation	10	36	286	4417	4.29	0.000341469	Q15833_STXBP2 P07948_LYN Q92597_NDRG1 P01137_TGFB1 P55008_AIF1 P30273_FCER1G P43405_SYK P13501_CCL5 P37840_SNCA P63104_YWHAZ
Biological Process	GO:0044255	5	cellular lipid metabolic process	31	243	286	4417	1.97	0.000351707	P02766_TTR P34913_EPHX2 P11766_ADH5 P51608_MECP2 P43304_GPD2 Q14432_PDE3A P16671_CD36 Q99969_RARRES2 Q9BY49_PECR P05166_PCCB P01024_C3 P23219_PTGS1 Q96PE3_INPP4A P43405_SYK P04040_CAT P24557_TBXAS1 Q9NUB1_ACSS1 P18054_ALOX12 Q13510_ASAH1 O75521_ECI2 P10619_CTSA P16885_PLCG2 P36969_GPX4 P27986_PIK3R1 P02647_APOA1 O15357_INPPL1 P02649_APOE P08567_PLEK P09917_ALOX5 P37840_SNCA P02656_APOC3
Biological Process	GO:0071396	7	cellular response to lipid	12	52	286	4417	3.56	0.000370808	P07948_LYN P05556_ITGB1 P16671_CD36 Q14116_IL18 P12931_SRC P01137_TGFB1 P02649_APOE P04083_ANXA1 P08571_CD14 P35611_ADD1 P13501_CCL5 P18054_ALOX12
Biological Process	GO:0050863	8	regulation of T cell activation	17	97	286	4417	2.71	0.000398031	P07948_LYN O43639_NCK2 P01848_TRAC P12931_SRC P20963_CD247 P55008_AIF1 P43405_SYK P27987_ITPKB O75791_GRAP2 Q14116_IL18 P18065_IGFBP2 P27986_PIK3R1 P51452_DUSP3 P01137_TGFB1 P07947_YES1 O76074_PDE5A P13501_CCL5
Biological Process	GO:0045321	5	leukocyte activation	22	147	286	4417	2.31	0.000406441	P07948_LYN O43639_NCK2 Q92597_NDRG1 P55008_AIF1 P30273_FCER1G P04083_ANXA1 Q06187_BTK P43405_SYK Q8N1K5_THEMIS Q15833_STXBP2 P16885_PLCG2 P27987_ITPKB P05556_ITGB1 P27986_PIK3R1 Q9C0K0_BCL11B P01137_TGFB1 P11215_ITGAM O75563_SKAP2 P13501_CCL5 Q13315_ATM P37840_SNCA P63104_YWHAZ
Biological Process	GO:0042127	5	regulation of cell proliferation	36	303	286	4417	1.83	0.000412186	P51608_MECP2 O43639_NCK2 P04632_CAPNS1 P05106_ITGB3 P07384_CAPN1 P04083_ANXA1 P23219_PTGS1 P43405_SYK P09486_SPARC P18054_ALOX12 Q8WU39_MZB1 Q12913_PTPRJ Q12797_ASPH P05556_ITGB1 Q9UII2_ATPIF1 P18065_IGFBP2 Q9C0K0_BCL11B O76074_PDE5A P07093_SERPINE2 P24723_PRKCH P46527_CDKN1B Q13418_ILK P55957_BID P07948_LYN P07996_THBS1 Q99439_CNN2 P55008_AIF1 P13284_IFI30 O15357_INPPL1 Q14116_IL18 P01137_TGFB1 …
Biological Process	GO:0051924	8	regulation of calcium ion transport	10	37	286	4417	4.17	0.00042613	P16885_PLCG2 Q12797_ASPH P07948_LYN Q01484_ANK2 Q13555_CAMK2G P28161_GSTM2 Q15746_MYLK P01137_TGFB1 P13501_CCL5 P37840_SNCA
Biological Process	GO:1901700	4	response to oxygen-containing compound	36	304	286	4417	1.83	0.000438983	P09493_TPM1 P11766_ADH5 P05164_MPO P68871_HBB P06702_S100A9 P12931_SRC P01009_SERPINA1 P04083_ANXA1 P09486_SPARC P04040_CAT P16885_PLCG2 Q12797_ASPH P61244_MAX P05556_ITGB1 P27986_PIK3R1 P18065_IGFBP2 P29466_CASP1 Q99683_MAP3K5 P55957_BID P07948_LYN Q9HB21_PLEKHA1 P07996_THBS1 P16671_CD36 Q14432_PDE3A P08571_CD14 P35611_ADD1 O15357_INPPL1 Q14116_IL18 P27338_MAOB P01137_TGFB1 P02649_APOE P13501_CC…
Biological Process	GO:0070663	6	regulation of leukocyte proliferation	12	53	286	4417	3.5	0.000441579	P07948_LYN O43639_NCK2 P18065_IGFBP2 Q14116_IL18 P01137_TGFB1 P55008_AIF1 P43405_SYK O76074_PDE5A P13501_CCL5 Q13315_ATM Q8WU39_MZB1 P41218_MNDA
Biological Process	GO:0048858	7	cell projection morphogenesis	22	148	286	4417	2.3	0.000446395	A0MZ66_KIAA1598 P16157_ANK1 O43639_NCK2 Q01484_ANK2 Q9UI08_EVL P05106_ITGB3 P12931_SRC P08514_ITGA2B Q9ULH1_ASAP1 P05067_APP O75116_ROCK2 P24844_MYL9 Q01082_SPTBN1 P05556_ITGB1 P21333_FLNA Q13813_SPTAN1 Q9Y490_TLN1 Q9C0K0_BCL11B P11277_SPTB P06396_GSN Q13418_ILK P17301_ITGA2
Biological Process	GO:0050866	6	negative regulation of cell activation	9	30	286	4417	4.63	0.000456324	P02649_APOE P40197_GP5 P07948_LYN O76074_PDE5A P07093_SERPINE2 Q13315_ATM P51452_DUSP3 P41218_MNDA P01137_TGFB1
Biological Process	GO:0065009	3	regulation of molecular function	60	606	286	4417	1.53	0.000508127	P09493_TPM1 Q13642_FHL1 P10909_CLU P06702_S100A9 O43639_NCK2 Q96RF0_SNX18 P05106_ITGB3 P12931_SRC P07951_TPM2 P01024_C3 Q9ULH1_ASAP1 Q14554_PDIA5 P43405_SYK Q96P48_ARAP1 P04040_CAT P18054_ALOX12 P52566_ARHGDIB P16885_PLCG2 Q12913_PTPRJ Q12797_ASPH Q9UII2_ATPIF1 P28161_GSTM2 Q9Y490_TLN1 O43150_ASAP2 P27986_PIK3R1 P02647_APOA1 Q6UUV9_CRTC1 O76074_PDE5A P24723_PRKCH P46527_CDKN1B Q13418_ILK P58546_M…
Biological Process	GO:0017157	7	regulation of exocytosis	8	24	286	4417	5.15	0.000576548	Q15833_STXBP2 Q99719_SEPT5 P07948_LYN O00194_RAB27B P30273_FCER1G P43405_SYK Q96C24_SYTL4 P37840_SNCA
Biological Process	GO:0050708	8	regulation of protein secretion	9	31	286	4417	4.48	0.000581169	P10124_SRGN P07948_LYN P02647_APOA1 P01137_TGFB1 P04083_ANXA1 P08571_CD14 P43405_SYK Q96C24_SYTL4 P29466_CASP1
Biological Process	GO:0044093	4	positive regulation of molecular function	45	418	286	4417	1.66	0.000586151	P09493_TPM1 P10909_CLU P06702_S100A9 Q96RF0_SNX18 P05106_ITGB3 Q9ULH1_ASAP1 Q14554_PDIA5 P43405_SYK Q96P48_ARAP1 P04040_CAT P18054_ALOX12 P52566_ARHGDIB P16885_PLCG2 Q12797_ASPH P28161_GSTM2 Q9Y490_TLN1 O43150_ASAP2 P02647_APOA1 Q6UUV9_CRTC1 O76074_PDE5A P24723_PRKCH P46527_CDKN1B Q13418_ILK P58546_MTPN Q684P5_RAP1GAP2 Q99683_MAP3K5 P07948_LYN P07996_THBS1 Q01484_ANK2 Q8TB24_RIN3 P49593_PPM1F P49…
Biological Process	GO:0030195	8	negative regulation of blood coagulation	6	12	286	4417	7.72	0.000586845	P02649_APOE P04264_KRT1 P07359_GP1BA P40197_GP5 P07093_SERPINE2 P07225_PROS1
Biological Process	GO:1900047	6	negative regulation of hemostasis	6	12	286	4417	7.72	0.000586845	P02649_APOE P04264_KRT1 P07359_GP1BA P40197_GP5 P07093_SERPINE2 P07225_PROS1
Biological Process	GO:0015850	6	organic hydroxy compound transport	7	18	286	4417	6.01	0.000655647	P02649_APOE P10909_CLU P51608_MECP2 P16671_CD36 P37840_SNCA P02647_APOA1 P02656_APOC3
Biological Process	GO:0003018	6	vascular process in circulatory system	7	18	286	4417	6.01	0.000655647	P02649_APOE P07947_YES1 Q12913_PTPRJ P68871_HBB Q14432_PDE3A Q14116_IL18 P12931_SRC
Biological Process	GO:0051251	8	positive regulation of lymphocyte activation	16	92	286	4417	2.69	0.000684361	P07948_LYN O43639_NCK2 P01848_TRAC P12931_SRC P20963_CD247 P55008_AIF1 Q06187_BTK P43405_SYK P27987_ITPKB O75791_GRAP2 Q14116_IL18 P18065_IGFBP2 P27986_PIK3R1 P01137_TGFB1 P07947_YES1 P13501_CCL5
Biological Process	GO:0051046	6	regulation of secretion	17	102	286	4417	2.57	0.000709233	P10124_SRGN P07948_LYN O00194_RAB27B P04083_ANXA1 P30273_FCER1G P49407_ARRB1 P08571_CD14 P43405_SYK Q8NE86_MCU Q15833_STXBP2 Q99719_SEPT5 P02647_APOA1 P27338_MAOB P01137_TGFB1 Q96C24_SYTL4 P37840_SNCA P29466_CASP1
Biological Process	GO:0006897	6	endocytosis	19	122	286	4417	2.41	0.000711977	P07996_THBS1 P16671_CD36 Q96RF0_SNX18 P02765_AHSG Q8TB24_RIN3 P55008_AIF1 P30273_FCER1G P49407_ARRB1 P08571_CD14 P05067_APP Q96B97_SH3KBP1 Q9NR12_PDLIM7 Q9UBW5_BIN2 P16284_PECAM1 O15357_INPPL1 P98082_DAB2 P02649_APOE Q9ULV4_CORO1C P37840_SNCA
Biological Process	GO:0032970	5	regulation of actin filament-based process	15	83	286	4417	2.79	0.000725631	P09493_TPM1 O43639_NCK2 Q01484_ANK2 Q01082_SPTBN1 Q99439_CNN2 Q13813_SPTAN1 O15511_ARPC5 P49593_PPM1F P11277_SPTB P08567_PLEK P35611_ADD1 Q96P48_ARAP1 P06396_GSN O75116_ROCK2 Q13418_ILK
Biological Process	GO:0007015	7	actin filament organization	11	48	286	4417	3.54	0.000777353	O43639_NCK2 P21333_FLNA O15357_INPPL1 Q9UI08_EVL P12814_ACTN1 P55008_AIF1 P49407_ARRB1 P35611_ADD1 Q96P48_ARAP1 P06396_GSN Q16643_DBN1
Biological Process	GO:0051056	7	regulation of small GTPase mediated signal transduction	19	123	286	4417	2.39	0.000786219	Q684P5_RAP1GAP2 Q6ZSZ5_ARHGEF18 Q7LDG7_RASGRP2 P49407_ARRB1 Q9ULH1_ASAP1 Q96P48_ARAP1 Q14644_RASA3 P42331_ARHGAP25 O43739_CYTH3 Q15438_CYTH1 P52566_ARHGDIB P27987_ITPKB P09467_FBP1 P02647_APOA1 O43150_ASAP2 Q92619_HMHA1 P02649_APOE Q8N392_ARHGAP18 P02656_APOC3
Biological Process	GO:0001558	5	regulation of cell growth	15	84	286	4417	2.76	0.000821246	Q9NQC3_RTN4 Q13642_FHL1 Q12913_PTPRJ P06702_S100A9 P09467_FBP1 Q7LDG7_RASGRP2 P18065_IGFBP2 P01137_TGFB1 P02649_APOE Q99501_GAS2L1 P07093_SERPINE2 P46527_CDKN1B P18054_ALOX12 Q13418_ILK P58546_MTPN
Biological Process	GO:0045087	5	innate immune response	28	221	286	4417	1.96	0.0008251	P10909_CLU Q99683_MAP3K5 P06702_S100A9 P07948_LYN P41226_UBA7 P01857_IGHG1 P04264_KRT1 Q86YW5_TREML1 P01024_C3 P55008_AIF1 P08571_CD14 Q06187_BTK P05067_APP P43405_SYK P13284_IFI30 P01860_IGHG3 Q86UT6_NLRX1 Q13555_CAMK2G P20592_MX2 Q9Y3Z3_SAMHD1 P52564_MAP2K6 Q14116_IL18 P51452_DUSP3 P01137_TGFB1 P13501_CCL5 P29466_CASP1 P37840_SNCA P07225_PROS1
Biological Process	GO:0043069	7	negative regulation of programmed cell death	27	210	286	4417	1.99	0.00084275	P10909_CLU P05164_MPO P02768_ALB P51608_MECP2 P07996_THBS1 Q14432_PDE3A P23229_ITGA6 P12931_SRC P04083_ANXA1 P30273_FCER1G P04792_HSPB1 P04040_CAT P18054_ALOX12 P16885_PLCG2 P05556_ITGB1 P27986_PIK3R1 P98082_DAB2 Q9C0K0_BCL11B P02649_APOE P02776_PF4 P13501_CCL5 P24723_PRKCH Q13315_ATM P37840_SNCA P46527_CDKN1B Q13418_ILK P63104_YWHAZ
Biological Process	GO:0060341	5	regulation of cellular localization	27	210	286	4417	1.99	0.00084275	P10124_SRGN P07948_LYN Q01484_ANK2 P16671_CD36 O00194_RAB27B P04083_ANXA1 P30273_FCER1G P49407_ARRB1 P08571_CD14 P43405_SYK P50148_GNAQ Q8NE86_MCU Q15833_STXBP2 Q99719_SEPT5 Q12797_ASPH P21333_FLNA P28161_GSTM2 P20592_MX2 P98082_DAB2 P27986_PIK3R1 P02647_APOA1 P27338_MAOB P01137_TGFB1 Q6PJW8_CNST P29466_CASP1 Q96C24_SYTL4 P37840_SNCA
Biological Process	GO:0050851	10	antigen receptor-mediated signaling pathway	13	66	286	4417	3.04	0.000870567	P16885_PLCG2 Q9HB21_PLEKHA1 P07948_LYN P01848_TRAC O75791_GRAP2 P27986_PIK3R1 P20963_CD247 Q06187_BTK Q86WV1_SKAP1 P43405_SYK Q8N1K5_THEMIS O15117_FYB P41218_MNDA
Biological Process	GO:0050819	6	negative regulation of coagulation	6	13	286	4417	7.13	0.000903706	P02649_APOE P04264_KRT1 P07359_GP1BA P40197_GP5 P07093_SERPINE2 P07225_PROS1
Biological Process	GO:0097006	4	regulation of plasma lipoprotein particle levels	6	13	286	4417	7.13	0.000903706	P02649_APOE P05164_MPO P16671_CD36 P02647_APOA1 P22830_FECH P02656_APOC3
Biological Process	GO:0051279	10	regulation of release of sequestered calcium ion into cytosol	6	13	286	4417	7.13	0.000903706	Q12797_ASPH P07948_LYN Q01484_ANK2 P28161_GSTM2 P37840_SNCA P01137_TGFB1
Biological Process	GO:0030595	8	leukocyte chemotaxis	7	19	286	4417	5.69	0.000906973	P11215_ITGAM P30273_FCER1G P43405_SYK P06702_S100A9 P02776_PF4 P13501_CCL5 Q14005_IL16
Biological Process	GO:0002688	9	regulation of leukocyte chemotaxis	7	19	286	4417	5.69	0.000906973	Q12913_PTPRJ P55008_AIF1 P07948_LYN P07996_THBS1 P13501_CCL5 Q99969_RARRES2 Q8IU85_CAMK1D
Biological Process	GO:0030336	8	negative regulation of cell migration	9	33	286	4417	4.21	0.000913401	P09493_TPM1 Q12913_PTPRJ P07996_THBS1 Q99439_CNN2 P01137_TGFB1 P02649_APOE P55008_AIF1 P18206_VCL Q13418_ILK
Biological Process	GO:0060326	7	cell chemotaxis	8	26	286	4417	4.75	0.000979859	Q9UBW5_BIN2 P06702_S100A9 Q14005_IL16 P30273_FCER1G P11215_ITGAM P43405_SYK P02776_PF4 P13501_CCL5
Biological Process	GO:0051258	8	protein polymerization	8	26	286	4417	4.75	0.000979859	P68366_TUBA4A P02675_FGB P55008_AIF1 Q9NY65_TUBA8 Q9H4B7_TUBB1 P06396_GSN P02679_FGG P02671_FGA
Biological Process	GO:0032990	6	cell part morphogenesis	22	157	286	4417	2.16	0.000989525	A0MZ66_KIAA1598 P16157_ANK1 O43639_NCK2 Q01484_ANK2 Q9UI08_EVL P05106_ITGB3 P12931_SRC P08514_ITGA2B Q9ULH1_ASAP1 P05067_APP O75116_ROCK2 P24844_MYL9 Q01082_SPTBN1 P05556_ITGB1 P21333_FLNA Q13813_SPTAN1 Q9Y490_TLN1 Q9C0K0_BCL11B P11277_SPTB P06396_GSN Q13418_ILK P17301_ITGA2
Biological Process	GO:0010759	11	positive regulation of macrophage chemotaxis	4	4	286	4417	15.44	0.00101297	Q12913_PTPRJ P07996_THBS1 P13501_CCL5 Q99969_RARRES2
Biological Process	GO:0043691	9	reverse cholesterol transport	4	4	286	4417	15.44	0.00101297	P02649_APOE P10909_CLU P02647_APOA1 P02656_APOC3
Biological Process	GO:0071675	9	regulation of mononuclear cell migration	4	4	286	4417	15.44	0.00101297	Q12913_PTPRJ P07996_THBS1 P13501_CCL5 Q99969_RARRES2
Biological Process	GO:0051336	6	regulation of hydrolase activity	31	259	286	4417	1.85	0.00103836	P09493_TPM1 Q684P5_RAP1GAP2 P06702_S100A9 P07996_THBS1 Q96RF0_SNX18 Q13976_PRKG1 P12931_SRC Q8TB24_RIN3 P07951_TPM2 P49593_PPM1F P01024_C3 Q9ULH1_ASAP1 Q14554_PDIA5 P35611_ADD1 Q96P48_ARAP1 P50148_GNAQ P42331_ARHGAP25 P18054_ALOX12 P52566_ARHGDIB Q9UII2_ATPIF1 Q9Y490_TLN1 P02647_APOA1 O43150_ASAP2 Q92619_HMHA1 P08567_PLEK Q6PJW8_CNST P13501_CCL5 Q8N392_ARHGAP18 P46527_CDKN1B P37840_SNCA P02656_AP…
Biological Process	GO:0060548	6	negative regulation of cell death	27	213	286	4417	1.96	0.00104423	P10909_CLU P05164_MPO P02768_ALB P51608_MECP2 P07996_THBS1 Q14432_PDE3A P23229_ITGA6 P12931_SRC P04083_ANXA1 P30273_FCER1G P04792_HSPB1 P04040_CAT P18054_ALOX12 P16885_PLCG2 P05556_ITGB1 P27986_PIK3R1 P98082_DAB2 Q9C0K0_BCL11B P02649_APOE P02776_PF4 P13501_CCL5 P24723_PRKCH Q13315_ATM P37840_SNCA P46527_CDKN1B Q13418_ILK P63104_YWHAZ
Biological Process	GO:0008285	6	negative regulation of cell proliferation	20	137	286	4417	2.25	0.00110588	P07948_LYN O43639_NCK2 P07996_THBS1 P55008_AIF1 Q12913_PTPRJ P13284_IFI30 Q12797_ASPH Q9UII2_ATPIF1 P05556_ITGB1 O15357_INPPL1 Q9C0K0_BCL11B P01137_TGFB1 P02649_APOE O75563_SKAP2 O76074_PDE5A P07093_SERPINE2 Q13315_ATM P46527_CDKN1B Q13418_ILK P41218_MNDA
Biological Process	GO:0023056	5	positive regulation of signaling	29	238	286	4417	1.88	0.00120226	P10909_CLU P55957_BID Q99683_MAP3K5 P26447_S100A4 P07948_LYN P51608_MECP2 P07996_THBS1 P16671_CD36 P05106_ITGB3 P12931_SRC P01024_C3 P49407_ARRB1 P43405_SYK P04040_CAT P27987_ITPKB Q12913_PTPRJ P21333_FLNA P05556_ITGB1 P98082_DAB2 P01137_TGFB1 O76074_PDE5A P13501_CCL5 P07093_SERPINE2 P24723_PRKCH Q13315_ATM P37840_SNCA P29466_CASP1 Q13418_ILK P16109_SELP
Biological Process	GO:0010647	6	positive regulation of cell communication	29	238	286	4417	1.88	0.00120226	P10909_CLU P55957_BID Q99683_MAP3K5 P26447_S100A4 P07948_LYN P51608_MECP2 P07996_THBS1 P16671_CD36 P05106_ITGB3 P12931_SRC P01024_C3 P49407_ARRB1 P43405_SYK P04040_CAT P27987_ITPKB Q12913_PTPRJ P21333_FLNA P05556_ITGB1 P98082_DAB2 P01137_TGFB1 O76074_PDE5A P13501_CCL5 P07093_SERPINE2 P24723_PRKCH Q13315_ATM P37840_SNCA P29466_CASP1 Q13418_ILK P16109_SELP
Biological Process	GO:0048812	12	neuron projection morphogenesis	19	128	286	4417	2.29	0.00126529	A0MZ66_KIAA1598 P16157_ANK1 O43639_NCK2 Q01484_ANK2 Q9UI08_EVL P05106_ITGB3 P12931_SRC P08514_ITGA2B P05067_APP O75116_ROCK2 P24844_MYL9 Q01082_SPTBN1 P05556_ITGB1 Q13813_SPTAN1 Q9Y490_TLN1 Q9C0K0_BCL11B P11277_SPTB Q13418_ILK P17301_ITGA2
Biological Process	GO:0071407	7	cellular response to organic cyclic compound	11	51	286	4417	3.33	0.0012781	Q14432_PDE3A P05556_ITGB1 P28161_GSTM2 Q14116_IL18 P12931_SRC P01137_TGFB1 P02649_APOE P04083_ANXA1 P13501_CCL5 P46527_CDKN1B P37840_SNCA
Biological Process	GO:0051129	5	negative regulation of cellular component organization	20	139	286	4417	2.22	0.00131996	Q9NQC3_RTN4 P10909_CLU P51608_MECP2 P07996_THBS1 Q99439_CNN2 P12931_SRC Q99501_GAS2L1 P35611_ADD1 Q96P48_ARAP1 Q01082_SPTBN1 P05556_ITGB1 Q13813_SPTAN1 P02647_APOA1 O15357_INPPL1 P01137_TGFB1 P11277_SPTB P06396_GSN P37840_SNCA Q13315_ATM P02656_APOC3
Biological Process	GO:1901888	5	regulation of cell junction assembly	6	14	286	4417	6.62	0.00133229	P49593_PPM1F Q12913_PTPRJ P07996_THBS1 P24723_PRKCH O75116_ROCK2 P12931_SRC
Biological Process	GO:0002757	8	immune response-activating signal transduction	17	108	286	4417	2.43	0.00133744	Q9HB21_PLEKHA1 P07948_LYN P01848_TRAC P20963_CD247 P30273_FCER1G P08571_CD14 Q06187_BTK Q86WV1_SKAP1 P43405_SYK Q8N1K5_THEMIS O15117_FYB P16885_PLCG2 O75791_GRAP2 P52564_MAP2K6 P27986_PIK3R1 P51452_DUSP3 P41218_MNDA
Biological Process	GO:0002764	6	immune response-regulating signaling pathway	17	108	286	4417	2.43	0.00133744	Q9HB21_PLEKHA1 P07948_LYN P01848_TRAC P20963_CD247 P30273_FCER1G P08571_CD14 Q06187_BTK Q86WV1_SKAP1 P43405_SYK Q8N1K5_THEMIS O15117_FYB P16885_PLCG2 O75791_GRAP2 P52564_MAP2K6 P27986_PIK3R1 P51452_DUSP3 P41218_MNDA
Biological Process	GO:0040013	5	negative regulation of locomotion	9	35	286	4417	3.97	0.00138291	P09493_TPM1 Q12913_PTPRJ P07996_THBS1 Q99439_CNN2 P01137_TGFB1 P02649_APOE P55008_AIF1 P18206_VCL Q13418_ILK
Biological Process	GO:2000146	7	negative regulation of cell motility	9	35	286	4417	3.97	0.00138291	P09493_TPM1 Q12913_PTPRJ P07996_THBS1 Q99439_CNN2 P01137_TGFB1 P02649_APOE P55008_AIF1 P18206_VCL Q13418_ILK
Biological Process	GO:0045597	6	positive regulation of cell differentiation	19	129	286	4417	2.27	0.00138624	P07948_LYN Q14432_PDE3A P16671_CD36 Q06187_BTK P43405_SYK P18054_ALOX12 Q9NR12_PDLIM7 P00918_CA2 P27987_ITPKB P05556_ITGB1 P52564_MAP2K6 P98082_DAB2 P01137_TGFB1 P02649_APOE P02776_PF4 O76074_PDE5A P07093_SERPINE2 P24723_PRKCH Q13418_ILK
Biological Process	GO:0050870	9	positive regulation of T cell activation	14	79	286	4417	2.74	0.00141651	P27987_ITPKB P07948_LYN O43639_NCK2 P01848_TRAC O75791_GRAP2 P27986_PIK3R1 P18065_IGFBP2 Q14116_IL18 P12931_SRC P20963_CD247 P55008_AIF1 P07947_YES1 P43405_SYK P13501_CCL5
Biological Process	GO:0051241	5	negative regulation of multicellular organismal process	16	99	286	4417	2.5	0.00149183	P10124_SRGN P41226_UBA7 P07996_THBS1 P02765_AHSG P04264_KRT1 P07359_GP1BA P49407_ARRB1 P40197_GP5 Q86UT6_NLRX1 P02647_APOA1 P01137_TGFB1 P02649_APOE O76074_PDE5A P07093_SERPINE2 P02656_APOC3 P07225_PROS1
Biological Process	GO:0050727	7	regulation of inflammatory response	11	52	286	4417	3.27	0.00149413	P06702_S100A9 P07948_LYN Q14116_IL18 P02647_APOA1 P02765_AHSG P02649_APOE P30273_FCER1G P04083_ANXA1 P01024_C3 P13501_CCL5 P07225_PROS1
Biological Process	GO:0043066	8	negative regulation of apoptotic process	26	207	286	4417	1.94	0.00151856	P10909_CLU P05164_MPO P02768_ALB P51608_MECP2 P07996_THBS1 Q14432_PDE3A P23229_ITGA6 P12931_SRC P04083_ANXA1 P30273_FCER1G P04792_HSPB1 P04040_CAT P18054_ALOX12 P05556_ITGB1 P27986_PIK3R1 P98082_DAB2 Q9C0K0_BCL11B P02649_APOE P02776_PF4 P13501_CCL5 P24723_PRKCH Q13315_ATM P37840_SNCA P46527_CDKN1B Q13418_ILK P63104_YWHAZ
Biological Process	GO:0022407	6	regulation of cell-cell adhesion	8	28	286	4417	4.41	0.00157751	P07948_LYN P02647_APOA1 Q13976_PRKG1 P01137_TGFB1 P43405_SYK Q86UX7_FERMT3 P07093_SERPINE2 P13501_CCL5
Biological Process	GO:0007409	13	axonogenesis	18	120	286	4417	2.32	0.00158255	A0MZ66_KIAA1598 P16157_ANK1 O43639_NCK2 Q01484_ANK2 Q9UI08_EVL P05106_ITGB3 P12931_SRC P08514_ITGA2B P05067_APP O75116_ROCK2 P24844_MYL9 Q01082_SPTBN1 P05556_ITGB1 Q13813_SPTAN1 Q9Y490_TLN1 Q9C0K0_BCL11B P11277_SPTB P17301_ITGA2
Biological Process	GO:0002687	9	positive regulation of leukocyte migration	7	21	286	4417	5.15	0.00162532	Q12913_PTPRJ P55008_AIF1 P07996_THBS1 P13501_CCL5 Q99969_RARRES2 Q8IU85_CAMK1D P16109_SELP
Biological Process	GO:0042742	6	defense response to bacterium	7	21	286	4417	5.15	0.00162532	P30273_FCER1G P43405_SYK P06702_S100A9 P16671_CD36 P61626_LYZ P16109_SELP P02775_PPBP
Biological Process	GO:0043254	5	regulation of protein complex assembly	15	90	286	4417	2.57	0.00164669	P10909_CLU P55957_BID O43639_NCK2 Q01082_SPTBN1 Q13813_SPTAN1 P12931_SRC P01137_TGFB1 O15511_ARPC5 P11277_SPTB P08567_PLEK P35611_ADD1 P06396_GSN P46527_CDKN1B P37840_SNCA P16109_SELP
Biological Process	GO:0002886	7	regulation of myeloid leukocyte mediated immunity	5	9	286	4417	8.58	0.00165045	Q15833_STXBP2 P01024_C3 P30273_FCER1G P43405_SYK P07948_LYN
Biological Process	GO:0071827	6	plasma lipoprotein particle organization	5	9	286	4417	8.58	0.00165045	P02649_APOE P05164_MPO P02647_APOA1 P22830_FECH P02656_APOC3
Biological Process	GO:0051493	6	regulation of cytoskeleton organization	18	121	286	4417	2.3	0.00173599	P09493_TPM1 P06702_S100A9 O43639_NCK2 Q99501_GAS2L1 P49593_PPM1F P35611_ADD1 Q96P48_ARAP1 O75116_ROCK2 Q01082_SPTBN1 Q13813_SPTAN1 O15511_ARPC5 Q0ZGT2_NEXN P08567_PLEK P11277_SPTB P06396_GSN P46527_CDKN1B P37840_SNCA Q13418_ILK
Biological Process	GO:0050853	11	B cell receptor signaling pathway	6	15	286	4417	6.18	0.00189416	P16885_PLCG2 Q06187_BTK Q9HB21_PLEKHA1 P43405_SYK P07948_LYN P41218_MNDA
Biological Process	GO:0090257	6	regulation of muscle system process	8	29	286	4417	4.26	0.00196675	P09493_TPM1 P24844_MYL9 Q01484_ANK2 Q13555_CAMK2G P28161_GSTM2 P08133_ANXA6 O76074_PDE5A P58546_MTPN
Biological Process	GO:0002685	8	regulation of leukocyte migration	8	29	286	4417	4.26	0.00196675	Q12913_PTPRJ P55008_AIF1 P07948_LYN P07996_THBS1 P13501_CCL5 Q99969_RARRES2 Q8IU85_CAMK1D P16109_SELP
Biological Process	GO:0007009	6	plasma membrane organization	9	37	286	4417	3.76	0.00202649	Q9UBW5_BIN2 P16157_ANK1 Q01484_ANK2 Q01082_SPTBN1 Q92597_NDRG1 Q6VY07_PACS1 P11277_SPTB Q96CV9_OPTN Q9NZN3_EHD3
Biological Process	GO:0015711	8	organic anion transport	9	37	286	4417	3.76	0.00202649	P02649_APOE P04083_ANXA1 P02768_ALB P68871_HBB P16671_CD36 P02647_APOA1 Q8N1Q1_CA13 P02656_APOC3 P00918_CA2
Biological Process	GO:0009968	7	negative regulation of signal transduction	24	190	286	4417	1.95	0.00226435	Q9HB21_PLEKHA1 P07948_LYN P07996_THBS1 P12931_SRC P02765_AHSG Q9NS28_RGS18 P02760_AMBP P49407_ARRB1 Q14766_LTBP1 Q14644_RASA3 Q96B97_SH3KBP1 Q12913_PTPRJ P09467_FBP1 P49795_RGS19 P02647_APOA1 O15357_INPPL1 P98082_DAB2 P51452_DUSP3 P01137_TGFB1 P02649_APOE P08567_PLEK P13501_CCL5 P07093_SERPINE2 P37840_SNCA
Biological Process	GO:0001817	5	regulation of cytokine production	18	124	286	4417	2.24	0.00227352	P10124_SRGN P07948_LYN P41226_UBA7 P07996_THBS1 P16671_CD36 P01024_C3 P30273_FCER1G P49407_ARRB1 P08571_CD14 Q06187_BTK P43405_SYK P04792_HSPB1 Q86UT6_NLRX1 P02647_APOA1 Q14116_IL18 P01137_TGFB1 P02776_PF4 P29466_CASP1
Biological Process	GO:0048585	5	negative regulation of response to stimulus	27	225	286	4417	1.85	0.00232578	Q9HB21_PLEKHA1 P07948_LYN P07996_THBS1 P12931_SRC P02765_AHSG Q9NS28_RGS18 P02760_AMBP P04083_ANXA1 P55008_AIF1 P49407_ARRB1 Q14766_LTBP1 Q14644_RASA3 Q96B97_SH3KBP1 Q8WU39_MZB1 Q12913_PTPRJ P09467_FBP1 P49795_RGS19 P98082_DAB2 P02647_APOA1 O15357_INPPL1 P51452_DUSP3 P01137_TGFB1 P02649_APOE P08567_PLEK P13501_CCL5 P07093_SERPINE2 P37840_SNCA
Biological Process	GO:0016337	5	cell-cell adhesion	11	55	286	4417	3.09	0.0023258	Q96AP7_ESAM P06702_S100A9 P05556_ITGB1 P05106_ITGB3 P11215_ITGAM P43405_SYK P08567_PLEK P13501_CCL5 Q86UX7_FERMT3 P18206_VCL P16109_SELP
Biological Process	GO:0034369	7	plasma lipoprotein particle remodeling	4	5	286	4417	12.36	0.00241147	P02649_APOE P05164_MPO P02647_APOA1 P02656_APOC3
Biological Process	GO:0034367	5	macromolecular complex remodeling	4	5	286	4417	12.36	0.00241147	P02649_APOE P05164_MPO P02647_APOA1 P02656_APOC3
Biological Process	GO:0010758	10	regulation of macrophage chemotaxis	4	5	286	4417	12.36	0.00241147	Q12913_PTPRJ P07996_THBS1 P13501_CCL5 Q99969_RARRES2
Biological Process	GO:0006911	8	phagocytosis, engulfment	4	5	286	4417	12.36	0.00241147	P30273_FCER1G P55008_AIF1 Q9UBW5_BIN2 P07996_THBS1
Biological Process	GO:0034368	6	protein-lipid complex remodeling	4	5	286	4417	12.36	0.00241147	P02649_APOE P05164_MPO P02647_APOA1 P02656_APOC3
Biological Process	GO:0045595	5	regulation of cell differentiation	30	262	286	4417	1.77	0.00254737	Q9NQC3_RTN4 P07948_LYN Q14432_PDE3A P16671_CD36 P05106_ITGB3 Q99501_GAS2L1 Q06187_BTK P05067_APP P43405_SYK P50148_GNAQ Q16643_DBN1 O75116_ROCK2 P18054_ALOX12 Q9NR12_PDLIM7 P00918_CA2 P27987_ITPKB P05556_ITGB1 P98082_DAB2 P52564_MAP2K6 O15357_INPPL1 P27986_PIK3R1 Q9C0K0_BCL11B P01137_TGFB1 P02649_APOE O76074_PDE5A P02776_PF4 P07093_SERPINE2 P24723_PRKCH Q8IU85_CAMK1D Q13418_ILK
Biological Process	GO:0030097	8	hemopoiesis	20	147	286	4417	2.1	0.00256481	P07948_LYN P16157_ANK1 Q99439_CNN2 P04083_ANXA1 P43405_SYK P35611_ADD1 Q8N1K5_THEMIS P16885_PLCG2 P27987_ITPKB Q9UII2_ATPIF1 P05556_ITGB1 P27986_PIK3R1 P98082_DAB2 Q9C0K0_BCL11B P01137_TGFB1 P11215_ITGAM P11277_SPTB P08567_PLEK Q13315_ATM P22830_FECH
Biological Process	GO:0019216	6	regulation of lipid metabolic process	12	65	286	4417	2.85	0.00259196	P34913_EPHX2 P01011_SERPINA3 P07948_LYN P27986_PIK3R1 P02647_APOA1 P01137_TGFB1 Q9C0K0_BCL11B P02649_APOE P04083_ANXA1 P01024_C3 P37840_SNCA P02656_APOC3
Biological Process	GO:0010634	9	positive regulation of epithelial cell migration	6	16	286	4417	5.79	0.00261161	P49593_PPM1F P04792_HSPB1 P07996_THBS1 P05106_ITGB3 P18054_ALOX12 P01137_TGFB1
Biological Process	GO:0031532	7	actin cytoskeleton reorganization	6	16	286	4417	5.79	0.00261161	Q9Y5S2_CDC42BPB P08567_PLEK P06702_S100A9 Q96P48_ARAP1 P21333_FLNA Q9HBI1_PARVB
Biological Process	GO:0045744	8	negative regulation of G-protein coupled receptor protein signaling pathway	6	16	286	4417	5.79	0.00261161	Q9NS28_RGS18 P49407_ARRB1 P08567_PLEK P49795_RGS19 P13501_CCL5 P37840_SNCA
Biological Process	GO:0002690	10	positive regulation of leukocyte chemotaxis	6	16	286	4417	5.79	0.00261161	Q12913_PTPRJ P55008_AIF1 P07996_THBS1 P13501_CCL5 Q99969_RARRES2 Q8IU85_CAMK1D
Biological Process	GO:0019722	8	calcium-mediated signaling	6	16	286	4417	5.79	0.00261161	P16885_PLCG2 Q86YW5_TREML1 Q06187_BTK Q01484_ANK2 P28161_GSTM2 Q8NE86_MCU
Biological Process	GO:0072661	10	protein targeting to plasma membrane	5	10	286	4417	7.72	0.00261209	Q6VY07_PACS1 P16157_ANK1 Q01484_ANK2 Q01082_SPTBN1 Q9NZN3_EHD3
Biological Process	GO:0071825	5	protein-lipid complex subunit organization	5	10	286	4417	7.72	0.00261209	P02649_APOE P05164_MPO P02647_APOA1 P22830_FECH P02656_APOC3
Biological Process	GO:0048667	11	cell morphogenesis involved in neuron differentiation	18	126	286	4417	2.21	0.00270427	A0MZ66_KIAA1598 P16157_ANK1 O43639_NCK2 Q01484_ANK2 Q9UI08_EVL P05106_ITGB3 P12931_SRC P08514_ITGA2B P05067_APP O75116_ROCK2 P24844_MYL9 Q01082_SPTBN1 P05556_ITGB1 Q13813_SPTAN1 Q9Y490_TLN1 Q9C0K0_BCL11B P11277_SPTB P17301_ITGA2
Biological Process	GO:0007159	6	leukocyte cell-cell adhesion	7	23	286	4417	4.7	0.00270992	P11215_ITGAM P43405_SYK P06702_S100A9 P13501_CCL5 P05556_ITGB1 Q86UX7_FERMT3 P16109_SELP
Biological Process	GO:0051345	7	positive regulation of hydrolase activity	23	183	286	4417	1.94	0.00306548	P09493_TPM1 Q684P5_RAP1GAP2 P06702_S100A9 Q96RF0_SNX18 Q8TB24_RIN3 P49593_PPM1F Q9ULH1_ASAP1 Q14554_PDIA5 P35611_ADD1 Q96P48_ARAP1 P50148_GNAQ P42331_ARHGAP25 P18054_ALOX12 P52566_ARHGDIB P02647_APOA1 O43150_ASAP2 Q9Y490_TLN1 Q92619_HMHA1 P08567_PLEK P13501_CCL5 P46527_CDKN1B Q8N392_ARHGAP18 P37840_SNCA
Biological Process	GO:0051047	7	positive regulation of secretion	10	48	286	4417	3.22	0.0030686	O00194_RAB27B P01137_TGFB1 P30273_FCER1G P49407_ARRB1 P08571_CD14 P43405_SYK Q96C24_SYTL4 P37840_SNCA Q8NE86_MCU P29466_CASP1
Biological Process	GO:0009888	4	tissue development	28	242	286	4417	1.79	0.00319215	P09493_TPM1 Q9NQC3_RTN4 P10124_SRGN P26447_S100A4 P07996_THBS1 Q9Y624_F11R Q15746_MYLK P12931_SRC P04264_KRT1 P04083_ANXA1 Q06187_BTK P05067_APP P18206_VCL O75116_ROCK2 P13645_KRT10 P00918_CA2 P10253_GAA P16284_PECAM1 P21333_FLNA P05556_ITGB1 P98082_DAB2 Q9C0K0_BCL11B P01137_TGFB1 P07093_SERPINE2 P06396_GSN Q13418_ILK O75369_FLNB P58546_MTPN
Biological Process	GO:0008202	5	steroid metabolic process	12	67	286	4417	2.77	0.00331645	Q0VD83_APOBR P02774_GC Q9HB21_PLEKHA1 P02768_ALB P51608_MECP2 Q9UHQ9_CYB5R1 P02647_APOA1 P02649_APOE P05067_APP P04040_CAT P22830_FECH P02656_APOC3
Biological Process	GO:0006812	7	cation transport	15	97	286	4417	2.39	0.00338604	P16885_PLCG2 Q12797_ASPH P07948_LYN P16157_ANK1 Q01484_ANK2 Q13555_CAMK2G P02787_TF P08133_ANXA6 P30273_FCER1G P43405_SYK P13501_CCL5 Q8NE86_MCU P46527_CDKN1B P37840_SNCA P63104_YWHAZ
Biological Process	GO:0008217	7	regulation of blood pressure	7	24	286	4417	4.5	0.00342104	P09493_TPM1 P34913_EPHX2 P11766_ADH5 P23219_PTGS1 P68871_HBB P51608_MECP2 P51606_RENBP
Biological Process	GO:0010632	8	regulation of epithelial cell migration	7	24	286	4417	4.5	0.00342104	P02649_APOE P49593_PPM1F P04792_HSPB1 P07996_THBS1 P05106_ITGB3 P18054_ALOX12 P01137_TGFB1
Biological Process	GO:0032956	7	regulation of actin cytoskeleton organization	13	77	286	4417	2.61	0.0034343	P09493_TPM1 O43639_NCK2 Q01082_SPTBN1 Q13813_SPTAN1 O15511_ARPC5 P49593_PPM1F P11277_SPTB P08567_PLEK Q96P48_ARAP1 P35611_ADD1 P06396_GSN O75116_ROCK2 Q13418_ILK
Biological Process	GO:0090002	9	establishment of protein localization to plasma membrane	6	17	286	4417	5.45	0.00350734	Q6VY07_PACS1 Q96CV9_OPTN P16157_ANK1 Q01484_ANK2 Q01082_SPTBN1 Q9NZN3_EHD3
Biological Process	GO:0010522	9	regulation of calcium ion transport into cytosol	6	17	286	4417	5.45	0.00350734	Q12797_ASPH P07948_LYN Q01484_ANK2 P28161_GSTM2 P37840_SNCA P01137_TGFB1
Biological Process	GO:0051651	5	maintenance of location in cell	10	49	286	4417	3.15	0.00355157	P10253_GAA Q8NF91_SYNE1 P02768_ALB P21333_FLNA Q9Y490_TLN1 Q9Y4G6_TLN2 P02649_APOE Q8N4C6_NIN Q16643_DBN1 O75369_FLNB
Biological Process	GO:0023057	5	negative regulation of signaling	24	197	286	4417	1.88	0.00361828	Q9HB21_PLEKHA1 P07948_LYN P07996_THBS1 P12931_SRC P02765_AHSG Q9NS28_RGS18 P02760_AMBP P49407_ARRB1 Q14766_LTBP1 Q14644_RASA3 Q96B97_SH3KBP1 Q12913_PTPRJ P09467_FBP1 P49795_RGS19 P02647_APOA1 O15357_INPPL1 P98082_DAB2 P51452_DUSP3 P01137_TGFB1 P02649_APOE P08567_PLEK P13501_CCL5 P07093_SERPINE2 P37840_SNCA
Biological Process	GO:0051223	7	regulation of protein transport	15	98	286	4417	2.36	0.00372668	P10124_SRGN Q12797_ASPH P07948_LYN P21333_FLNA P16671_CD36 P98082_DAB2 P02647_APOA1 P01137_TGFB1 P04083_ANXA1 P08571_CD14 P43405_SYK Q6PJW8_CNST P50148_GNAQ P29466_CASP1 Q96C24_SYTL4
Biological Process	GO:0051707	4	response to other organism	23	186	286	4417	1.91	0.00375269	P10909_CLU P11766_ADH5 P05164_MPO P06702_S100A9 P07948_LYN P16671_CD36 P61626_LYZ P02775_PPBP P01009_SERPINA1 P30273_FCER1G P08571_CD14 P43405_SYK P04792_HSPB1 P09486_SPARC P16885_PLCG2 Q9Y3Z3_SAMHD1 Q14116_IL18 P27338_MAOB P01137_TGFB1 P13501_CCL5 P14222_PRF1 P37840_SNCA P16109_SELP
Biological Process	GO:0010648	6	negative regulation of cell communication	24	198	286	4417	1.87	0.00385838	Q9HB21_PLEKHA1 P07948_LYN P07996_THBS1 P12931_SRC P02765_AHSG Q9NS28_RGS18 P02760_AMBP P49407_ARRB1 Q14766_LTBP1 Q14644_RASA3 Q96B97_SH3KBP1 Q12913_PTPRJ P09467_FBP1 P49795_RGS19 P02647_APOA1 O15357_INPPL1 P98082_DAB2 P51452_DUSP3 P01137_TGFB1 P02649_APOE P08567_PLEK P13501_CCL5 P07093_SERPINE2 P37840_SNCA
Biological Process	GO:0051893	8	regulation of focal adhesion assembly	5	11	286	4417	7.02	0.00389828	P49593_PPM1F Q12913_PTPRJ P07996_THBS1 O75116_ROCK2 P12931_SRC
Biological Process	GO:0034110	7	regulation of homotypic cell-cell adhesion	5	11	286	4417	7.02	0.00389828	P43405_SYK P07948_LYN P13501_CCL5 P07093_SERPINE2 Q13976_PRKG1
Biological Process	GO:0071622	10	regulation of granulocyte chemotaxis	5	11	286	4417	7.02	0.00389828	Q12913_PTPRJ P07996_THBS1 P13501_CCL5 Q99969_RARRES2 Q8IU85_CAMK1D
Biological Process	GO:0001954	8	positive regulation of cell-matrix adhesion	5	11	286	4417	7.02	0.00389828	P49593_PPM1F Q12913_PTPRJ P16671_CD36 P46939_UTRN Q13418_ILK
Biological Process	GO:0090109	6	regulation of cell-substrate junction assembly	5	11	286	4417	7.02	0.00389828	P49593_PPM1F Q12913_PTPRJ P07996_THBS1 O75116_ROCK2 P12931_SRC
Biological Process	GO:0006820	7	anion transport	9	41	286	4417	3.39	0.00400441	P02649_APOE P04083_ANXA1 P02768_ALB P68871_HBB P16671_CD36 P02647_APOA1 Q8N1Q1_CA13 P02656_APOC3 P00918_CA2
Biological Process	GO:0010941	5	regulation of cell death	40	396	286	4417	1.56	0.00418717	P10909_CLU P05164_MPO P02768_ALB P68871_HBB P06702_S100A9 P51608_MECP2 P12931_SRC P04083_ANXA1 P04792_HSPB1 P04040_CAT P18054_ALOX12 P16885_PLCG2 P05556_ITGB1 Q9UII2_ATPIF1 P27986_PIK3R1 Q9C0K0_BCL11B P12814_ACTN1 P02776_PF4 P24723_PRKCH P46527_CDKN1B Q13418_ILK P63104_YWHAZ Q9NQC3_RTN4 Q99683_MAP3K5 P55957_BID P07948_LYN P07996_THBS1 Q14432_PDE3A P23229_ITGA6 P49593_PPM1F P30273_FCER1G Q06187_BT…
Biological Process	GO:0042325	8	regulation of phosphorylation	30	271	286	4417	1.71	0.0042002	Q99683_MAP3K5 P07948_LYN O43639_NCK2 P07996_THBS1 P16671_CD36 P23229_ITGA6 P05106_ITGB3 P49593_PPM1F P01024_C3 P49407_ARRB1 Q14554_PDIA5 P05067_APP P43405_SYK P35611_ADD1 P50148_GNAQ Q12913_PTPRJ P05556_ITGB1 Q9Y490_TLN1 P98082_DAB2 P02647_APOA1 O15357_INPPL1 P27986_PIK3R1 P01137_TGFB1 P02649_APOE O76074_PDE5A P13501_CCL5 P46527_CDKN1B P37840_SNCA P22830_FECH Q13418_ILK
Biological Process	GO:0070301	8	cellular response to hydrogen peroxide	7	25	286	4417	4.32	0.00426225	P04083_ANXA1 Q99683_MAP3K5 P05164_MPO Q9HB21_PLEKHA1 P68871_HBB P04040_CAT Q14116_IL18
Biological Process	GO:0031333	6	negative regulation of protein complex assembly	8	33	286	4417	3.74	0.00431028	P10909_CLU Q01082_SPTBN1 Q13813_SPTAN1 P12931_SRC P11277_SPTB P35611_ADD1 P06396_GSN P37840_SNCA
Biological Process	GO:0048534	7	hematopoietic or lymphoid organ development	20	154	286	4417	2.01	0.00435199	P07948_LYN P16157_ANK1 Q99439_CNN2 P04083_ANXA1 P43405_SYK P35611_ADD1 Q8N1K5_THEMIS P16885_PLCG2 P27987_ITPKB Q9UII2_ATPIF1 P05556_ITGB1 P27986_PIK3R1 P98082_DAB2 Q9C0K0_BCL11B P01137_TGFB1 P11215_ITGAM P11277_SPTB P08567_PLEK Q13315_ATM P22830_FECH
Biological Process	GO:0022603	5	regulation of anatomical structure morphogenesis	19	143	286	4417	2.05	0.00440892	Q9NQC3_RTN4 Q6ZSZ5_ARHGEF18 P07996_THBS1 P16671_CD36 P04264_KRT1 P01024_C3 P04792_HSPB1 P35611_ADD1 Q96P48_ARAP1 Q96B97_SH3KBP1 O75116_ROCK2 Q9HBI1_PARVB P02647_APOA1 Q14116_IL18 P98082_DAB2 P01137_TGFB1 P02649_APOE P02776_PF4 Q13418_ILK
Biological Process	GO:0006140	8	regulation of nucleotide metabolic process	15	100	286	4417	2.32	0.00449191	P52566_ARHGDIB P09493_TPM1 Q684P5_RAP1GAP2 Q9UII2_ATPIF1 Q96RF0_SNX18 O43150_ASAP2 Q13976_PRKG1 Q92619_HMHA1 Q8TB24_RIN3 P02649_APOE P07951_TPM2 Q9ULH1_ASAP1 Q96P48_ARAP1 Q8N392_ARHGAP18 P42331_ARHGAP25
Biological Process	GO:0097305	5	response to alcohol	11	60	286	4417	2.83	0.00450372	P55957_BID P06702_S100A9 P05556_ITGB1 P18065_IGFBP2 P27338_MAOB P01137_TGFB1 P01009_SERPINA1 P02649_APOE P04083_ANXA1 P09486_SPARC P06396_GSN
Biological Process	GO:0009607	3	response to biotic stimulus	23	189	286	4417	1.88	0.00456465	P10909_CLU P11766_ADH5 P05164_MPO P06702_S100A9 P07948_LYN P16671_CD36 P61626_LYZ P02775_PPBP P01009_SERPINA1 P30273_FCER1G P08571_CD14 P43405_SYK P04792_HSPB1 P09486_SPARC P16885_PLCG2 Q9Y3Z3_SAMHD1 Q14116_IL18 P27338_MAOB P01137_TGFB1 P13501_CCL5 P14222_PRF1 P37840_SNCA P16109_SELP
Biological Process	GO:0010324	6	membrane invagination	4	6	286	4417	10.3	0.00459333	P30273_FCER1G P55008_AIF1 Q9UBW5_BIN2 P07996_THBS1
Biological Process	GO:0043304	9	regulation of mast cell degranulation	4	6	286	4417	10.3	0.00459333	Q15833_STXBP2 P30273_FCER1G P43405_SYK P07948_LYN
Biological Process	GO:0033006	8	regulation of mast cell activation involved in immune response	4	6	286	4417	10.3	0.00459333	Q15833_STXBP2 P30273_FCER1G P43405_SYK P07948_LYN
Biological Process	GO:0016101	8	diterpenoid metabolic process	4	6	286	4417	10.3	0.00459333	P02766_TTR P11766_ADH5 Q14432_PDE3A Q99969_RARRES2
Biological Process	GO:0007584	6	response to nutrient	9	42	286	4417	3.31	0.00467653	P02768_ALB P05556_ITGB1 P18065_IGFBP2 P02647_APOA1 P01137_TGFB1 P04040_CAT P09486_SPARC P06396_GSN P02656_APOC3
Biological Process	GO:0043067	6	regulation of programmed cell death	39	386	286	4417	1.56	0.00473372	P10909_CLU P05164_MPO P02768_ALB P06702_S100A9 P51608_MECP2 P12931_SRC P04083_ANXA1 P04792_HSPB1 P04040_CAT P18054_ALOX12 P16885_PLCG2 P05556_ITGB1 Q9UII2_ATPIF1 P27986_PIK3R1 Q9C0K0_BCL11B P12814_ACTN1 P02776_PF4 P24723_PRKCH P46527_CDKN1B Q13418_ILK P63104_YWHAZ Q9NQC3_RTN4 Q99683_MAP3K5 P55957_BID P07948_LYN P07996_THBS1 Q14432_PDE3A P23229_ITGA6 P49593_PPM1F P30273_FCER1G Q06187_BTK Q14116_IL…
Biological Process	GO:0034614	7	cellular response to reactive oxygen species	8	34	286	4417	3.63	0.00513511	P09493_TPM1 P04083_ANXA1 Q99683_MAP3K5 P05164_MPO Q9HB21_PLEKHA1 P68871_HBB P04040_CAT Q14116_IL18
Biological Process	GO:0043408	8	regulation of MAPK cascade	17	123	286	4417	2.13	0.00515877	Q99683_MAP3K5 Q12913_PTPRJ P07948_LYN P07996_THBS1 P05556_ITGB1 P16671_CD36 P98082_DAB2 O15357_INPPL1 P51452_DUSP3 P12931_SRC P01137_TGFB1 P02649_APOE P49407_ARRB1 P02760_AMBP P43405_SYK O76074_PDE5A Q13418_ILK
Biological Process	GO:0034599	6	cellular response to oxidative stress	10	52	286	4417	2.97	0.00536535	P09493_TPM1 Q99683_MAP3K5 P05164_MPO Q9HB21_PLEKHA1 P68871_HBB P16671_CD36 Q14116_IL18 P04083_ANXA1 P04040_CAT P37840_SNCA
Biological Process	GO:0072503	9	cellular divalent inorganic cation homeostasis	10	52	286	4417	2.97	0.00536535	P16885_PLCG2 P34913_EPHX2 P06702_S100A9 Q01484_ANK2 P05556_ITGB1 P01137_TGFB1 P02649_APOE P05067_APP P13501_CCL5 Q8NE86_MCU
Biological Process	GO:0070201	6	regulation of establishment of protein localization	16	113	286	4417	2.19	0.00552804	P10124_SRGN P07948_LYN P16671_CD36 P04083_ANXA1 P08571_CD14 P43405_SYK P50148_GNAQ Q12797_ASPH P21333_FLNA P02647_APOA1 P27986_PIK3R1 P98082_DAB2 P01137_TGFB1 Q6PJW8_CNST Q96C24_SYTL4 P29466_CASP1
Biological Process	GO:0030301	8	cholesterol transport	5	12	286	4417	6.44	0.005554	P02649_APOE P10909_CLU P16671_CD36 P02647_APOA1 P02656_APOC3
Biological Process	GO:0015918	7	sterol transport	5	12	286	4417	6.44	0.005554	P02649_APOE P10909_CLU P16671_CD36 P02647_APOA1 P02656_APOC3
Biological Process	GO:0008037	4	cell recognition	5	12	286	4417	6.44	0.005554	Q9NQC3_RTN4 P16284_PECAM1 P05067_APP P16671_CD36 Q96FJ2_DYNLL2
Biological Process	GO:0071621	9	granulocyte chemotaxis	5	12	286	4417	6.44	0.005554	P11215_ITGAM P30273_FCER1G P43405_SYK P06702_S100A9 P13501_CCL5
Biological Process	GO:0048545	6	response to steroid hormone stimulus	11	62	286	4417	2.74	0.00572971	P55957_BID P07996_THBS1 P18065_IGFBP2 P02647_APOA1 P27338_MAOB P12931_SRC P01137_TGFB1 P01009_SERPINA1 P04083_ANXA1 P09486_SPARC P00918_CA2
Biological Process	GO:0050707	9	regulation of cytokine secretion	6	19	286	4417	4.88	0.00592457	P10124_SRGN P08571_CD14 P43405_SYK P07948_LYN P29466_CASP1 P02647_APOA1
Biological Process	GO:0030834	10	regulation of actin filament depolymerization	6	19	286	4417	4.88	0.00592457	P08567_PLEK P11277_SPTB P35611_ADD1 P06396_GSN Q01082_SPTBN1 Q13813_SPTAN1
Biological Process	GO:0009967	7	positive regulation of signal transduction	26	229	286	4417	1.75	0.00597943	P10909_CLU P55957_BID Q99683_MAP3K5 P26447_S100A4 P07948_LYN P07996_THBS1 P16671_CD36 P05106_ITGB3 P12931_SRC P01024_C3 P49407_ARRB1 P43405_SYK P04040_CAT P27987_ITPKB Q12913_PTPRJ P21333_FLNA P05556_ITGB1 P98082_DAB2 P01137_TGFB1 O76074_PDE5A P13501_CCL5 P24723_PRKCH Q13315_ATM P29466_CASP1 Q13418_ILK P16109_SELP
Biological Process	GO:0007243	7	intracellular protein kinase cascade	17	125	286	4417	2.1	0.00604201	Q99683_MAP3K5 P07948_LYN P12931_SRC P08571_CD14 Q06187_BTK P43405_SYK P04792_HSPB1 O15117_FYB P27987_ITPKB P52564_MAP2K6 Q14116_IL18 P98082_DAB2 P51452_DUSP3 P01137_TGFB1 P08567_PLEK P13501_CCL5 P24723_PRKCH
Biological Process	GO:0042129	9	regulation of T cell proliferation	8	35	286	4417	3.53	0.00607316	O43639_NCK2 P18065_IGFBP2 Q14116_IL18 P01137_TGFB1 P55008_AIF1 P43405_SYK O76074_PDE5A P13501_CCL5
Biological Process	GO:0045926	5	negative regulation of growth	10	53	286	4417	2.91	0.00610713	Q9NQC3_RTN4 Q13642_FHL1 P05164_MPO Q12913_PTPRJ P09467_FBP1 P16671_CD36 P01137_TGFB1 Q99501_GAS2L1 P07093_SERPINE2 P46527_CDKN1B
Biological Process	GO:0072507	8	divalent inorganic cation homeostasis	10	53	286	4417	2.91	0.00610713	P16885_PLCG2 P34913_EPHX2 P06702_S100A9 Q01484_ANK2 P05556_ITGB1 P01137_TGFB1 P02649_APOE P05067_APP P13501_CCL5 Q8NE86_MCU
Biological Process	GO:0032680	6	regulation of tumor necrosis factor production	7	27	286	4417	4	0.00638868	P30273_FCER1G P08571_CD14 P04792_HSPB1 P07996_THBS1 P02776_PF4 P16671_CD36 Q14116_IL18
Biological Process	GO:0001932	9	regulation of protein phosphorylation	28	255	286	4417	1.7	0.00656202	Q99683_MAP3K5 P07948_LYN O43639_NCK2 P07996_THBS1 P16671_CD36 P05106_ITGB3 P49593_PPM1F P01024_C3 P49407_ARRB1 Q14554_PDIA5 P05067_APP P43405_SYK P35611_ADD1 P50148_GNAQ Q12913_PTPRJ P05556_ITGB1 Q9Y490_TLN1 P98082_DAB2 P02647_APOA1 O15357_INPPL1 P01137_TGFB1 P02649_APOE O76074_PDE5A P13501_CCL5 P46527_CDKN1B P37840_SNCA P22830_FECH Q13418_ILK
Biological Process	GO:0040008	4	regulation of growth	19	149	286	4417	1.97	0.00680426	Q9NQC3_RTN4 Q13642_FHL1 P05164_MPO P06702_S100A9 Q7LDG7_RASGRP2 P16671_CD36 Q99501_GAS2L1 P49593_PPM1F P05067_APP P18054_ALOX12 Q12913_PTPRJ P09467_FBP1 P18065_IGFBP2 P01137_TGFB1 P02649_APOE P07093_SERPINE2 P46527_CDKN1B Q13418_ILK P58546_MTPN
Biological Process	GO:0060284	6	regulation of cell development	16	116	286	4417	2.13	0.00705743	Q9NQC3_RTN4 P07948_LYN Q14432_PDE3A P05556_ITGB1 P98082_DAB2 O15357_INPPL1 P01137_TGFB1 Q9C0K0_BCL11B P02649_APOE P05067_APP O76074_PDE5A P07093_SERPINE2 P24723_PRKCH Q16643_DBN1 Q8IU85_CAMK1D Q13418_ILK
Biological Process	GO:0051494	7	negative regulation of cytoskeleton organization	8	36	286	4417	3.43	0.00713346	Q99501_GAS2L1 P11277_SPTB P35611_ADD1 Q96P48_ARAP1 P06396_GSN Q01082_SPTBN1 P37840_SNCA Q13813_SPTAN1
Biological Process	GO:0007568	4	aging	12	74	286	4417	2.5	0.00721501	P11766_ADH5 P48059_LIMS1 P18065_IGFBP2 P01137_TGFB1 P02649_APOE P04040_CAT P53634_CTSC P06396_GSN Q13315_ATM P37840_SNCA P18054_ALOX12 Q13418_ILK
Biological Process	GO:0042981	7	regulation of apoptotic process	38	383	286	4417	1.53	0.0072257	P10909_CLU P05164_MPO P02768_ALB P06702_S100A9 P51608_MECP2 P12931_SRC P04083_ANXA1 P04792_HSPB1 P04040_CAT P18054_ALOX12 P05556_ITGB1 Q9UII2_ATPIF1 P27986_PIK3R1 Q9C0K0_BCL11B P12814_ACTN1 P02776_PF4 P24723_PRKCH P46527_CDKN1B Q13418_ILK P63104_YWHAZ Q9NQC3_RTN4 Q99683_MAP3K5 P55957_BID P07948_LYN P07996_THBS1 Q14432_PDE3A P23229_ITGA6 P49593_PPM1F P30273_FCER1G Q06187_BTK Q14116_IL18 P98082_DAB…
Biological Process	GO:0010942	6	positive regulation of cell death	14	95	286	4417	2.28	0.00739405	P10909_CLU P55957_BID Q99683_MAP3K5 P68871_HBB P07948_LYN P05556_ITGB1 P23229_ITGA6 P27986_PIK3R1 Q14116_IL18 P04083_ANXA1 P13501_CCL5 Q13315_ATM P18054_ALOX12 P41218_MNDA
Biological Process	GO:0010594	9	regulation of endothelial cell migration	6	20	286	4417	4.63	0.00749062	P02649_APOE P04792_HSPB1 P07996_THBS1 P05106_ITGB3 P18054_ALOX12 P01137_TGFB1
Biological Process	GO:0032386	6	regulation of intracellular transport	15	106	286	4417	2.19	0.00757955	Q15833_STXBP2 Q12797_ASPH P07948_LYN Q01484_ANK2 P21333_FLNA P16671_CD36 P28161_GSTM2 P20592_MX2 P98082_DAB2 P01137_TGFB1 P30273_FCER1G Q6PJW8_CNST P43405_SYK P50148_GNAQ P37840_SNCA
Biological Process	GO:0033273	7	response to vitamin	5	13	286	4417	5.94	0.0076208	P09486_SPARC P04040_CAT P06396_GSN P05556_ITGB1 P01137_TGFB1
Biological Process	GO:0050766	9	positive regulation of phagocytosis	5	13	286	4417	5.94	0.0076208	P01024_C3 P30273_FCER1G P16671_CD36 Q8IU85_CAMK1D P02765_AHSG
Biological Process	GO:0044275	7	cellular carbohydrate catabolic process	5	13	286	4417	5.94	0.0076208	P10253_GAA Q96G03_PGM2 P43304_GPD2 P11216_PYGB P06737_PYGL
Biological Process	GO:0034103	5	regulation of tissue remodeling	5	13	286	4417	5.94	0.0076208	P43405_SYK Q14116_IL18 P05106_ITGB3 P12931_SRC P00918_CA2
Biological Process	GO:0010595	10	positive regulation of endothelial cell migration	5	13	286	4417	5.94	0.0076208	P04792_HSPB1 P07996_THBS1 P05106_ITGB3 P18054_ALOX12 P01137_TGFB1
Biological Process	GO:0006956	8	complement activation	5	13	286	4417	5.94	0.0076208	P04264_KRT1 P10909_CLU P01024_C3 P01860_IGHG3 P01857_IGHG1
Biological Process	GO:0033003	7	regulation of mast cell activation	4	7	286	4417	8.83	0.00765688	Q15833_STXBP2 P30273_FCER1G P43405_SYK P07948_LYN
Biological Process	GO:0090322	7	regulation of superoxide metabolic process	4	7	286	4417	8.83	0.00765688	P43405_SYK P16671_CD36 Q14116_IL18 P01137_TGFB1
Biological Process	GO:0015844	6	monoamine transport	4	7	286	4417	8.83	0.00765688	P30273_FCER1G P43405_SYK P51608_MECP2 P37840_SNCA
Biological Process	GO:0010743	6	regulation of macrophage derived foam cell differentiation	4	7	286	4417	8.83	0.00765688	P02776_PF4 P24723_PRKCH P16671_CD36 P05106_ITGB3
Biological Process	GO:0090330	9	regulation of platelet aggregation	4	7	286	4417	8.83	0.00765688	P43405_SYK P07948_LYN P07093_SERPINE2 Q13976_PRKG1
Biological Process	GO:0002712	8	regulation of B cell mediated immunity	4	7	286	4417	8.83	0.00765688	P01024_C3 P30273_FCER1G Q06187_BTK P01137_TGFB1
Biological Process	GO:1901879	6	regulation of protein depolymerization	7	28	286	4417	3.86	0.00770082	Q99501_GAS2L1 P08567_PLEK P11277_SPTB P35611_ADD1 P06396_GSN Q01082_SPTBN1 Q13813_SPTAN1
Biological Process	GO:0043065	8	positive regulation of apoptotic process	13	85	286	4417	2.36	0.00774679	P10909_CLU P55957_BID Q99683_MAP3K5 P07948_LYN P05556_ITGB1 P23229_ITGA6 P27986_PIK3R1 Q14116_IL18 P04083_ANXA1 P13501_CCL5 Q13315_ATM P18054_ALOX12 P41218_MNDA
Biological Process	GO:0002250	4	adaptive immune response	10	55	286	4417	2.81	0.00782547	P10909_CLU P01860_IGHG3 Q14116_IL18 P01857_IGHG1 P01137_TGFB1 P30273_FCER1G P01024_C3 P43405_SYK Q06187_BTK P53634_CTSC
Biological Process	GO:0010720	7	positive regulation of cell development	9	46	286	4417	3.02	0.00826295	P07948_LYN Q14432_PDE3A P98082_DAB2 P01137_TGFB1 P02649_APOE O76074_PDE5A P24723_PRKCH P07093_SERPINE2 Q13418_ILK
Biological Process	GO:0002697	5	regulation of immune effector process	13	86	286	4417	2.33	0.00849896	Q15833_STXBP2 P07948_LYN P16671_CD36 P02647_APOA1 P01137_TGFB1 Q6VY07_PACS1 P20963_CD247 P30273_FCER1G P01024_C3 Q06187_BTK P43405_SYK P07225_PROS1 Q8WU39_MZB1
Biological Process	GO:0043405	12	regulation of MAP kinase activity	11	66	286	4417	2.57	0.00895179	Q99683_MAP3K5 Q12913_PTPRJ P07948_LYN P07996_THBS1 P98082_DAB2 O15357_INPPL1 P01137_TGFB1 P02649_APOE P43405_SYK O76074_PDE5A Q13418_ILK
Biological Process	GO:0032535	5	regulation of cellular component size	11	66	286	4417	2.57	0.00895179	Q9NQC3_RTN4 O43639_NCK2 Q01082_SPTBN1 Q13813_SPTAN1 O15511_ARPC5 P02649_APOE P11277_SPTB P08567_PLEK P35611_ADD1 P06396_GSN Q13418_ILK
Biological Process	GO:0009719	3	response to endogenous stimulus	33	324	286	4417	1.57	0.00898632	P55957_BID Q6ZSZ5_ARHGEF18 P07948_LYN P07996_THBS1 Q14432_PDE3A P16671_CD36 Q9Y624_F11R P12931_SRC P01009_SERPINA1 Q99501_GAS2L1 P04083_ANXA1 P09486_SPARC P00918_CA2 Q12797_ASPH P48059_LIMS1 P61244_MAX P05556_ITGB1 P28161_GSTM2 P98082_DAB2 P27986_PIK3R1 P02647_APOA1 Q14116_IL18 P18065_IGFBP2 O15357_INPPL1 P27338_MAOB P01137_TGFB1 P02649_APOE P13501_CCL5 P06396_GSN P29466_CASP1 P46527_CDKN1B P3784…
Biological Process	GO:0002699	6	positive regulation of immune effector process	7	29	286	4417	3.73	0.00919667	Q15833_STXBP2 P01024_C3 P30273_FCER1G P43405_SYK P07948_LYN P16671_CD36 P01137_TGFB1
Biological Process	GO:0043068	7	positive regulation of programmed cell death	13	87	286	4417	2.31	0.00930708	P10909_CLU P55957_BID Q99683_MAP3K5 P07948_LYN P05556_ITGB1 P23229_ITGA6 P27986_PIK3R1 Q14116_IL18 P04083_ANXA1 P13501_CCL5 Q13315_ATM P18054_ALOX12 P41218_MNDA
Biological Process	GO:0009118	7	regulation of nucleoside metabolic process	13	87	286	4417	2.31	0.00930708	P52566_ARHGDIB P09493_TPM1 Q684P5_RAP1GAP2 Q96RF0_SNX18 O43150_ASAP2 Q13976_PRKG1 Q92619_HMHA1 Q8TB24_RIN3 P07951_TPM2 Q9ULH1_ASAP1 Q96P48_ARAP1 Q8N392_ARHGAP18 P42331_ARHGAP25
Biological Process	GO:0033121	10	regulation of purine nucleotide catabolic process	13	87	286	4417	2.31	0.00930708	P52566_ARHGDIB P09493_TPM1 Q684P5_RAP1GAP2 Q96RF0_SNX18 O43150_ASAP2 Q13976_PRKG1 Q92619_HMHA1 Q8TB24_RIN3 P07951_TPM2 Q9ULH1_ASAP1 Q96P48_ARAP1 Q8N392_ARHGAP18 P42331_ARHGAP25
Biological Process	GO:0032368	6	regulation of lipid transport	6	21	286	4417	4.41	0.00932352	P02649_APOE P43405_SYK P07996_THBS1 P02647_APOA1 P05106_ITGB3 P02656_APOC3
Biological Process	GO:1900542	9	regulation of purine nucleotide metabolic process	14	98	286	4417	2.21	0.00957151	P52566_ARHGDIB P09493_TPM1 Q684P5_RAP1GAP2 Q96RF0_SNX18 O43150_ASAP2 Q13976_PRKG1 Q92619_HMHA1 Q8TB24_RIN3 P02649_APOE P07951_TPM2 Q9ULH1_ASAP1 Q96P48_ARAP1 Q8N392_ARHGAP18 P42331_ARHGAP25
Biological Process	GO:0007162	6	negative regulation of cell adhesion	8	38	286	4417	3.25	0.00965708	P52566_ARHGDIB P07996_THBS1 P07093_SERPINE2 P27986_PIK3R1 P02647_APOA1 Q13976_PRKG1 P12931_SRC P01137_TGFB1
Biological Process	GO:0030308	6	negative regulation of cell growth	8	38	286	4417	3.25	0.00965708	Q9NQC3_RTN4 Q13642_FHL1 Q12913_PTPRJ P09467_FBP1 P01137_TGFB1 Q99501_GAS2L1 P07093_SERPINE2 P46527_CDKN1B
Biological Process	GO:0050672	9	negative regulation of lymphocyte proliferation	5	14	286	4417	5.52	0.0101362	P07948_LYN O76074_PDE5A Q13315_ATM P41218_MNDA P01137_TGFB1
Biological Process	GO:0051693	12	actin filament capping	5	14	286	4417	5.52	0.0101362	P11277_SPTB P35611_ADD1 P06396_GSN Q01082_SPTBN1 Q13813_SPTAN1
Biological Process	GO:0031529	5	ruffle organization	5	14	286	4417	5.52	0.0101362	P09493_TPM1 P55008_AIF1 Q9HB21_PLEKHA1 P08567_PLEK O15357_INPPL1
Biological Process	GO:0032945	8	negative regulation of mononuclear cell proliferation	5	14	286	4417	5.52	0.0101362	P07948_LYN O76074_PDE5A Q13315_ATM P41218_MNDA P01137_TGFB1
Biological Process	GO:0007267	5	cell-cell signaling	17	132	286	4417	1.99	0.0101423	Q15942_ZYX P06702_S100A9 P07948_LYN P51608_MECP2 Q01484_ANK2 P04083_ANXA1 O15400_STX7 P05067_APP Q96B97_SH3KBP1 Q99719_SEPT5 Q13555_CAMK2G O75791_GRAP2 Q14116_IL18 P02649_APOE P13501_CCL5 P37840_SNCA P63104_YWHAZ
Biological Process	GO:0030811	9	regulation of nucleotide catabolic process	13	88	286	4417	2.28	0.0101738	P52566_ARHGDIB P09493_TPM1 Q684P5_RAP1GAP2 Q96RF0_SNX18 O43150_ASAP2 Q13976_PRKG1 Q92619_HMHA1 Q8TB24_RIN3 P07951_TPM2 Q9ULH1_ASAP1 Q96P48_ARAP1 Q8N392_ARHGAP18 P42331_ARHGAP25
Biological Process	GO:0006461	6	protein complex assembly	35	353	286	4417	1.53	0.01039	P27105_STOM P68871_HBB O43639_NCK2 P12931_SRC P04040_CAT P02679_FGG Q8NE86_MCU Q8WU39_MZB1 P68366_TUBA4A P02675_FGB Q9NVA2_SEPT11 P61244_MAX Q9UII2_ATPIF1 Q6UUV9_CRTC1 P02671_FGA Q9NZN3_EHD3 Q13418_ILK P55957_BID Q9UI08_EVL P55008_AIF1 Q9H4B7_TUBB1 Q96CX2_KCTD12 P84243_H3F3A Q9UBW5_BIN2 Q9NY65_TUBA8 P09467_FBP1 P21333_FLNA P98082_DAB2 P01137_TGFB1 P04275_VWF O75563_SKAP2 Q86UX7_FERMT3 P06396_GSN …
Biological Process	GO:0042493	4	response to drug	15	110	286	4417	2.11	0.0104419	P07948_LYN P09467_FBP1 P07996_THBS1 Q14432_PDE3A P05556_ITGB1 O15357_INPPL1 P18065_IGFBP2 P02647_APOA1 P27338_MAOB P01137_TGFB1 P49593_PPM1F P04083_ANXA1 P37840_SNCA P63104_YWHAZ P02656_APOC3
Biological Process	GO:0090066	4	regulation of anatomical structure size	12	78	286	4417	2.38	0.0106777	Q9NQC3_RTN4 P68871_HBB O43639_NCK2 Q01082_SPTBN1 Q13813_SPTAN1 O15511_ARPC5 P02649_APOE P11277_SPTB P08567_PLEK P35611_ADD1 P06396_GSN Q13418_ILK
Biological Process	GO:0045185	5	maintenance of protein location	9	48	286	4417	2.9	0.0106862	P10124_SRGN Q8NF91_SYNE1 P21333_FLNA Q9Y490_TLN1 Q9Y4G6_TLN2 Q14766_LTBP1 Q8N4C6_NIN Q16643_DBN1 O75369_FLNB
Biological Process	GO:0006874	10	cellular calcium ion homeostasis	9	48	286	4417	2.9	0.0106862	P16885_PLCG2 P34913_EPHX2 Q01484_ANK2 P05556_ITGB1 P01137_TGFB1 P02649_APOE P05067_APP P13501_CCL5 Q8NE86_MCU
Biological Process	GO:0043627	7	response to estrogen stimulus	7	30	286	4417	3.6	0.0108892	P04083_ANXA1 P55957_BID P18065_IGFBP2 P02647_APOA1 P01137_TGFB1 P00918_CA2 P01009_SERPINA1
Biological Process	GO:0051592	6	response to calcium ion	7	30	286	4417	3.6	0.0108892	P02675_FGB Q12797_ASPH P09486_SPARC P07996_THBS1 P02679_FGG P02671_FGA P13645_KRT10
Biological Process	GO:0061061	4	muscle structure development	13	89	286	4417	2.26	0.0111019	P09493_TPM1 P10253_GAA Q13642_FHL1 Q8NF91_SYNE1 Q01484_ANK2 P05556_ITGB1 P52564_MAP2K6 Q15746_MYLK P46939_UTRN P05067_APP O75369_FLNB P58546_MTPN Q9Y4F9_FAM65B
Biological Process	GO:0034762	6	regulation of transmembrane transport	8	39	286	4417	3.17	0.0111384	P16885_PLCG2 Q13642_FHL1 Q12797_ASPH Q01484_ANK2 P07996_THBS1 P28161_GSTM2 P46939_UTRN P02656_APOC3
Biological Process	GO:0006937	7	regulation of muscle contraction	6	22	286	4417	4.21	0.0114435	P09493_TPM1 P24844_MYL9 O76074_PDE5A Q01484_ANK2 P28161_GSTM2 P08133_ANXA6
Biological Process	GO:0043085	6	positive regulation of catalytic activity	33	330	286	4417	1.54	0.0116563	P09493_TPM1 P06702_S100A9 Q96RF0_SNX18 P05106_ITGB3 Q9ULH1_ASAP1 Q14554_PDIA5 P43405_SYK Q96P48_ARAP1 P18054_ALOX12 P52566_ARHGDIB Q9Y490_TLN1 O43150_ASAP2 P02647_APOA1 O76074_PDE5A P46527_CDKN1B Q13418_ILK Q684P5_RAP1GAP2 Q99683_MAP3K5 P07948_LYN P07996_THBS1 Q8TB24_RIN3 P49593_PPM1F P50148_GNAQ P35611_ADD1 P42331_ARHGAP25 P98082_DAB2 P01137_TGFB1 Q92619_HMHA1 P02649_APOE P08567_PLEK P13501_CCL5…
Biological Process	GO:0009914	6	hormone transport	4	8	286	4417	7.72	0.0116716	P04083_ANXA1 P07948_LYN Q13555_CAMK2G P63104_YWHAZ
Biological Process	GO:0043300	8	regulation of leukocyte degranulation	4	8	286	4417	7.72	0.0116716	Q15833_STXBP2 P30273_FCER1G P43405_SYK P07948_LYN
Biological Process	GO:0034377	7	plasma lipoprotein particle assembly	4	8	286	4417	7.72	0.0116716	P02649_APOE P02647_APOA1 P22830_FECH P02656_APOC3
Biological Process	GO:0034381	5	plasma lipoprotein particle clearance	4	8	286	4417	7.72	0.0116716	P02649_APOE P16671_CD36 P02647_APOA1 P02656_APOC3
Biological Process	GO:0046879	9	hormone secretion	4	8	286	4417	7.72	0.0116716	P04083_ANXA1 P07948_LYN Q13555_CAMK2G P63104_YWHAZ
Biological Process	GO:0002520	6	immune system development	20	169	286	4417	1.83	0.0117123	P07948_LYN P16157_ANK1 Q99439_CNN2 P04083_ANXA1 P43405_SYK P35611_ADD1 Q8N1K5_THEMIS P16885_PLCG2 P27987_ITPKB Q9UII2_ATPIF1 P05556_ITGB1 P27986_PIK3R1 P98082_DAB2 Q9C0K0_BCL11B P01137_TGFB1 P11215_ITGAM P11277_SPTB P08567_PLEK Q13315_ATM P22830_FECH
Biological Process	GO:0010563	7	negative regulation of phosphorus metabolic process	12	79	286	4417	2.35	0.0117154	Q12913_PTPRJ P07948_LYN Q9UII2_ATPIF1 O15357_INPPL1 P01137_TGFB1 P02649_APOE P49593_PPM1F P08567_PLEK P50148_GNAQ P46527_CDKN1B P37840_SNCA Q13418_ILK
Biological Process	GO:0045936	8	negative regulation of phosphate metabolic process	12	79	286	4417	2.35	0.0117154	Q12913_PTPRJ P07948_LYN Q9UII2_ATPIF1 O15357_INPPL1 P01137_TGFB1 P02649_APOE P49593_PPM1F P08567_PLEK P50148_GNAQ P46527_CDKN1B P37840_SNCA Q13418_ILK
Biological Process	GO:0070271	4	protein complex biogenesis	35	356	286	4417	1.52	0.0117562	P27105_STOM P68871_HBB O43639_NCK2 P12931_SRC P04040_CAT P02679_FGG Q8NE86_MCU Q8WU39_MZB1 P68366_TUBA4A P02675_FGB Q9NVA2_SEPT11 P61244_MAX Q9UII2_ATPIF1 Q6UUV9_CRTC1 P02671_FGA Q9NZN3_EHD3 Q13418_ILK P55957_BID Q9UI08_EVL P55008_AIF1 Q9H4B7_TUBB1 Q96CX2_KCTD12 P84243_H3F3A Q9UBW5_BIN2 Q9NY65_TUBA8 P09467_FBP1 P21333_FLNA P98082_DAB2 P01137_TGFB1 P04275_VWF O75563_SKAP2 Q86UX7_FERMT3 P06396_GSN …
Biological Process	GO:0010544	9	negative regulation of platelet activation	3	3	286	4417	15.44	0.0119168	P02649_APOE P40197_GP5 P07093_SERPINE2
Biological Process	GO:0033700	10	phospholipid efflux	3	3	286	4417	15.44	0.0119168	P02649_APOE P02647_APOA1 P02656_APOC3
Biological Process	GO:0032026	6	response to magnesium ion	3	3	286	4417	15.44	0.0119168	P09467_FBP1 P07996_THBS1 P37840_SNCA
Biological Process	GO:0008038	11	neuron recognition	3	3	286	4417	15.44	0.0119168	Q9NQC3_RTN4 P05067_APP Q96FJ2_DYNLL2
Biological Process	GO:0034375	8	high-density lipoprotein particle remodeling	3	3	286	4417	15.44	0.0119168	P02649_APOE P02647_APOA1 P02656_APOC3
Biological Process	GO:0019934	9	cGMP-mediated signaling	3	3	286	4417	15.44	0.0119168	P02649_APOE Q14432_PDE3A P16671_CD36
Biological Process	GO:0010572	9	positive regulation of platelet activation	3	3	286	4417	15.44	0.0119168	Q12913_PTPRJ P08567_PLEK P16109_SELP
Biological Process	GO:0000302	5	response to reactive oxygen species	9	49	286	4417	2.84	0.0120783	P09493_TPM1 Q99683_MAP3K5 P05164_MPO Q9HB21_PLEKHA1 P68871_HBB Q14116_IL18 P02649_APOE P04083_ANXA1 P04040_CAT
Biological Process	GO:0007186	7	G-protein coupled receptor signaling pathway	9	49	286	4417	2.84	0.0120783	P49795_RGS19 P21333_FLNA P02647_APOA1 P02649_APOE P01024_C3 Q9NS28_RGS18 P08567_PLEK P50148_GNAQ P02656_APOC3
Biological Process	GO:0055074	9	calcium ion homeostasis	9	49	286	4417	2.84	0.0120783	P16885_PLCG2 P34913_EPHX2 Q01484_ANK2 P05556_ITGB1 P01137_TGFB1 P02649_APOE P05067_APP P13501_CCL5 Q8NE86_MCU
Biological Process	GO:0051960	6	regulation of nervous system development	14	101	286	4417	2.14	0.012222	Q9NQC3_RTN4 P07948_LYN P51608_MECP2 P05556_ITGB1 O15357_INPPL1 P01137_TGFB1 Q9C0K0_BCL11B P02649_APOE P05067_APP P07093_SERPINE2 P24723_PRKCH Q16643_DBN1 Q8IU85_CAMK1D Q13418_ILK
Biological Process	GO:0051338	6	regulation of transferase activity	23	206	286	4417	1.72	0.0123967	Q99683_MAP3K5 P07948_LYN O43639_NCK2 P07996_THBS1 P05106_ITGB3 P49593_PPM1F Q14554_PDIA5 P05067_APP P43405_SYK P35611_ADD1 P50148_GNAQ Q12913_PTPRJ Q9Y490_TLN1 P02647_APOA1 O15357_INPPL1 P27986_PIK3R1 P98082_DAB2 P01137_TGFB1 P02649_APOE O76074_PDE5A P46527_CDKN1B P37840_SNCA Q13418_ILK
Biological Process	GO:0010740	8	positive regulation of intracellular protein kinase cascade	17	135	286	4417	1.94	0.0124668	Q99683_MAP3K5 Q12913_PTPRJ P26447_S100A4 P07948_LYN P07996_THBS1 P21333_FLNA P05556_ITGB1 P16671_CD36 P98082_DAB2 P12931_SRC P01137_TGFB1 P49407_ARRB1 P43405_SYK O76074_PDE5A P13501_CCL5 P29466_CASP1 Q13418_ILK
Biological Process	GO:0030835	11	negative regulation of actin filament depolymerization	5	15	286	4417	5.15	0.0131333	P11277_SPTB P35611_ADD1 P06396_GSN Q01082_SPTBN1 Q13813_SPTAN1
Biological Process	GO:2000377	6	regulation of reactive oxygen species metabolic process	5	15	286	4417	5.15	0.0131333	P43405_SYK P07996_THBS1 P16671_CD36 Q14116_IL18 P01137_TGFB1
Biological Process	GO:0032760	7	positive regulation of tumor necrosis factor production	5	15	286	4417	5.15	0.0131333	P30273_FCER1G P08571_CD14 P02776_PF4 P16671_CD36 Q14116_IL18
Biological Process	GO:0046456	9	icosanoid biosynthetic process	5	15	286	4417	5.15	0.0131333	P23219_PTGS1 P43405_SYK P09917_ALOX5 P24557_TBXAS1 P18054_ALOX12
Biological Process	GO:0002275	7	myeloid cell activation involved in immune response	5	15	286	4417	5.15	0.0131333	Q15833_STXBP2 P30273_FCER1G P43405_SYK P07948_LYN P63104_YWHAZ
Biological Process	GO:1901570	5	fatty acid derivative biosynthetic process	5	15	286	4417	5.15	0.0131333	P23219_PTGS1 P43405_SYK P09917_ALOX5 P24557_TBXAS1 P18054_ALOX12
Biological Process	GO:0043410	9	positive regulation of MAPK cascade	11	70	286	4417	2.43	0.0134098	Q99683_MAP3K5 P07996_THBS1 P05556_ITGB1 P16671_CD36 P98082_DAB2 P12931_SRC P01137_TGFB1 P49407_ARRB1 P43405_SYK O76074_PDE5A Q13418_ILK
Biological Process	GO:0003001	6	generation of a signal involved in cell-cell signaling	6	23	286	4417	4.03	0.0138695	Q99719_SEPT5 P04083_ANXA1 O15400_STX7 P07948_LYN Q13555_CAMK2G P63104_YWHAZ
Biological Process	GO:0032272	7	negative regulation of protein polymerization	6	23	286	4417	4.03	0.0138695	P11277_SPTB P35611_ADD1 P06396_GSN Q01082_SPTBN1 P37840_SNCA Q13813_SPTAN1
Biological Process	GO:0051896	8	regulation of protein kinase B signaling cascade	6	23	286	4417	4.03	0.0138695	Q12913_PTPRJ Q9HB21_PLEKHA1 P07996_THBS1 Q13418_ILK P12931_SRC P01137_TGFB1
Biological Process	GO:0023061	8	signal release	6	23	286	4417	4.03	0.0138695	Q99719_SEPT5 P04083_ANXA1 O15400_STX7 P07948_LYN Q13555_CAMK2G P63104_YWHAZ
Biological Process	GO:0071248	7	cellular response to metal ion	6	23	286	4417	4.03	0.0138695	Q12797_ASPH P09467_FBP1 P06396_GSN P37840_SNCA P46527_CDKN1B P13645_KRT10
Biological Process	GO:0071216	5	cellular response to biotic stimulus	7	32	286	4417	3.38	0.0149145	P08571_CD14 P43405_SYK P07948_LYN P13501_CCL5 P16671_CD36 Q14116_IL18 P01137_TGFB1
Biological Process	GO:0030198	5	extracellular matrix organization	7	32	286	4417	3.38	0.0149145	P05067_APP P23142_FBLN1 P14543_NID1 P37840_SNCA Q9Y6C2_EMILIN1 Q13418_ILK P01137_TGFB1
Biological Process	GO:0010627	7	regulation of intracellular protein kinase cascade	23	210	286	4417	1.69	0.0152939	Q99683_MAP3K5 P26447_S100A4 Q9HB21_PLEKHA1 P07948_LYN P07996_THBS1 P16671_CD36 P12931_SRC P49407_ARRB1 P02760_AMBP P43405_SYK P04792_HSPB1 Q12913_PTPRJ P21333_FLNA P05556_ITGB1 O15357_INPPL1 P98082_DAB2 P51452_DUSP3 P01137_TGFB1 P02649_APOE O76074_PDE5A P13501_CCL5 P29466_CASP1 Q13418_ILK
Biological Process	GO:0009894	5	regulation of catabolic process	21	186	286	4417	1.74	0.0156248	P09493_TPM1 Q684P5_RAP1GAP2 P10909_CLU Q96RF0_SNX18 Q13976_PRKG1 Q8TB24_RIN3 P07951_TPM2 Q9ULH1_ASAP1 Q96P48_ARAP1 P42331_ARHGAP25 P52566_ARHGDIB P09467_FBP1 P21333_FLNA P98082_DAB2 O43150_ASAP2 Q92619_HMHA1 P02649_APOE P07093_SERPINE2 P46527_CDKN1B Q8N392_ARHGAP18 P02656_APOC3
Biological Process	GO:0051250	8	negative regulation of lymphocyte activation	6	24	286	4417	3.86	0.0166191	P07948_LYN O76074_PDE5A Q13315_ATM P51452_DUSP3 P41218_MNDA P01137_TGFB1
Biological Process	GO:0002700	6	regulation of production of molecular mediator of immune response	6	24	286	4417	3.86	0.0166191	P30273_FCER1G Q06187_BTK P16671_CD36 P02647_APOA1 Q8WU39_MZB1 P01137_TGFB1
Biological Process	GO:0043242	6	negative regulation of protein complex disassembly	6	24	286	4417	3.86	0.0166191	Q99501_GAS2L1 P11277_SPTB P35611_ADD1 P06396_GSN Q01082_SPTBN1 Q13813_SPTAN1
Biological Process	GO:1901880	7	negative regulation of protein depolymerization	6	24	286	4417	3.86	0.0166191	Q99501_GAS2L1 P11277_SPTB P35611_ADD1 P06396_GSN Q01082_SPTBN1 Q13813_SPTAN1
Biological Process	GO:0006636	11	unsaturated fatty acid biosynthetic process	5	16	286	4417	4.83	0.0166405	P23219_PTGS1 P43405_SYK P09917_ALOX5 P24557_TBXAS1 P18054_ALOX12
Biological Process	GO:0070664	7	negative regulation of leukocyte proliferation	5	16	286	4417	4.83	0.0166405	P07948_LYN O76074_PDE5A Q13315_ATM P41218_MNDA P01137_TGFB1
Biological Process	GO:0051928	9	positive regulation of calcium ion transport	5	16	286	4417	4.83	0.0166405	Q12797_ASPH Q01484_ANK2 P13501_CCL5 P37840_SNCA Q15746_MYLK
Biological Process	GO:0032489	10	regulation of Cdc42 protein signal transduction	4	9	286	4417	6.86	0.0166822	P02649_APOE Q96P48_ARAP1 P02647_APOA1 P02656_APOC3
Biological Process	GO:0045576	7	mast cell activation	4	9	286	4417	6.86	0.0166822	P30273_FCER1G P07948_LYN Q92597_NDRG1 P63104_YWHAZ
Biological Process	GO:0009251	7	glucan catabolic process	4	9	286	4417	6.86	0.0166822	P10253_GAA Q96G03_PGM2 P11216_PYGB P06737_PYGL
Biological Process	GO:0000272	6	polysaccharide catabolic process	4	9	286	4417	6.86	0.0166822	P10253_GAA Q96G03_PGM2 P11216_PYGB P06737_PYGL
Biological Process	GO:1901021	10	positive regulation of calcium ion transmembrane transporter activity	4	9	286	4417	6.86	0.0166822	P16885_PLCG2 Q12797_ASPH Q01484_ANK2 P28161_GSTM2
Biological Process	GO:0044247	8	cellular polysaccharide catabolic process	4	9	286	4417	6.86	0.0166822	P10253_GAA Q96G03_PGM2 P11216_PYGB P06737_PYGL
Biological Process	GO:0065005	6	protein-lipid complex assembly	4	9	286	4417	6.86	0.0166822	P02649_APOE P02647_APOA1 P22830_FECH P02656_APOC3
Biological Process	GO:0006958	9	complement activation, classical pathway	4	9	286	4417	6.86	0.0166822	P10909_CLU P01024_C3 P01860_IGHG3 P01857_IGHG1
Biological Process	GO:0005980	9	glycogen catabolic process	4	9	286	4417	6.86	0.0166822	P10253_GAA Q96G03_PGM2 P11216_PYGB P06737_PYGL
Biological Process	GO:0042119	8	neutrophil activation	4	9	286	4417	6.86	0.0166822	Q15833_STXBP2 P30273_FCER1G P43405_SYK P13501_CCL5
Biological Process	GO:0046578	8	regulation of Ras protein signal transduction	13	94	286	4417	2.14	0.0167589	P27987_ITPKB Q6ZSZ5_ARHGEF18 P09467_FBP1 O43150_ASAP2 P02647_APOA1 P02649_APOE P49407_ARRB1 Q9ULH1_ASAP1 Q96P48_ARAP1 Q14644_RASA3 O43739_CYTH3 Q15438_CYTH1 P02656_APOC3
Biological Process	GO:0032409	6	regulation of transporter activity	7	33	286	4417	3.28	0.017271	P16885_PLCG2 Q13642_FHL1 Q12797_ASPH Q01484_ANK2 P28161_GSTM2 P37840_SNCA P46939_UTRN
Biological Process	GO:0050864	8	regulation of B cell activation	7	33	286	4417	3.28	0.017271	Q06187_BTK P43405_SYK P07948_LYN Q13315_ATM P41218_MNDA Q8WU39_MZB1 P01137_TGFB1
Biological Process	GO:0002703	6	regulation of leukocyte mediated immunity	7	33	286	4417	3.28	0.017271	Q15833_STXBP2 P01024_C3 P30273_FCER1G Q06187_BTK P43405_SYK P07948_LYN P01137_TGFB1
Biological Process	GO:0006816	10	calcium ion transport	7	33	286	4417	3.28	0.017271	P16885_PLCG2 Q12797_ASPH Q01484_ANK2 P13501_CCL5 Q13555_CAMK2G Q8NE86_MCU P08133_ANXA6
Biological Process	GO:0043062	4	extracellular structure organization	7	33	286	4417	3.28	0.017271	P05067_APP P23142_FBLN1 P14543_NID1 P37840_SNCA Q9Y6C2_EMILIN1 Q13418_ILK P01137_TGFB1
Biological Process	GO:0043244	5	regulation of protein complex disassembly	7	33	286	4417	3.28	0.017271	Q99501_GAS2L1 P08567_PLEK P11277_SPTB P35611_ADD1 P06396_GSN Q01082_SPTBN1 Q13813_SPTAN1
Biological Process	GO:0031347	6	regulation of defense response	19	164	286	4417	1.79	0.0175643	P06702_S100A9 P07948_LYN P02765_AHSG Q6VY07_PACS1 P20963_CD247 P01024_C3 P30273_FCER1G P04083_ANXA1 P08571_CD14 Q06187_BTK P52564_MAP2K6 P02647_APOA1 Q14116_IL18 Q9Y3Z3_SAMHD1 P51452_DUSP3 P01137_TGFB1 P02649_APOE P13501_CCL5 P07225_PROS1
Biological Process	GO:0043549	9	regulation of kinase activity	22	201	286	4417	1.69	0.0181101	Q99683_MAP3K5 P07948_LYN O43639_NCK2 P07996_THBS1 P05106_ITGB3 P49593_PPM1F Q14554_PDIA5 P05067_APP P43405_SYK P35611_ADD1 P50148_GNAQ Q12913_PTPRJ O15357_INPPL1 P27986_PIK3R1 P98082_DAB2 Q9Y490_TLN1 P01137_TGFB1 P02649_APOE O76074_PDE5A P46527_CDKN1B P37840_SNCA Q13418_ILK
Biological Process	GO:0016125	6	sterol metabolic process	8	43	286	4417	2.87	0.0187306	P02649_APOE Q0VD83_APOBR P05067_APP P04040_CAT Q9UHQ9_CYB5R1 P02647_APOA1 P22830_FECH P02656_APOC3
Biological Process	GO:0019725	5	cellular homeostasis	17	142	286	4417	1.85	0.0195181	Q9H299_SH3BGRL3 P16885_PLCG2 P10253_GAA P34913_EPHX2 Q8IZQ5_SELH P06702_S100A9 Q01484_ANK2 P05556_ITGB1 P02787_TF Q9H1E5_TMX4 P01137_TGFB1 P02649_APOE Q14554_PDIA5 P05067_APP P35611_ADD1 P13501_CCL5 Q8NE86_MCU
Biological Process	GO:0050767	9	regulation of neurogenesis	13	96	286	4417	2.09	0.0195474	Q9NQC3_RTN4 P07948_LYN P05556_ITGB1 O15357_INPPL1 P01137_TGFB1 Q9C0K0_BCL11B P02649_APOE P05067_APP P07093_SERPINE2 P24723_PRKCH Q16643_DBN1 Q8IU85_CAMK1D Q13418_ILK
Biological Process	GO:0055065	8	metal ion homeostasis	12	85	286	4417	2.18	0.0196387	P16885_PLCG2 P34913_EPHX2 P06702_S100A9 Q01484_ANK2 P05556_ITGB1 P02787_TF P01137_TGFB1 P02649_APOE P05067_APP P13501_CCL5 Q8NE86_MCU P22830_FECH
Biological Process	GO:0071241	6	cellular response to inorganic substance	6	25	286	4417	3.71	0.0197083	Q12797_ASPH P09467_FBP1 P06396_GSN P37840_SNCA P46527_CDKN1B P13645_KRT10
Biological Process	GO:0051048	7	negative regulation of secretion	6	25	286	4417	3.71	0.0197083	P04083_ANXA1 P10124_SRGN P37840_SNCA Q96C24_SYTL4 P02647_APOA1 P27338_MAOB
Biological Process	GO:0050731	11	positive regulation of peptidyl-tyrosine phosphorylation	6	25	286	4417	3.71	0.0197083	P43405_SYK P07948_LYN P13501_CCL5 P05556_ITGB1 P16671_CD36 P05106_ITGB3
Biological Process	GO:0070838	9	divalent metal ion transport	7	34	286	4417	3.18	0.0198716	P16885_PLCG2 Q12797_ASPH Q01484_ANK2 P13501_CCL5 Q13555_CAMK2G Q8NE86_MCU P08133_ANXA6
Biological Process	GO:0072511	8	divalent inorganic cation transport	7	34	286	4417	3.18	0.0198716	P16885_PLCG2 Q12797_ASPH Q01484_ANK2 P13501_CCL5 Q13555_CAMK2G Q8NE86_MCU P08133_ANXA6
Biological Process	GO:0045859	10	regulation of protein kinase activity	21	191	286	4417	1.7	0.0203746	Q99683_MAP3K5 P07948_LYN O43639_NCK2 P07996_THBS1 P05106_ITGB3 P49593_PPM1F Q14554_PDIA5 P05067_APP P43405_SYK P35611_ADD1 P50148_GNAQ Q12913_PTPRJ O15357_INPPL1 P98082_DAB2 Q9Y490_TLN1 P01137_TGFB1 P02649_APOE O76074_PDE5A P46527_CDKN1B P37840_SNCA Q13418_ILK
Biological Process	GO:0043547	13	positive regulation of GTPase activity	10	64	286	4417	2.41	0.0204222	P52566_ARHGDIB Q684P5_RAP1GAP2 Q96RF0_SNX18 O43150_ASAP2 Q92619_HMHA1 Q8TB24_RIN3 Q9ULH1_ASAP1 Q96P48_ARAP1 Q8N392_ARHGAP18 P42331_ARHGAP25
Biological Process	GO:0033043	5	regulation of organelle organization	25	241	286	4417	1.6	0.0205237	P09493_TPM1 P55957_BID P06702_S100A9 P51608_MECP2 O43639_NCK2 P12931_SRC Q99501_GAS2L1 P49593_PPM1F P04083_ANXA1 P49407_ARRB1 P35611_ADD1 Q96P48_ARAP1 O75116_ROCK2 Q01082_SPTBN1 Q13813_SPTAN1 O15511_ARPC5 P01137_TGFB1 Q0ZGT2_NEXN P11277_SPTB P08567_PLEK P06396_GSN Q13315_ATM P46527_CDKN1B P37840_SNCA Q13418_ILK
Biological Process	GO:0051897	9	positive regulation of protein kinase B signaling cascade	5	17	286	4417	4.54	0.0206815	Q12913_PTPRJ P07996_THBS1 Q13418_ILK P12931_SRC P01137_TGFB1
Biological Process	GO:0043271	7	negative regulation of ion transport	5	17	286	4417	4.54	0.0206815	P07996_THBS1 P07093_SERPINE2 P37840_SNCA P27338_MAOB P01137_TGFB1
Biological Process	GO:0030837	11	negative regulation of actin filament polymerization	5	17	286	4417	4.54	0.0206815	P11277_SPTB P35611_ADD1 P06396_GSN Q01082_SPTBN1 Q13813_SPTAN1
Biological Process	GO:0032355	8	response to estradiol stimulus	5	17	286	4417	4.54	0.0206815	P04083_ANXA1 P55957_BID P18065_IGFBP2 P01137_TGFB1 P01009_SERPINA1
Biological Process	GO:0002443	4	leukocyte mediated immunity	9	54	286	4417	2.57	0.0211005	Q15833_STXBP2 P10909_CLU P07948_LYN P01860_IGHG3 P01857_IGHG1 P30273_FCER1G P01024_C3 P53634_CTSC P63104_YWHAZ
Biological Process	GO:0002683	5	negative regulation of immune system process	9	54	286	4417	2.57	0.0211005	Q12913_PTPRJ P07948_LYN P07996_THBS1 P51452_DUSP3 P01137_TGFB1 P02760_AMBP O76074_PDE5A Q13315_ATM P41218_MNDA
Biological Process	GO:0001933	10	negative regulation of protein phosphorylation	10	65	286	4417	2.38	0.0224121	Q12913_PTPRJ P07948_LYN O15357_INPPL1 P01137_TGFB1 P02649_APOE P49593_PPM1F P50148_GNAQ P46527_CDKN1B P37840_SNCA Q13418_ILK
Biological Process	GO:0046850	6	regulation of bone remodeling	4	10	286	4417	6.18	0.0227122	P43405_SYK P05106_ITGB3 P12931_SRC P00918_CA2
Biological Process	GO:0045124	7	regulation of bone resorption	4	10	286	4417	6.18	0.0227122	P43405_SYK P05106_ITGB3 P12931_SRC P00918_CA2
Biological Process	GO:2001259	10	positive regulation of cation channel activity	4	10	286	4417	6.18	0.0227122	P16885_PLCG2 Q12797_ASPH Q01484_ANK2 P28161_GSTM2
Biological Process	GO:2000379	7	positive regulation of reactive oxygen species metabolic process	4	10	286	4417	6.18	0.0227122	P07996_THBS1 P16671_CD36 Q14116_IL18 P01137_TGFB1
Biological Process	GO:0009582	4	detection of abiotic stimulus	4	10	286	4417	6.18	0.0227122	P49407_ARRB1 P07093_SERPINE2 Q14116_IL18 P22830_FECH
Biological Process	GO:0001837	10	epithelial to mesenchymal transition	4	10	286	4417	6.18	0.0227122	Q9NQC3_RTN4 P26447_S100A4 P21333_FLNA P01137_TGFB1
Biological Process	GO:0006721	7	terpenoid metabolic process	4	10	286	4417	6.18	0.0227122	P02766_TTR P11766_ADH5 Q14432_PDE3A Q99969_RARRES2
Biological Process	GO:0006633	10	fatty acid biosynthetic process	7	35	286	4417	3.09	0.0227264	P23219_PTGS1 P43405_SYK P09917_ALOX5 P24557_TBXAS1 Q9BY49_PECR Q9NUB1_ACSS1 P18054_ALOX12
Biological Process	GO:0010642	8	negative regulation of platelet-derived growth factor receptor signaling pathway	3	4	286	4417	11.58	0.0228207	Q12913_PTPRJ P37840_SNCA O15357_INPPL1
Biological Process	GO:0033623	6	regulation of integrin activation	3	4	286	4417	11.58	0.0228207	P08567_PLEK P16109_SELP P12931_SRC
Biological Process	GO:0090025	10	regulation of monocyte chemotaxis	3	4	286	4417	11.58	0.0228207	P55008_AIF1 P07948_LYN P13501_CCL5
Biological Process	GO:0010640	7	regulation of platelet-derived growth factor receptor signaling pathway	3	4	286	4417	11.58	0.0228207	Q12913_PTPRJ P37840_SNCA O15357_INPPL1
Biological Process	GO:0032271	6	regulation of protein polymerization	9	55	286	4417	2.53	0.0233601	O43639_NCK2 Q01082_SPTBN1 Q13813_SPTAN1 O15511_ARPC5 P11277_SPTB P35611_ADD1 P06396_GSN P46527_CDKN1B P37840_SNCA
Biological Process	GO:0051222	8	positive regulation of protein transport	9	55	286	4417	2.53	0.0233601	Q12797_ASPH P21333_FLNA P98082_DAB2 P01137_TGFB1 P08571_CD14 P43405_SYK Q6PJW8_CNST Q96C24_SYTL4 P29466_CASP1
Biological Process	GO:0008284	6	positive regulation of cell proliferation	18	158	286	4417	1.76	0.02467	P07948_LYN P51608_MECP2 O43639_NCK2 P04632_CAPNS1 P05106_ITGB3 P07384_CAPN1 P55008_AIF1 P43405_SYK P18054_ALOX12 Q8WU39_MZB1 P05556_ITGB1 Q14116_IL18 P18065_IGFBP2 P01137_TGFB1 P24723_PRKCH P13501_CCL5 P46527_CDKN1B Q13418_ILK
Biological Process	GO:1901701	6	cellular response to oxygen-containing compound	21	195	286	4417	1.66	0.0249249	P09493_TPM1 Q99683_MAP3K5 P05164_MPO Q9HB21_PLEKHA1 P68871_HBB P07948_LYN Q14432_PDE3A P16671_CD36 P12931_SRC P04083_ANXA1 P08571_CD14 P35611_ADD1 P04040_CAT P61244_MAX P05556_ITGB1 Q14116_IL18 P27986_PIK3R1 P01137_TGFB1 P02649_APOE P13501_CCL5 P37840_SNCA
Biological Process	GO:0006875	9	cellular metal ion homeostasis	11	77	286	4417	2.21	0.0249513	P16885_PLCG2 P34913_EPHX2 P06702_S100A9 Q01484_ANK2 P05556_ITGB1 P02787_TF P01137_TGFB1 P02649_APOE P05067_APP P13501_CCL5 Q8NE86_MCU
Biological Process	GO:0060485	7	mesenchyme development	5	18	286	4417	4.29	0.0252751	Q9NQC3_RTN4 P26447_S100A4 P07996_THBS1 P21333_FLNA P01137_TGFB1
Biological Process	GO:0042157	6	lipoprotein metabolic process	5	18	286	4417	4.29	0.0252751	P02649_APOE P02768_ALB Q13315_ATM P02647_APOA1 P02656_APOC3
Biological Process	GO:0006690	8	icosanoid metabolic process	5	18	286	4417	4.29	0.0252751	P23219_PTGS1 P43405_SYK P09917_ALOX5 P24557_TBXAS1 P18054_ALOX12
Biological Process	GO:1901568	4	fatty acid derivative metabolic process	5	18	286	4417	4.29	0.0252751	P23219_PTGS1 P43405_SYK P09917_ALOX5 P24557_TBXAS1 P18054_ALOX12
Biological Process	GO:0045937	8	positive regulation of phosphate metabolic process	20	183	286	4417	1.69	0.0254017	Q99683_MAP3K5 P07948_LYN P07996_THBS1 P16671_CD36 P23229_ITGA6 P05106_ITGB3 P01024_C3 P49407_ARRB1 Q14554_PDIA5 P43405_SYK P35611_ADD1 P05556_ITGB1 P98082_DAB2 Q9Y490_TLN1 P01137_TGFB1 P02649_APOE O76074_PDE5A P13501_CCL5 P37840_SNCA Q13418_ILK
Biological Process	GO:0010562	7	positive regulation of phosphorus metabolic process	20	183	286	4417	1.69	0.0254017	Q99683_MAP3K5 P07948_LYN P07996_THBS1 P16671_CD36 P23229_ITGA6 P05106_ITGB3 P01024_C3 P49407_ARRB1 Q14554_PDIA5 P43405_SYK P35611_ADD1 P05556_ITGB1 P98082_DAB2 Q9Y490_TLN1 P01137_TGFB1 P02649_APOE O76074_PDE5A P13501_CCL5 P37840_SNCA Q13418_ILK
Biological Process	GO:0042327	9	positive regulation of phosphorylation	19	171	286	4417	1.72	0.0257881	Q99683_MAP3K5 P07948_LYN P07996_THBS1 P16671_CD36 P23229_ITGA6 P05106_ITGB3 P01024_C3 P49407_ARRB1 Q14554_PDIA5 P43405_SYK P35611_ADD1 P05556_ITGB1 P98082_DAB2 Q9Y490_TLN1 P01137_TGFB1 O76074_PDE5A P13501_CCL5 P37840_SNCA Q13418_ILK
Biological Process	GO:0034765	7	regulation of ion transmembrane transport	7	36	286	4417	3	0.025845	P16885_PLCG2 Q13642_FHL1 Q12797_ASPH Q01484_ANK2 P07996_THBS1 P28161_GSTM2 P46939_UTRN
Biological Process	GO:0031294	9	lymphocyte costimulation	7	36	286	4417	3	0.025845	P20963_CD247 P07947_YES1 P07948_LYN P01848_TRAC O75791_GRAP2 P27986_PIK3R1 P12931_SRC
Biological Process	GO:0045216	5	cell-cell junction organization	7	36	286	4417	3	0.025845	P12814_ACTN1 P05556_ITGB1 Q9Y624_F11R Q9Y490_TLN1 P18206_VCL P01137_TGFB1 Q9Y4G6_TLN2
Biological Process	GO:0031295	10	T cell costimulation	7	36	286	4417	3	0.025845	P20963_CD247 P07947_YES1 P07948_LYN P01848_TRAC O75791_GRAP2 P27986_PIK3R1 P12931_SRC
Biological Process	GO:0050801	6	ion homeostasis	13	100	286	4417	2.01	0.0261449	P16885_PLCG2 P34913_EPHX2 P06702_S100A9 Q01484_ANK2 P05556_ITGB1 P02787_TF P02647_APOA1 P01137_TGFB1 P02649_APOE P05067_APP P13501_CCL5 Q8NE86_MCU P22830_FECH
Biological Process	GO:0009628	3	response to abiotic stimulus	25	247	286	4417	1.56	0.0267685	P07948_LYN P51608_MECP2 P07996_THBS1 Q99439_CNN2 P36959_GMPR Q92597_NDRG1 Q15746_MYLK P01009_SERPINA1 P04083_ANXA1 P49407_ARRB1 P08571_CD14 P05067_APP P09486_SPARC P04040_CAT P00918_CA2 O00151_PDLIM1 P05556_ITGB1 Q14116_IL18 P18065_IGFBP2 P27986_PIK3R1 P01137_TGFB1 P07093_SERPINE2 Q13315_ATM P29466_CASP1 P22830_FECH
Biological Process	GO:0009991	4	response to extracellular stimulus	12	89	286	4417	2.08	0.0267744	P02768_ALB P07948_LYN P61244_MAX P05556_ITGB1 P18065_IGFBP2 P02647_APOA1 P01137_TGFB1 Q99501_GAS2L1 P04040_CAT P09486_SPARC P06396_GSN P02656_APOC3
Biological Process	GO:0071222	8	cellular response to lipopolysaccharide	6	27	286	4417	3.43	0.0269611	P08571_CD14 P07948_LYN P13501_CCL5 P16671_CD36 Q14116_IL18 P01137_TGFB1
Biological Process	GO:0002695	7	negative regulation of leukocyte activation	6	27	286	4417	3.43	0.0269611	P07948_LYN O76074_PDE5A Q13315_ATM P51452_DUSP3 P41218_MNDA P01137_TGFB1
Biological Process	GO:0032880	5	regulation of protein localization	16	136	286	4417	1.82	0.0277176	P10124_SRGN P07948_LYN P16671_CD36 P04083_ANXA1 P08571_CD14 P43405_SYK P50148_GNAQ Q12797_ASPH P21333_FLNA P02647_APOA1 P27986_PIK3R1 P98082_DAB2 P01137_TGFB1 Q6PJW8_CNST Q96C24_SYTL4 P29466_CASP1
Biological Process	GO:0071900	11	regulation of protein serine/threonine kinase activity	13	101	286	4417	1.99	0.0280221	Q99683_MAP3K5 Q12913_PTPRJ P07948_LYN P07996_THBS1 P98082_DAB2 O15357_INPPL1 P01137_TGFB1 P02649_APOE P43405_SYK O76074_PDE5A P46527_CDKN1B P37840_SNCA Q13418_ILK
Biological Process	GO:0042326	9	negative regulation of phosphorylation	10	68	286	4417	2.27	0.0292115	Q12913_PTPRJ P07948_LYN O15357_INPPL1 P01137_TGFB1 P02649_APOE P49593_PPM1F P50148_GNAQ P46527_CDKN1B P37840_SNCA Q13418_ILK
Biological Process	GO:0045765	7	regulation of angiogenesis	7	37	286	4417	2.92	0.0292359	P04264_KRT1 P01024_C3 P04792_HSPB1 P35611_ADD1 P07996_THBS1 P02776_PF4 O75116_ROCK2
Biological Process	GO:0030593	10	neutrophil chemotaxis	4	11	286	4417	5.62	0.0297674	P11215_ITGAM P30273_FCER1G P43405_SYK P06702_S100A9
Biological Process	GO:0045921	8	positive regulation of exocytosis	4	11	286	4417	5.62	0.0297674	P30273_FCER1G P43405_SYK O00194_RAB27B Q96C24_SYTL4
Biological Process	GO:0002455	8	humoral immune response mediated by circulating immunoglobulin	4	11	286	4417	5.62	0.0297674	P10909_CLU P01024_C3 P01860_IGHG3 P01857_IGHG1
Biological Process	GO:0031032	7	actomyosin structure organization	4	11	286	4417	5.62	0.0297674	P09493_TPM1 Q9Y5S2_CDC42BPB P05556_ITGB1 Q99439_CNN2
Biological Process	GO:0031663	9	lipopolysaccharide-mediated signaling pathway	4	11	286	4417	5.62	0.0297674	P07948_LYN P13501_CCL5 Q14116_IL18 P01137_TGFB1
Biological Process	GO:0036230	7	granulocyte activation	4	11	286	4417	5.62	0.0297674	Q15833_STXBP2 P30273_FCER1G P43405_SYK P13501_CCL5
Biological Process	GO:0006778	6	porphyrin-containing compound metabolic process	5	19	286	4417	4.06	0.0304352	P02760_AMBP P11277_SPTB P16157_ANK1 Q9UII2_ATPIF1 P22830_FECH
Biological Process	GO:0008016	6	regulation of heart contraction	5	19	286	4417	4.06	0.0304352	P09493_TPM1 P10253_GAA O76074_PDE5A Q01484_ANK2 P28161_GSTM2
Biological Process	GO:0050714	9	positive regulation of protein secretion	5	19	286	4417	4.06	0.0304352	P08571_CD14 P43405_SYK P29466_CASP1 Q96C24_SYTL4 P01137_TGFB1
Biological Process	GO:0002718	7	regulation of cytokine production involved in immune response	5	19	286	4417	4.06	0.0304352	P30273_FCER1G Q06187_BTK P16671_CD36 P02647_APOA1 P01137_TGFB1
Biological Process	GO:0031329	6	regulation of cellular catabolic process	18	162	286	4417	1.72	0.0305829	P09493_TPM1 Q684P5_RAP1GAP2 P10909_CLU Q96RF0_SNX18 Q13976_PRKG1 Q8TB24_RIN3 P07951_TPM2 Q9ULH1_ASAP1 Q96P48_ARAP1 P42331_ARHGAP25 P52566_ARHGDIB P09467_FBP1 P98082_DAB2 O43150_ASAP2 Q92619_HMHA1 P02649_APOE Q8N392_ARHGAP18 P02656_APOC3
Biological Process	GO:0071219	7	cellular response to molecule of bacterial origin	6	28	286	4417	3.31	0.0311482	P08571_CD14 P07948_LYN P13501_CCL5 P16671_CD36 Q14116_IL18 P01137_TGFB1
Biological Process	GO:0072659	8	protein localization to plasma membrane	6	28	286	4417	3.31	0.0311482	Q6VY07_PACS1 Q96CV9_OPTN P16157_ANK1 Q01484_ANK2 Q01082_SPTBN1 Q9NZN3_EHD3
Biological Process	GO:0042102	10	positive regulation of T cell proliferation	6	28	286	4417	3.31	0.0311482	P55008_AIF1 P43405_SYK O43639_NCK2 P13501_CCL5 P18065_IGFBP2 Q14116_IL18
Biological Process	GO:0033124	11	regulation of GTP catabolic process	11	80	286	4417	2.12	0.031622	P52566_ARHGDIB Q684P5_RAP1GAP2 Q96RF0_SNX18 O43150_ASAP2 Q13976_PRKG1 Q92619_HMHA1 Q8TB24_RIN3 Q9ULH1_ASAP1 Q96P48_ARAP1 Q8N392_ARHGAP18 P42331_ARHGAP25
Biological Process	GO:0043087	12	regulation of GTPase activity	11	80	286	4417	2.12	0.031622	P52566_ARHGDIB Q684P5_RAP1GAP2 Q96RF0_SNX18 O43150_ASAP2 Q13976_PRKG1 Q92619_HMHA1 Q8TB24_RIN3 Q9ULH1_ASAP1 Q96P48_ARAP1 Q8N392_ARHGAP18 P42331_ARHGAP25
Biological Process	GO:0002460	5	adaptive immune response based on somatic recombination of immune receptors built from immunoglobulin superfamily domains	8	48	286	4417	2.57	0.0325645	P10909_CLU P01860_IGHG3 Q14116_IL18 P01857_IGHG1 P01137_TGFB1 P30273_FCER1G P01024_C3 P53634_CTSC
Biological Process	GO:0006469	11	negative regulation of protein kinase activity	8	48	286	4417	2.57	0.0325645	Q12913_PTPRJ P07948_LYN O15357_INPPL1 P49593_PPM1F P02649_APOE P50148_GNAQ P46527_CDKN1B Q13418_ILK
Biological Process	GO:0042542	6	response to hydrogen peroxide	7	38	286	4417	2.84	0.032907	P04083_ANXA1 Q99683_MAP3K5 P05164_MPO Q9HB21_PLEKHA1 P68871_HBB P04040_CAT Q14116_IL18
Biological Process	GO:1901342	6	regulation of vasculature development	7	38	286	4417	2.84	0.032907	P04264_KRT1 P01024_C3 P04792_HSPB1 P35611_ADD1 P07996_THBS1 P02776_PF4 O75116_ROCK2
Biological Process	GO:0070665	7	positive regulation of leukocyte proliferation	7	38	286	4417	2.84	0.032907	P55008_AIF1 P43405_SYK P07948_LYN O43639_NCK2 P13501_CCL5 P18065_IGFBP2 Q14116_IL18
Biological Process	GO:0055080	7	cation homeostasis	12	92	286	4417	2.01	0.033239	P16885_PLCG2 P34913_EPHX2 P06702_S100A9 Q01484_ANK2 P05556_ITGB1 P02787_TF P01137_TGFB1 P02649_APOE P05067_APP P13501_CCL5 Q8NE86_MCU P22830_FECH
Biological Process	GO:0002521	9	leukocyte differentiation	12	92	286	4417	2.01	0.033239	P16885_PLCG2 P27987_ITPKB P07948_LYN P05556_ITGB1 P27986_PIK3R1 P01137_TGFB1 Q9C0K0_BCL11B P11215_ITGAM P04083_ANXA1 P43405_SYK Q8N1K5_THEMIS Q13315_ATM
Biological Process	GO:0031667	5	response to nutrient levels	11	81	286	4417	2.1	0.0341012	P02768_ALB P61244_MAX P05556_ITGB1 P18065_IGFBP2 P02647_APOA1 P01137_TGFB1 Q99501_GAS2L1 P04040_CAT P09486_SPARC P06396_GSN P02656_APOC3
Biological Process	GO:0006468	8	protein phosphorylation	15	128	286	4417	1.81	0.0349198	P07948_LYN Q01082_SPTBN1 Q13555_CAMK2G P27986_PIK3R1 P52564_MAP2K6 P12931_SRC P01137_TGFB1 P07947_YES1 Q06187_BTK P05067_APP P43405_SYK O60234_GMFG O15117_FYB Q13315_ATM Q13418_ILK
Biological Process	GO:0032412	8	regulation of ion transmembrane transporter activity	6	29	286	4417	3.2	0.0357214	P16885_PLCG2 Q13642_FHL1 Q12797_ASPH Q01484_ANK2 P28161_GSTM2 P46939_UTRN
Biological Process	GO:0043270	7	positive regulation of ion transport	6	29	286	4417	3.2	0.0357214	Q13642_FHL1 Q12797_ASPH Q01484_ANK2 P13501_CCL5 P37840_SNCA Q15746_MYLK
Biological Process	GO:0008064	9	regulation of actin polymerization or depolymerization	8	49	286	4417	2.52	0.0359788	O43639_NCK2 Q01082_SPTBN1 Q13813_SPTAN1 O15511_ARPC5 P11277_SPTB P08567_PLEK P35611_ADD1 P06396_GSN
Biological Process	GO:0030832	8	regulation of actin filament length	8	49	286	4417	2.52	0.0359788	O43639_NCK2 Q01082_SPTBN1 Q13813_SPTAN1 O15511_ARPC5 P11277_SPTB P08567_PLEK P35611_ADD1 P06396_GSN
Biological Process	GO:0032012	9	regulation of ARF protein signal transduction	5	20	286	4417	3.86	0.0361713	Q9ULH1_ASAP1 Q96P48_ARAP1 O43150_ASAP2 O43739_CYTH3 Q15438_CYTH1
Biological Process	GO:0007263	8	nitric oxide mediated signal transduction	3	5	286	4417	9.27	0.0364269	P02649_APOE P16671_CD36 Q02153_GUCY1B3
Biological Process	GO:0034394	7	protein localization to cell surface	3	5	286	4417	9.27	0.0364269	Q01484_ANK2 P21333_FLNA P18206_VCL
Biological Process	GO:0030889	10	negative regulation of B cell proliferation	3	5	286	4417	9.27	0.0364269	P07948_LYN Q13315_ATM P41218_MNDA
Biological Process	GO:0015701	9	bicarbonate transport	3	5	286	4417	9.27	0.0364269	P68871_HBB Q8N1Q1_CA13 P00918_CA2
Biological Process	GO:0010744	7	positive regulation of macrophage derived foam cell differentiation	3	5	286	4417	9.27	0.0364269	P02776_PF4 P24723_PRKCH P16671_CD36
Biological Process	GO:0018149	8	peptide cross-linking	3	5	286	4417	9.27	0.0364269	P04083_ANXA1 P07996_THBS1 P00488_F13A1
Biological Process	GO:0001523	9	retinoid metabolic process	3	5	286	4417	9.27	0.0364269	P02766_TTR P11766_ADH5 Q99969_RARRES2
Biological Process	GO:0045197	7	establishment or maintenance of epithelial cell apical/basal polarity	3	5	286	4417	9.27	0.0364269	P16157_ANK1 Q96RT1_ERBB2IP Q13418_ILK
Biological Process	GO:0060291	10	long-term synaptic potentiation	3	5	286	4417	9.27	0.0364269	P51608_MECP2 P07093_SERPINE2 P37840_SNCA
Biological Process	GO:2000243	5	positive regulation of reproductive process	3	5	286	4417	9.27	0.0364269	O76074_PDE5A Q14432_PDE3A Q14116_IL18
Biological Process	GO:0001819	6	positive regulation of cytokine production	10	71	286	4417	2.18	0.037341	P07996_THBS1 P16671_CD36 Q14116_IL18 P01137_TGFB1 P30273_FCER1G P01024_C3 P08571_CD14 P04792_HSPB1 P02776_PF4 P29466_CASP1
Biological Process	GO:0032846	5	positive regulation of homeostatic process	4	12	286	4417	5.15	0.0378386	Q12797_ASPH P43405_SYK P37840_SNCA P00918_CA2
Biological Process	GO:2000241	4	regulation of reproductive process	4	12	286	4417	5.15	0.0378386	O76074_PDE5A Q14432_PDE3A P46527_CDKN1B Q14116_IL18
Biological Process	GO:0014031	9	mesenchymal cell development	4	12	286	4417	5.15	0.0378386	Q9NQC3_RTN4 P26447_S100A4 P21333_FLNA P01137_TGFB1
Biological Process	GO:0072359	6	circulatory system development	17	154	286	4417	1.7	0.0382159	P09493_TPM1 P10253_GAA Q9NQC3_RTN4 P16284_PECAM1 Q12913_PTPRJ Q01484_ANK2 P07996_THBS1 P05556_ITGB1 Q9UII2_ATPIF1 Q14116_IL18 P05106_ITGB3 Q15746_MYLK P02649_APOE P43405_SYK P50148_GNAQ P09486_SPARC Q13315_ATM
Biological Process	GO:0072358	7	cardiovascular system development	17	154	286	4417	1.7	0.0382159	P09493_TPM1 P10253_GAA Q9NQC3_RTN4 P16284_PECAM1 Q12913_PTPRJ Q01484_ANK2 P07996_THBS1 P05556_ITGB1 Q9UII2_ATPIF1 Q14116_IL18 P05106_ITGB3 Q15746_MYLK P02649_APOE P43405_SYK P50148_GNAQ P09486_SPARC Q13315_ATM
Biological Process	GO:0030003	8	cellular cation homeostasis	11	83	286	4417	2.05	0.0394614	P16885_PLCG2 P34913_EPHX2 P06702_S100A9 Q01484_ANK2 P05556_ITGB1 P02787_TF P01137_TGFB1 P02649_APOE P05067_APP P13501_CCL5 Q8NE86_MCU
Biological Process	GO:0032388	7	positive regulation of intracellular transport	8	50	286	4417	2.47	0.039622	Q12797_ASPH P21333_FLNA P98082_DAB2 P01137_TGFB1 P30273_FCER1G P43405_SYK Q6PJW8_CNST P37840_SNCA
Biological Process	GO:0022898	7	regulation of transmembrane transporter activity	6	30	286	4417	3.09	0.0406878	P16885_PLCG2 Q13642_FHL1 Q12797_ASPH Q01484_ANK2 P28161_GSTM2 P46939_UTRN
Biological Process	GO:0014074	6	response to purine-containing compound	6	30	286	4417	3.09	0.0406878	Q12797_ASPH P09486_SPARC Q14432_PDE3A P28161_GSTM2 P29466_CASP1 Q14116_IL18
Biological Process	GO:0008203	7	cholesterol metabolic process	7	40	286	4417	2.7	0.0411155	P02649_APOE Q0VD83_APOBR P05067_APP P04040_CAT P02647_APOA1 P22830_FECH P02656_APOC3
Biological Process	GO:0001934	10	positive regulation of protein phosphorylation	18	168	286	4417	1.65	0.041345	Q99683_MAP3K5 P07948_LYN P07996_THBS1 P16671_CD36 P05106_ITGB3 P01024_C3 P49407_ARRB1 Q14554_PDIA5 P43405_SYK P35611_ADD1 P05556_ITGB1 P98082_DAB2 Q9Y490_TLN1 P01137_TGFB1 O76074_PDE5A P13501_CCL5 P37840_SNCA Q13418_ILK
Biological Process	GO:0033013	5	tetrapyrrole metabolic process	5	21	286	4417	3.68	0.0424885	P02760_AMBP P11277_SPTB P16157_ANK1 Q9UII2_ATPIF1 P22830_FECH
Biological Process	GO:0007043	6	cell-cell junction assembly	5	21	286	4417	3.68	0.0424885	P05556_ITGB1 Q9Y624_F11R Q9Y490_TLN1 P18206_VCL Q9Y4G6_TLN2
Biological Process	GO:0032231	8	regulation of actin filament bundle assembly	5	21	286	4417	3.68	0.0424885	P09493_TPM1 P49593_PPM1F P08567_PLEK Q96P48_ARAP1 O75116_ROCK2
Biological Process	GO:0043623	7	cellular protein complex assembly	13	108	286	4417	1.86	0.0439858	P68366_TUBA4A P02675_FGB Q9NY65_TUBA8 O43639_NCK2 P98082_DAB2 P12931_SRC P01137_TGFB1 P55008_AIF1 Q9H4B7_TUBB1 P13501_CCL5 P02679_FGG P06396_GSN P02671_FGA
Biological Process	GO:0046649	6	lymphocyte activation	14	120	286	4417	1.8	0.0440137	P16885_PLCG2 P27987_ITPKB O43639_NCK2 P05556_ITGB1 P27986_PIK3R1 P01137_TGFB1 Q9C0K0_BCL11B P11215_ITGAM P04083_ANXA1 O75563_SKAP2 P43405_SYK Q06187_BTK Q8N1K5_THEMIS Q13315_ATM
Biological Process	GO:0051260	8	protein homooligomerization	11	85	286	4417	2	0.045376	P27105_STOM P55957_BID P09467_FBP1 Q9UII2_ATPIF1 Q9UI08_EVL P04275_VWF Q6UUV9_CRTC1 P04040_CAT Q96CX2_KCTD12 P14222_PRF1 Q9NZN3_EHD3
Biological Process	GO:0072593	4	reactive oxygen species metabolic process	6	31	286	4417	2.99	0.0460526	P34913_EPHX2 P05164_MPO P68871_HBB P04040_CAT Q9UII2_ATPIF1 P18054_ALOX12
Biological Process	GO:0010817	4	regulation of hormone levels	6	31	286	4417	2.99	0.0460526	P02766_TTR P04083_ANXA1 Q9HB21_PLEKHA1 P07948_LYN Q13555_CAMK2G P63104_YWHAZ
Biological Process	GO:0042063	8	gliogenesis	6	31	286	4417	2.99	0.0460526	P02649_APOE P11215_ITGAM P04083_ANXA1 P07948_LYN P06396_GSN Q92597_NDRG1
Biological Process	GO:0030098	10	lymphocyte differentiation	10	74	286	4417	2.09	0.0468975	P16885_PLCG2 P27987_ITPKB P05556_ITGB1 P27986_PIK3R1 P01137_TGFB1 Q9C0K0_BCL11B P04083_ANXA1 P43405_SYK Q8N1K5_THEMIS Q13315_ATM
Biological Process	GO:1901019	9	regulation of calcium ion transmembrane transporter activity	4	13	286	4417	4.75	0.0469039	P16885_PLCG2 Q12797_ASPH Q01484_ANK2 P28161_GSTM2
Biological Process	GO:0022408	7	negative regulation of cell-cell adhesion	4	13	286	4417	4.75	0.0469039	P07093_SERPINE2 P02647_APOA1 Q13976_PRKG1 P01137_TGFB1
Biological Process	GO:0043535	10	regulation of blood vessel endothelial cell migration	4	13	286	4417	4.75	0.0469039	P02649_APOE P04792_HSPB1 P07996_THBS1 P01137_TGFB1
Biological Process	GO:0002673	8	regulation of acute inflammatory response	4	13	286	4417	4.75	0.0469039	P01024_C3 P04083_ANXA1 P30273_FCER1G P07225_PROS1
Biological Process	GO:0006779	7	porphyrin-containing compound biosynthetic process	4	13	286	4417	4.75	0.0469039	P11277_SPTB P16157_ANK1 Q9UII2_ATPIF1 P22830_FECH
Biological Process	GO:0034109	6	homotypic cell-cell adhesion	4	13	286	4417	4.75	0.0469039	P08567_PLEK P06702_S100A9 Q86UX7_FERMT3 P05106_ITGB3
Biological Process	GO:0033673	10	negative regulation of kinase activity	8	52	286	4417	2.38	0.0476119	Q12913_PTPRJ P07948_LYN O15357_INPPL1 P49593_PPM1F P02649_APOE P50148_GNAQ P46527_CDKN1B Q13418_ILK
Biological Process	GO:0070848	5	response to growth factor stimulus	18	171	286	4417	1.63	0.0476507	Q9NQC3_RTN4 Q6ZSZ5_ARHGEF18 Q14432_PDE3A Q9Y624_F11R P12931_SRC P04792_HSPB1 P04040_CAT P09486_SPARC P48059_LIMS1 P05556_ITGB1 P27986_PIK3R1 P98082_DAB2 P51452_DUSP3 P01137_TGFB1 P02649_APOE P13501_CCL5 P37840_SNCA P46527_CDKN1B
Biological Process	GO:0000165	8	MAPK cascade	9	63	286	4417	2.21	0.0477848	P27987_ITPKB Q99683_MAP3K5 P98082_DAB2 Q14116_IL18 P52564_MAP2K6 P51452_DUSP3 P01137_TGFB1 P43405_SYK P13501_CCL5
Biological Process	GO:0006873	7	cellular ion homeostasis	11	86	286	4417	1.98	0.0485475	P16885_PLCG2 P34913_EPHX2 P06702_S100A9 Q01484_ANK2 P05556_ITGB1 P02787_TF P01137_TGFB1 P02649_APOE P05067_APP P13501_CCL5 Q8NE86_MCU
Biological Process	GO:2000106	8	regulation of leukocyte apoptotic process	5	22	286	4417	3.51	0.0493874	P04083_ANXA1 P30273_FCER1G Q06187_BTK P07948_LYN P13501_CCL5
Biological Process	GO:0050680	7	negative regulation of epithelial cell proliferation	5	22	286	4417	3.51	0.0493874	P02649_APOE P07996_THBS1 Q9UII2_ATPIF1 P46527_CDKN1B P01137_TGFB1
Biological Process	GO:0045834	7	positive regulation of lipid metabolic process	5	22	286	4417	3.51	0.0493874	P02649_APOE P04083_ANXA1 P07948_LYN P02647_APOA1 P01137_TGFB1
Biological Process	GO:0009887	7	organ morphogenesis	13	110	286	4417	1.83	0.0495188	P09493_TPM1 P10253_GAA Q9NQC3_RTN4 Q13642_FHL1 Q9HB21_PLEKHA1 P07996_THBS1 Q9UI08_EVL Q15746_MYLK P01137_TGFB1 Q9C0K0_BCL11B P43405_SYK P17301_ITGA2 P00918_CA2
Biological Process	GO:0006869	6	lipid transport	7	42	286	4417	2.57	0.0505134	P02649_APOE Q0VD83_APOBR P10909_CLU P04083_ANXA1 P16671_CD36 P02647_APOA1 P02656_APOC3
Biological Process	GO:0051259	7	protein oligomerization	15	135	286	4417	1.72	0.0512071	P27105_STOM P55957_BID Q9NVA2_SEPT11 P68871_HBB P09467_FBP1 Q9UII2_ATPIF1 Q9UI08_EVL P04275_VWF Q6UUV9_CRTC1 P04040_CAT P13501_CCL5 Q96CX2_KCTD12 P14222_PRF1 Q9NZN3_EHD3 Q13418_ILK
Biological Process	GO:0044092	4	negative regulation of molecular function	22	224	286	4417	1.52	0.0512126	P07948_LYN P07996_THBS1 P12931_SRC P49593_PPM1F P01024_C3 P49407_ARRB1 P50148_GNAQ P04040_CAT Q12913_PTPRJ Q12797_ASPH P21333_FLNA Q9UII2_ATPIF1 P28161_GSTM2 P02647_APOA1 O15357_INPPL1 P98082_DAB2 P02649_APOE Q6PJW8_CNST P46527_CDKN1B P37840_SNCA Q13418_ILK P02656_APOC3
Biological Process	GO:0050821	9	protein stabilization	6	32	286	4417	2.9	0.0518189	P10909_CLU P13284_IFI30 P50148_GNAQ Q01484_ANK2 P21333_FLNA P02647_APOA1
Biological Process	GO:0002889	9	regulation of immunoglobulin mediated immune response	3	6	286	4417	7.72	0.0523436	P01024_C3 P30273_FCER1G P01137_TGFB1
Biological Process	GO:0060325	7	face morphogenesis	3	6	286	4417	7.72	0.0523436	Q12797_ASPH Q9HB21_PLEKHA1 P01137_TGFB1
Biological Process	GO:0007597	8	blood coagulation, intrinsic pathway	3	6	286	4417	7.72	0.0523436	P07359_GP1BA P04275_VWF P40197_GP5
Biological Process	GO:0060323	6	head morphogenesis	3	6	286	4417	7.72	0.0523436	Q12797_ASPH Q9HB21_PLEKHA1 P01137_TGFB1
Biological Process	GO:0032928	8	regulation of superoxide anion generation	3	6	286	4417	7.72	0.0523436	P43405_SYK Q14116_IL18 P01137_TGFB1
Biological Process	GO:0043537	11	negative regulation of blood vessel endothelial cell migration	3	6	286	4417	7.72	0.0523436	P02649_APOE P07996_THBS1 P01137_TGFB1
Biological Process	GO:0002283	9	neutrophil activation involved in immune response	3	6	286	4417	7.72	0.0523436	Q15833_STXBP2 P30273_FCER1G P43405_SYK
Biological Process	GO:0010596	10	negative regulation of endothelial cell migration	3	6	286	4417	7.72	0.0523436	P02649_APOE P07996_THBS1 P01137_TGFB1
Biological Process	GO:0010633	9	negative regulation of epithelial cell migration	3	6	286	4417	7.72	0.0523436	P02649_APOE P07996_THBS1 P01137_TGFB1
Biological Process	GO:0019935	8	cyclic-nucleotide-mediated signaling	3	6	286	4417	7.72	0.0523436	P02649_APOE Q14432_PDE3A P16671_CD36
Biological Process	GO:0072378	7	blood coagulation, fibrin clot formation	3	6	286	4417	7.72	0.0523436	P07359_GP1BA P04275_VWF P40197_GP5
Biological Process	GO:0034105	6	positive regulation of tissue remodeling	3	6	286	4417	7.72	0.0523436	P43405_SYK Q14116_IL18 P00918_CA2
Biological Process	GO:0007016	8	cytoskeletal anchoring at plasma membrane	3	6	286	4417	7.72	0.0523436	Q9Y490_TLN1 O75369_FLNB Q9Y4G6_TLN2
Biological Process	GO:0042116	7	macrophage activation	3	6	286	4417	7.72	0.0523436	P55008_AIF1 P43405_SYK P37840_SNCA
Biological Process	GO:0045123	8	cellular extravasation	3	6	286	4417	7.72	0.0523436	P11215_ITGAM P16284_PECAM1 P16109_SELP
Biological Process	GO:0001666	6	response to hypoxia	10	76	286	4417	2.03	0.0541002	P51608_MECP2 O00151_PDLIM1 P07996_THBS1 Q92597_NDRG1 Q14116_IL18 P01137_TGFB1 P01009_SERPINA1 P04040_CAT Q13315_ATM P29466_CASP1
Biological Process	GO:0016310	6	phosphorylation	19	187	286	4417	1.57	0.055123	P07948_LYN P51608_MECP2 P12931_SRC Q06187_BTK P05067_APP P43405_SYK O60234_GMFG O15117_FYB Q13555_CAMK2G Q01082_SPTBN1 P52564_MAP2K6 O15357_INPPL1 P27986_PIK3R1 P01137_TGFB1 P07947_YES1 Q13315_ATM P37840_SNCA Q9NQ75_CASS4 Q13418_ILK
Biological Process	GO:0007417	7	central nervous system development	16	149	286	4417	1.66	0.0553356	Q9NQC3_RTN4 P55957_BID P07948_LYN P51608_MECP2 O15357_INPPL1 Q13976_PRKG1 P12931_SRC Q9C0K0_BCL11B P02649_APOE P11215_ITGAM P05067_APP P50148_GNAQ P07093_SERPINE2 P06396_GSN Q13315_ATM P58546_MTPN
Biological Process	GO:0050678	6	regulation of epithelial cell proliferation	7	43	286	4417	2.51	0.0556674	P02649_APOE P07996_THBS1 Q9UII2_ATPIF1 P46527_CDKN1B P05106_ITGB3 P01137_TGFB1 Q9C0K0_BCL11B
Biological Process	GO:0032507	7	maintenance of protein location in cell	7	43	286	4417	2.51	0.0556674	Q8NF91_SYNE1 Q8N4C6_NIN P21333_FLNA Q16643_DBN1 Q9Y490_TLN1 O75369_FLNB Q9Y4G6_TLN2
Biological Process	GO:0007517	7	muscle organ development	8	54	286	4417	2.29	0.0565628	P09493_TPM1 P10253_GAA Q13642_FHL1 P05067_APP Q15746_MYLK P46939_UTRN O75369_FLNB Q9Y4F9_FAM65B
Biological Process	GO:0042391	4	regulation of membrane potential	8	54	286	4417	2.29	0.0565628	P51608_MECP2 Q01484_ANK2 Q92597_NDRG1 P01137_TGFB1 P50148_GNAQ P37840_SNCA Q9NZN3_EHD3 Q13418_ILK
Biological Process	GO:0051384	8	response to glucocorticoid stimulus	5	23	286	4417	3.36	0.0568648	P04083_ANXA1 P09486_SPARC P18065_IGFBP2 P27338_MAOB P01137_TGFB1
Biological Process	GO:0051402	8	neuron apoptotic process	4	14	286	4417	4.41	0.0569315	P55957_BID P05067_APP P61244_MAX Q13315_ATM
Biological Process	GO:0014066	7	regulation of phosphatidylinositol 3-kinase cascade	4	14	286	4417	4.41	0.0569315	P04040_CAT P13501_CCL5 P07093_SERPINE2 P16109_SELP
Biological Process	GO:0009620	5	response to fungus	4	14	286	4417	4.41	0.0569315	P05164_MPO P43405_SYK P06702_S100A9 P01137_TGFB1
Biological Process	GO:0009581	4	detection of external stimulus	4	14	286	4417	4.41	0.0569315	P49407_ARRB1 P07093_SERPINE2 Q14116_IL18 P22830_FECH
Biological Process	GO:0032652	6	regulation of interleukin-1 production	4	14	286	4417	4.41	0.0569315	P04792_HSPB1 P29466_CASP1 Q14116_IL18 P02647_APOA1
Biological Process	GO:2001257	9	regulation of cation channel activity	4	14	286	4417	4.41	0.0569315	P16885_PLCG2 Q12797_ASPH Q01484_ANK2 P28161_GSTM2
Biological Process	GO:0070613	7	regulation of protein processing	4	14	286	4417	4.41	0.0569315	P01024_C3 P07996_THBS1 P07093_SERPINE2 P07225_PROS1
Biological Process	GO:0048660	6	regulation of smooth muscle cell proliferation	4	14	286	4417	4.41	0.0569315	P55008_AIF1 P13501_CCL5 P18054_ALOX12 Q13418_ILK
Biological Process	GO:0048762	8	mesenchymal cell differentiation	4	14	286	4417	4.41	0.0569315	Q9NQC3_RTN4 P26447_S100A4 P21333_FLNA P01137_TGFB1
Biological Process	GO:0032651	7	regulation of interleukin-1 beta production	4	14	286	4417	4.41	0.0569315	P04792_HSPB1 P29466_CASP1 Q14116_IL18 P02647_APOA1
Biological Process	GO:0045664	10	regulation of neuron differentiation	10	77	286	4417	2.01	0.0579582	Q9NQC3_RTN4 P07948_LYN P05556_ITGB1 O15357_INPPL1 Q9C0K0_BCL11B P02649_APOE P05067_APP Q16643_DBN1 Q8IU85_CAMK1D Q13418_ILK
Biological Process	GO:0036293	5	response to decreased oxygen levels	10	77	286	4417	2.01	0.0579582	P51608_MECP2 O00151_PDLIM1 P07996_THBS1 Q92597_NDRG1 Q14116_IL18 P01137_TGFB1 P01009_SERPINA1 P04040_CAT Q13315_ATM P29466_CASP1
Biological Process	GO:0006631	9	fatty acid metabolic process	11	89	286	4417	1.91	0.0589444	Q9BY49_PECR P05166_PCCB P23219_PTGS1 P01024_C3 P43405_SYK P09917_ALOX5 P37840_SNCA P24557_TBXAS1 P18054_ALOX12 Q9NUB1_ACSS1 O75521_ECI2
Biological Process	GO:0031344	5	regulation of cell projection organization	9	66	286	4417	2.11	0.0601159	Q9NQC3_RTN4 P07948_LYN P05556_ITGB1 O15357_INPPL1 P02649_APOE Q96P48_ARAP1 Q16643_DBN1 Q8IU85_CAMK1D Q13418_ILK
Biological Process	GO:0030833	10	regulation of actin filament polymerization	7	44	286	4417	2.46	0.0611275	P11277_SPTB O43639_NCK2 P35611_ADD1 P06396_GSN Q01082_SPTBN1 Q13813_SPTAN1 O15511_ARPC5
Biological Process	GO:0072330	9	monocarboxylic acid biosynthetic process	7	44	286	4417	2.46	0.0611275	P23219_PTGS1 P43405_SYK P09917_ALOX5 P24557_TBXAS1 Q9BY49_PECR Q9NUB1_ACSS1 P18054_ALOX12
Biological Process	GO:0051348	7	negative regulation of transferase activity	8	55	286	4417	2.25	0.0614049	Q12913_PTPRJ P07948_LYN O15357_INPPL1 P49593_PPM1F P02649_APOE P50148_GNAQ P46527_CDKN1B Q13418_ILK
Biological Process	GO:0007264	7	small GTPase mediated signal transduction	17	164	286	4417	1.6	0.0617176	Q15404_RSU1 Q6ZSZ5_ARHGEF18 Q7LDG7_RASGRP2 O00194_RAB27B P12931_SRC P55008_AIF1 Q96AX2_RAB37 Q7L591_DOK3 Q96P48_ARAP1 P61018_RAB4B P42331_ARHGAP25 P52566_ARHGDIB O60496_DOK2 P49795_RGS19 O75791_GRAP2 Q92619_HMHA1 Q8N392_ARHGAP18
Biological Process	GO:0048514	10	blood vessel morphogenesis	10	78	286	4417	1.98	0.0619896	Q9NQC3_RTN4 Q12913_PTPRJ P07996_THBS1 P05556_ITGB1 Q9UII2_ATPIF1 Q14116_IL18 P05106_ITGB3 Q15746_MYLK P02649_APOE P43405_SYK
Biological Process	GO:0002252	3	immune effector process	15	139	286	4417	1.67	0.062571	P16885_PLCG2 Q15833_STXBP2 P10909_CLU P05164_MPO P07948_LYN P01860_IGHG3 Q9Y3Z3_SAMHD1 P01857_IGHG1 P04264_KRT1 P30273_FCER1G P01024_C3 P43405_SYK P53634_CTSC P14222_PRF1 P63104_YWHAZ
Biological Process	GO:0031960	7	response to corticosteroid stimulus	5	24	286	4417	3.22	0.064914	P04083_ANXA1 P09486_SPARC P18065_IGFBP2 P27338_MAOB P01137_TGFB1
Biological Process	GO:0046683	5	response to organophosphorus	5	24	286	4417	3.22	0.064914	Q12797_ASPH P09486_SPARC Q14432_PDE3A P29466_CASP1 Q14116_IL18
Biological Process	GO:0070555	6	response to interleukin-1	5	24	286	4417	3.22	0.064914	P02649_APOE P04083_ANXA1 P13501_CCL5 P37840_SNCA P12931_SRC
Biological Process	GO:0048469	7	cell maturation	5	24	286	4417	3.22	0.064914	Q06187_BTK P05067_APP P51608_MECP2 P50148_GNAQ Q14432_PDE3A
Biological Process	GO:0048167	9	regulation of synaptic plasticity	5	24	286	4417	3.22	0.064914	P02649_APOE P51608_MECP2 P07093_SERPINE2 Q16643_DBN1 P37840_SNCA
Biological Process	GO:0009725	5	response to hormone stimulus	20	204	286	4417	1.51	0.065095	P55957_BID P07948_LYN P07996_THBS1 P12931_SRC P01009_SERPINA1 Q99501_GAS2L1 P04083_ANXA1 P09486_SPARC P00918_CA2 P61244_MAX P05556_ITGB1 P02647_APOA1 Q14116_IL18 P18065_IGFBP2 O15357_INPPL1 P27986_PIK3R1 P27338_MAOB P01137_TGFB1 P02649_APOE P02656_APOC3
Biological Process	GO:0010975	11	regulation of neuron projection development	8	56	286	4417	2.21	0.0664935	Q9NQC3_RTN4 P07948_LYN P05556_ITGB1 O15357_INPPL1 P02649_APOE Q16643_DBN1 Q8IU85_CAMK1D Q13418_ILK
Biological Process	GO:0050852	11	T cell receptor signaling pathway	8	56	286	4417	2.21	0.0664935	P16885_PLCG2 P20963_CD247 Q86WV1_SKAP1 P01848_TRAC O75791_GRAP2 O15117_FYB Q8N1K5_THEMIS P27986_PIK3R1
Biological Process	GO:0001568	9	blood vessel development	11	91	286	4417	1.87	0.0666284	Q9NQC3_RTN4 P16284_PECAM1 Q12913_PTPRJ P07996_THBS1 P05556_ITGB1 Q9UII2_ATPIF1 Q14116_IL18 P05106_ITGB3 Q15746_MYLK P02649_APOE P43405_SYK
Biological Process	GO:0030031	5	cell projection assembly	7	45	286	4417	2.4	0.0668946	P55008_AIF1 O43639_NCK2 P21333_FLNA O15357_INPPL1 P18206_VCL Q15746_MYLK Q9HBI1_PARVB
Biological Process	GO:0033014	6	tetrapyrrole biosynthetic process	4	15	286	4417	4.12	0.067881	P11277_SPTB P16157_ANK1 Q9UII2_ATPIF1 P22830_FECH
Biological Process	GO:0070997	5	neuron death	4	15	286	4417	4.12	0.067881	P55957_BID P05067_APP P61244_MAX Q13315_ATM
Biological Process	GO:0051017	9	actin filament bundle assembly	4	15	286	4417	4.12	0.067881	P12814_ACTN1 P49407_ARRB1 P55008_AIF1 P35611_ADD1
Biological Process	GO:0042632	8	cholesterol homeostasis	4	15	286	4417	4.12	0.067881	P02649_APOE P34913_EPHX2 P02647_APOA1 P02656_APOC3
Biological Process	GO:0055092	7	sterol homeostasis	4	15	286	4417	4.12	0.067881	P02649_APOE P34913_EPHX2 P02647_APOA1 P02656_APOC3
Biological Process	GO:0032414	9	positive regulation of ion transmembrane transporter activity	4	15	286	4417	4.12	0.067881	P16885_PLCG2 Q12797_ASPH Q01484_ANK2 P28161_GSTM2
Biological Process	GO:0090100	8	positive regulation of transmembrane receptor protein serine/threonine kinase signaling pathway	4	15	286	4417	4.12	0.067881	P07996_THBS1 P98082_DAB2 Q13418_ILK P01137_TGFB1
Biological Process	GO:0061572	8	actin filament bundle organization	4	15	286	4417	4.12	0.067881	P12814_ACTN1 P49407_ARRB1 P55008_AIF1 P35611_ADD1
Biological Process	GO:0006968	5	cellular defense response	4	15	286	4417	4.12	0.067881	P01848_TRAC P05556_ITGB1 P14222_PRF1 P41218_MNDA
Biological Process	GO:0050709	9	negative regulation of protein secretion	3	7	286	4417	6.62	0.0702183	P04083_ANXA1 P10124_SRGN P02647_APOA1
Biological Process	GO:0006691	11	leukotriene metabolic process	3	7	286	4417	6.62	0.0702183	P43405_SYK P09917_ALOX5 P18054_ALOX12
Biological Process	GO:0014910	8	regulation of smooth muscle cell migration	3	7	286	4417	6.62	0.0702183	P55008_AIF1 P13501_CCL5 Q13418_ILK
Biological Process	GO:2000108	9	positive regulation of leukocyte apoptotic process	3	7	286	4417	6.62	0.0702183	P04083_ANXA1 P07948_LYN P13501_CCL5
Biological Process	GO:0019370	12	leukotriene biosynthetic process	3	7	286	4417	6.62	0.0702183	P43405_SYK P09917_ALOX5 P18054_ALOX12
Biological Process	GO:0070527	8	platelet aggregation	3	7	286	4417	6.62	0.0702183	P08567_PLEK Q86UX7_FERMT3 P05106_ITGB3
Biological Process	GO:0015914	9	phospholipid transport	3	7	286	4417	6.62	0.0702183	P02649_APOE P02647_APOA1 P02656_APOC3
Biological Process	GO:0033344	9	cholesterol efflux	3	7	286	4417	6.62	0.0702183	P02649_APOE P02647_APOA1 P02656_APOC3
Biological Process	GO:0060322	4	head development	3	7	286	4417	6.62	0.0702183	Q12797_ASPH Q9HB21_PLEKHA1 P01137_TGFB1
Biological Process	GO:0034308	6	primary alcohol metabolic process	3	7	286	4417	6.62	0.0702183	P11766_ADH5 Q9BY49_PECR Q9NUB1_ACSS1
Biological Process	GO:0010880	11	regulation of release of sequestered calcium ion into cytosol by sarcoplasmic reticulum	3	7	286	4417	6.62	0.0702183	Q12797_ASPH Q01484_ANK2 P28161_GSTM2
Biological Process	GO:0042551	11	neuron maturation	3	7	286	4417	6.62	0.0702183	P05067_APP P51608_MECP2 P50148_GNAQ
Biological Process	GO:0015748	6	organophosphate ester transport	3	7	286	4417	6.62	0.0702183	P02649_APOE P02647_APOA1 P02656_APOC3
Biological Process	GO:0060324	5	face development	3	7	286	4417	6.62	0.0702183	Q12797_ASPH Q9HB21_PLEKHA1 P01137_TGFB1
Biological Process	GO:0002262	6	myeloid cell homeostasis	6	35	286	4417	2.65	0.0715323	P04083_ANXA1 P07948_LYN P16157_ANK1 P35611_ADD1 Q9UII2_ATPIF1 P22830_FECH
Biological Process	GO:0031346	6	positive regulation of cell projection organization	6	35	286	4417	2.65	0.0715323	P02649_APOE P07948_LYN Q96P48_ARAP1 P05556_ITGB1 Q8IU85_CAMK1D Q13418_ILK
Biological Process	GO:0071902	12	positive regulation of protein serine/threonine kinase activity	8	57	286	4417	2.17	0.0718294	Q99683_MAP3K5 P07996_THBS1 P98082_DAB2 P01137_TGFB1 P43405_SYK O76074_PDE5A P37840_SNCA Q13418_ILK
Biological Process	GO:0051093	5	negative regulation of developmental process	13	117	286	4417	1.72	0.0725753	Q9NQC3_RTN4 P10124_SRGN P07948_LYN P07996_THBS1 P05556_ITGB1 P27986_PIK3R1 P05106_ITGB3 P01137_TGFB1 P02765_AHSG Q99501_GAS2L1 P05067_APP P02776_PF4 O75116_ROCK2
Biological Process	GO:0043406	13	positive regulation of MAP kinase activity	7	46	286	4417	2.35	0.0729686	Q99683_MAP3K5 P43405_SYK O76074_PDE5A P07996_THBS1 P98082_DAB2 Q13418_ILK P01137_TGFB1
Biological Process	GO:0071363	7	cellular response to growth factor stimulus	17	168	286	4417	1.56	0.0734207	Q9NQC3_RTN4 P48059_LIMS1 Q6ZSZ5_ARHGEF18 Q14432_PDE3A Q9Y624_F11R P98082_DAB2 P27986_PIK3R1 P51452_DUSP3 P12931_SRC P01137_TGFB1 P02649_APOE P04792_HSPB1 P04040_CAT P09486_SPARC P13501_CCL5 P46527_CDKN1B P37840_SNCA
Biological Process	GO:0033559	10	unsaturated fatty acid metabolic process	5	25	286	4417	3.09	0.0735246	P23219_PTGS1 P43405_SYK P09917_ALOX5 P24557_TBXAS1 P18054_ALOX12
Biological Process	GO:0031099	4	regeneration	5	25	286	4417	3.09	0.0735246	P02649_APOE P06396_GSN P02647_APOA1 P58546_MTPN P01137_TGFB1
Biological Process	GO:0030218	10	erythrocyte differentiation	5	25	286	4417	3.09	0.0735246	P07948_LYN P16157_ANK1 P35611_ADD1 Q9UII2_ATPIF1 P22830_FECH
Biological Process	GO:0009791	5	post-embryonic development	5	25	286	4417	3.09	0.0735246	Q9HB21_PLEKHA1 P51608_MECP2 P50148_GNAQ O15357_INPPL1 Q9C0K0_BCL11B
Biological Process	GO:0030001	8	metal ion transport	9	69	286	4417	2.01	0.0742854	P16885_PLCG2 Q12797_ASPH Q01484_ANK2 Q13555_CAMK2G P02787_TF P08133_ANXA6 P13501_CCL5 P46527_CDKN1B Q8NE86_MCU
Biological Process	GO:0050730	10	regulation of peptidyl-tyrosine phosphorylation	6	36	286	4417	2.57	0.0789012	P43405_SYK P07948_LYN P13501_CCL5 P05556_ITGB1 P16671_CD36 P05106_ITGB3
Biological Process	GO:0001944	8	vasculature development	11	94	286	4417	1.81	0.0793084	Q9NQC3_RTN4 P16284_PECAM1 Q12913_PTPRJ P07996_THBS1 P05556_ITGB1 Q9UII2_ATPIF1 Q14116_IL18 P05106_ITGB3 Q15746_MYLK P02649_APOE P43405_SYK
Biological Process	GO:0071559	6	response to transforming growth factor beta stimulus	7	47	286	4417	2.3	0.0793483	P48059_LIMS1 Q6ZSZ5_ARHGEF18 Q14432_PDE3A P05556_ITGB1 Q9Y624_F11R P98082_DAB2 P01137_TGFB1
Biological Process	GO:0010876	4	lipid localization	7	47	286	4417	2.3	0.0793483	P02649_APOE Q0VD83_APOBR P10909_CLU P04083_ANXA1 P16671_CD36 P02647_APOA1 P02656_APOC3
Biological Process	GO:0032526	6	response to retinoic acid	4	16	286	4417	3.86	0.0797057	P02649_APOE P07948_LYN P35611_ADD1 P18065_IGFBP2
Biological Process	GO:0048678	5	response to axon injury	4	16	286	4417	3.86	0.0797057	P02649_APOE P07948_LYN P61244_MAX P02647_APOA1
Biological Process	GO:0019751	6	polyol metabolic process	4	16	286	4417	3.86	0.0797057	P16885_PLCG2 P51608_MECP2 P43304_GPD2 O15357_INPPL1
Biological Process	GO:0070482	4	response to oxygen levels	10	82	286	4417	1.88	0.0798757	P51608_MECP2 O00151_PDLIM1 P07996_THBS1 Q92597_NDRG1 Q14116_IL18 P01137_TGFB1 P01009_SERPINA1 P04040_CAT Q13315_ATM P29466_CASP1
Biological Process	GO:0051347	7	positive regulation of transferase activity	14	132	286	4417	1.64	0.0817234	Q99683_MAP3K5 P07948_LYN P07996_THBS1 Q9Y490_TLN1 P98082_DAB2 P02647_APOA1 P05106_ITGB3 P01137_TGFB1 Q14554_PDIA5 P43405_SYK O76074_PDE5A P35611_ADD1 P37840_SNCA Q13418_ILK
Biological Process	GO:0010001	9	glial cell differentiation	5	26	286	4417	2.97	0.0826833	P02649_APOE P11215_ITGAM P07948_LYN P06396_GSN Q92597_NDRG1
Biological Process	GO:0006644	6	phospholipid metabolic process	11	95	286	4417	1.79	0.0838458	P16885_PLCG2 P36969_GPX4 P51608_MECP2 P27986_PIK3R1 O15357_INPPL1 P02647_APOA1 Q96PE3_INPP4A P08567_PLEK P37840_SNCA Q13510_ASAH1 P10619_CTSA
Biological Process	GO:0007507	8	heart development	10	83	286	4417	1.86	0.084791	P09493_TPM1 P10253_GAA Q9NQC3_RTN4 Q12913_PTPRJ Q01484_ANK2 P07996_THBS1 P05556_ITGB1 P09486_SPARC P50148_GNAQ Q13315_ATM
Biological Process	GO:0007050	7	cell cycle arrest	7	48	286	4417	2.25	0.0860317	Q99501_GAS2L1 P07996_THBS1 Q13315_ATM P46527_CDKN1B P52564_MAP2K6 Q13418_ILK P01137_TGFB1
Biological Process	GO:0032946	8	positive regulation of mononuclear cell proliferation	6	37	286	4417	2.5	0.0866614	P55008_AIF1 P43405_SYK O43639_NCK2 P13501_CCL5 P18065_IGFBP2 Q14116_IL18
Biological Process	GO:0043409	9	negative regulation of MAPK cascade	6	37	286	4417	2.5	0.0866614	P02649_APOE P02760_AMBP Q12913_PTPRJ P07948_LYN O15357_INPPL1 P51452_DUSP3
Biological Process	GO:0050671	9	positive regulation of lymphocyte proliferation	6	37	286	4417	2.5	0.0866614	P55008_AIF1 P43405_SYK O43639_NCK2 P13501_CCL5 P18065_IGFBP2 Q14116_IL18
Biological Process	GO:0032462	7	regulation of protein homooligomerization	3	8	286	4417	5.79	0.0897339	P10909_CLU P55957_BID P12931_SRC
Biological Process	GO:0043551	11	regulation of phosphatidylinositol 3-kinase activity	3	8	286	4417	5.79	0.0897339	P07948_LYN P27986_PIK3R1 P01137_TGFB1
Biological Process	GO:0001937	8	negative regulation of endothelial cell proliferation	3	8	286	4417	5.79	0.0897339	P02649_APOE P07996_THBS1 Q9UII2_ATPIF1
Biological Process	GO:0042730	9	fibrinolysis	3	8	286	4417	5.79	0.0897339	P04264_KRT1 P07359_GP1BA P07225_PROS1
Biological Process	GO:0050832	6	defense response to fungus	3	8	286	4417	5.79	0.0897339	P05164_MPO P06702_S100A9 P01137_TGFB1
Biological Process	GO:0007585	4	respiratory gaseous exchange	3	8	286	4417	5.79	0.0897339	P10253_GAA P11766_ADH5 P51608_MECP2
Biological Process	GO:0030500	7	regulation of bone mineralization	3	8	286	4417	5.79	0.0897339	P10124_SRGN P01137_TGFB1 P02765_AHSG
Biological Process	GO:0001953	8	negative regulation of cell-matrix adhesion	3	8	286	4417	5.79	0.0897339	P07996_THBS1 P27986_PIK3R1 P12931_SRC
Biological Process	GO:0030516	13	regulation of axon extension	3	8	286	4417	5.79	0.0897339	P02649_APOE Q9NQC3_RTN4 Q13418_ILK
Biological Process	GO:0050806	9	positive regulation of synaptic transmission	3	8	286	4417	5.79	0.0897339	P51608_MECP2 P07093_SERPINE2 P37840_SNCA
Biological Process	GO:0051971	8	positive regulation of transmission of nerve impulse	3	8	286	4417	5.79	0.0897339	P51608_MECP2 P07093_SERPINE2 P37840_SNCA
Biological Process	GO:0043536	11	positive regulation of blood vessel endothelial cell migration	3	8	286	4417	5.79	0.0897339	P04792_HSPB1 P07996_THBS1 P01137_TGFB1
Biological Process	GO:0051899	5	membrane depolarization	3	8	286	4417	5.79	0.0897339	P51608_MECP2 Q01484_ANK2 P37840_SNCA
Biological Process	GO:0031349	7	positive regulation of defense response	10	84	286	4417	1.84	0.0898841	P06702_S100A9 Q14116_IL18 P52564_MAP2K6 P51452_DUSP3 P01137_TGFB1 P30273_FCER1G P01024_C3 P08571_CD14 Q06187_BTK P13501_CCL5
Biological Process	GO:0048878	5	chemical homeostasis	15	147	286	4417	1.58	0.0901175	P16885_PLCG2 P34913_EPHX2 P06702_S100A9 Q01484_ANK2 P05556_ITGB1 P02787_TF P02647_APOA1 P01137_TGFB1 P02649_APOE P05067_APP P13501_CCL5 Q8NE86_MCU P22830_FECH P06737_PYGL P02656_APOC3
Biological Process	GO:0001936	7	regulation of endothelial cell proliferation	4	17	286	4417	3.63	0.0923537	P02649_APOE P07996_THBS1 Q9UII2_ATPIF1 P05106_ITGB3
Biological Process	GO:0045058	12	T cell selection	4	17	286	4417	3.63	0.0923537	P27987_ITPKB P43405_SYK Q8N1K5_THEMIS Q9C0K0_BCL11B
Biological Process	GO:0035065	11	regulation of histone acetylation	4	17	286	4417	3.63	0.0923537	P49407_ARRB1 P51608_MECP2 P37840_SNCA P01137_TGFB1
Biological Process	GO:0006720	6	isoprenoid metabolic process	4	17	286	4417	3.63	0.0923537	P02766_TTR P11766_ADH5 Q14432_PDE3A Q99969_RARRES2
Biological Process	GO:0030856	6	regulation of epithelial cell differentiation	4	17	286	4417	3.63	0.0923537	P50148_GNAQ P24723_PRKCH O75116_ROCK2 P18054_ALOX12
Biological Process	GO:0010469	7	regulation of receptor activity	4	17	286	4417	3.63	0.0923537	Q12913_PTPRJ Q12797_ASPH P05067_APP O43639_NCK2
Biological Process	GO:0050729	8	positive regulation of inflammatory response	4	17	286	4417	3.63	0.0923537	P01024_C3 P30273_FCER1G P06702_S100A9 Q14116_IL18
Biological Process	GO:0006959	4	humoral immune response	5	27	286	4417	2.86	0.0923741	P04264_KRT1 P10909_CLU P01024_C3 P01860_IGHG3 P01857_IGHG1
Biological Process	GO:0070372	9	regulation of ERK1 and ERK2 cascade	5	27	286	4417	2.86	0.0923741	P49407_ARRB1 P43405_SYK P07948_LYN P51452_DUSP3 P12931_SRC
Biological Process	GO:0031647	8	regulation of protein stability	7	49	286	4417	2.21	0.0930158	P10909_CLU P13284_IFI30 P50148_GNAQ Q01484_ANK2 P21333_FLNA P37840_SNCA P02647_APOA1
Biological Process	GO:0071466	6	cellular response to xenobiotic stimulus	6	38	286	4417	2.44	0.094806	P34913_EPHX2 P23219_PTGS1 P28161_GSTM2 P24557_TBXAS1 Q9NUB1_ACSS1 P27338_MAOB
Biological Process	GO:0006805	7	xenobiotic metabolic process	6	38	286	4417	2.44	0.094806	P34913_EPHX2 P23219_PTGS1 P28161_GSTM2 P24557_TBXAS1 Q9NUB1_ACSS1 P27338_MAOB
Biological Process	GO:0071496	4	cellular response to external stimulus	8	61	286	4417	2.03	0.0956407	Q99501_GAS2L1 P02768_ALB P07948_LYN P61244_MAX P05556_ITGB1 Q99439_CNN2 P29466_CASP1 Q14116_IL18
Biological Process	GO:0071214	5	cellular response to abiotic stimulus	7	50	286	4417	2.16	0.100297	P05556_ITGB1 Q99439_CNN2 Q13315_ATM P29466_CASP1 P27986_PIK3R1 Q14116_IL18 Q15746_MYLK
Biological Process	GO:0044703	4	multi-organism reproductive process	7	50	286	4417	2.16	0.100297	P02760_AMBP P05067_APP P23142_FBLN1 P07093_SERPINE2 P05556_ITGB1 P18065_IGFBP2 P01137_TGFB1
Biological Process	GO:0007265	8	Ras protein signal transduction	8	62	286	4417	1.99	0.102204	Q15404_RSU1 P52566_ARHGDIB O60496_DOK2 Q7LDG7_RASGRP2 O75791_GRAP2 P12931_SRC P55008_AIF1 Q7L591_DOK3
Biological Process	GO:0030099	9	myeloid cell differentiation	8	62	286	4417	1.99	0.102204	P07948_LYN P16157_ANK1 Q9UII2_ATPIF1 P98082_DAB2 P01137_TGFB1 P11215_ITGAM P35611_ADD1 P22830_FECH
Biological Process	GO:0034101	7	erythrocyte homeostasis	5	28	286	4417	2.76	0.102578	P07948_LYN P16157_ANK1 P35611_ADD1 Q9UII2_ATPIF1 P22830_FECH
Biological Process	GO:0030278	5	regulation of ossification	5	28	286	4417	2.76	0.102578	P10124_SRGN Q9NR12_PDLIM7 Q13418_ILK P01137_TGFB1 P02765_AHSG
Biological Process	GO:0009410	4	response to xenobiotic stimulus	6	39	286	4417	2.38	0.103327	P34913_EPHX2 P23219_PTGS1 P28161_GSTM2 P24557_TBXAS1 Q9NUB1_ACSS1 P27338_MAOB
Biological Process	GO:1901983	9	regulation of protein acetylation	4	18	286	4417	3.43	0.105769	P49407_ARRB1 P51608_MECP2 P37840_SNCA P01137_TGFB1
Biological Process	GO:2000756	10	regulation of peptidyl-lysine acetylation	4	18	286	4417	3.43	0.105769	P49407_ARRB1 P51608_MECP2 P37840_SNCA P01137_TGFB1
Biological Process	GO:0018212	9	peptidyl-tyrosine modification	4	18	286	4417	3.43	0.105769	Q06187_BTK P43405_SYK P07948_LYN P12931_SRC
Biological Process	GO:0033628	6	regulation of cell adhesion mediated by integrin	4	18	286	4417	3.43	0.105769	P43405_SYK P07948_LYN P13501_CCL5 Q86UX7_FERMT3
Biological Process	GO:0032411	7	positive regulation of transporter activity	4	18	286	4417	3.43	0.105769	P16885_PLCG2 Q12797_ASPH Q01484_ANK2 P28161_GSTM2
Biological Process	GO:0018108	10	peptidyl-tyrosine phosphorylation	4	18	286	4417	3.43	0.105769	Q06187_BTK P43405_SYK P07948_LYN P12931_SRC
Biological Process	GO:0007163	4	establishment or maintenance of cell polarity	7	51	286	4417	2.12	0.10787	Q9Y5S2_CDC42BPB P16157_ANK1 Q96RT1_ERBB2IP Q13418_ILK O43739_CYTH3 Q15438_CYTH1 Q9HBI1_PARVB
Biological Process	GO:0051091	11	positive regulation of sequence-specific DNA binding transcription factor activity	9	75	286	4417	1.85	0.108196	P10909_CLU Q06187_BTK Q6UUV9_CRTC1 P06702_S100A9 P04040_CAT P24723_PRKCH Q8IU85_CAMK1D P58546_MTPN P01137_TGFB1
Biological Process	GO:1901136	5	carbohydrate derivative catabolic process	11	100	286	4417	1.7	0.108868	Q96G03_PGM2 Q9BX10_GTPBP2 Q14432_PDE3A P51606_RENBP P51688_SGSH Q9UK22_FBXO2 P01137_TGFB1 P07902_GALT O76074_PDE5A P42331_ARHGAP25 Q9NZN3_EHD3
Biological Process	GO:0055082	6	cellular chemical homeostasis	11	100	286	4417	1.7	0.108868	P16885_PLCG2 P34913_EPHX2 P06702_S100A9 Q01484_ANK2 P05556_ITGB1 P02787_TF P01137_TGFB1 P02649_APOE P05067_APP P13501_CCL5 Q8NE86_MCU
Biological Process	GO:0010171	5	body morphogenesis	3	9	286	4417	5.15	0.110606	Q12797_ASPH Q9HB21_PLEKHA1 P01137_TGFB1
Biological Process	GO:0045930	7	negative regulation of mitotic cell cycle	3	9	286	4417	5.15	0.110606	Q13642_FHL1 P46527_CDKN1B P01137_TGFB1
Biological Process	GO:0032410	7	negative regulation of transporter activity	3	9	286	4417	5.15	0.110606	Q12797_ASPH P28161_GSTM2 P37840_SNCA
Biological Process	GO:0070167	6	regulation of biomineral tissue development	3	9	286	4417	5.15	0.110606	P10124_SRGN P01137_TGFB1 P02765_AHSG
Biological Process	GO:0032374	8	regulation of cholesterol transport	3	9	286	4417	5.15	0.110606	P02649_APOE P02647_APOA1 P02656_APOC3
Biological Process	GO:0031646	7	positive regulation of neurological system process	3	9	286	4417	5.15	0.110606	P51608_MECP2 P07093_SERPINE2 P37840_SNCA
Biological Process	GO:0097306	7	cellular response to alcohol	3	9	286	4417	5.15	0.110606	P02649_APOE P05556_ITGB1 P01137_TGFB1
Biological Process	GO:0030279	6	negative regulation of ossification	3	9	286	4417	5.15	0.110606	P10124_SRGN P01137_TGFB1 P02765_AHSG
Biological Process	GO:0032369	7	negative regulation of lipid transport	3	9	286	4417	5.15	0.110606	P07996_THBS1 P05106_ITGB3 P02656_APOC3
Biological Process	GO:0050869	9	negative regulation of B cell activation	3	9	286	4417	5.15	0.110606	P07948_LYN Q13315_ATM P41218_MNDA
Biological Process	GO:0071383	8	cellular response to steroid hormone stimulus	3	9	286	4417	5.15	0.110606	P04083_ANXA1 P12931_SRC P01137_TGFB1
Biological Process	GO:0032570	7	response to progesterone stimulus	3	9	286	4417	5.15	0.110606	P07996_THBS1 P12931_SRC P01137_TGFB1
Biological Process	GO:0048168	10	regulation of neuronal synaptic plasticity	3	9	286	4417	5.15	0.110606	P02649_APOE Q16643_DBN1 P37840_SNCA
Biological Process	GO:0032371	7	regulation of sterol transport	3	9	286	4417	5.15	0.110606	P02649_APOE P02647_APOA1 P02656_APOC3
Biological Process	GO:0032732	7	positive regulation of interleukin-1 production	3	9	286	4417	5.15	0.110606	P04792_HSPB1 P29466_CASP1 Q14116_IL18
Biological Process	GO:0032731	8	positive regulation of interleukin-1 beta production	3	9	286	4417	5.15	0.110606	P04792_HSPB1 P29466_CASP1 Q14116_IL18
Biological Process	GO:0009612	4	response to mechanical stimulus	6	40	286	4417	2.32	0.112214	P07093_SERPINE2 P05556_ITGB1 Q99439_CNN2 P29466_CASP1 P18065_IGFBP2 Q14116_IL18
Biological Process	GO:0016064	7	immunoglobulin mediated immune response	5	29	286	4417	2.66	0.113276	P10909_CLU P01024_C3 P30273_FCER1G P01860_IGHG3 P01857_IGHG1
Biological Process	GO:0052548	8	regulation of endopeptidase activity	8	64	286	4417	1.93	0.116044	P49593_PPM1F P01024_C3 P06702_S100A9 P07996_THBS1 P37840_SNCA P46527_CDKN1B P18054_ALOX12 P12931_SRC
Biological Process	GO:0051492	9	regulation of stress fiber assembly	4	19	286	4417	3.25	0.119895	P09493_TPM1 P49593_PPM1F Q96P48_ARAP1 O75116_ROCK2
Biological Process	GO:0043112	6	receptor metabolic process	4	19	286	4417	3.25	0.119895	P07384_CAPN1 P49407_ARRB1 P37840_SNCA P01137_TGFB1
Biological Process	GO:0071260	6	cellular response to mechanical stimulus	4	19	286	4417	3.25	0.119895	P05556_ITGB1 Q99439_CNN2 P29466_CASP1 Q14116_IL18
Biological Process	GO:0008361	6	regulation of cell size	4	19	286	4417	3.25	0.119895	P02649_APOE Q9NQC3_RTN4 P08567_PLEK Q13418_ILK
Biological Process	GO:0043407	13	negative regulation of MAP kinase activity	4	19	286	4417	3.25	0.119895	P02649_APOE Q12913_PTPRJ P07948_LYN O15357_INPPL1
Biological Process	GO:0050854	7	regulation of antigen receptor-mediated signaling pathway	4	19	286	4417	3.25	0.119895	Q12913_PTPRJ P07948_LYN P24723_PRKCH P51452_DUSP3
Biological Process	GO:0035023	9	regulation of Rho protein signal transduction	6	41	286	4417	2.26	0.121457	P02649_APOE P49407_ARRB1 Q6ZSZ5_ARHGEF18 Q96P48_ARAP1 P02647_APOA1 P02656_APOC3
Biological Process	GO:0031334	6	positive regulation of protein complex assembly	6	41	286	4417	2.26	0.121457	P55957_BID P08567_PLEK O43639_NCK2 P46527_CDKN1B P12931_SRC P01137_TGFB1
Biological Process	GO:0052547	7	regulation of peptidase activity	8	65	286	4417	1.9	0.123315	P49593_PPM1F P01024_C3 P06702_S100A9 P07996_THBS1 P37840_SNCA P46527_CDKN1B P18054_ALOX12 P12931_SRC
Biological Process	GO:0010639	6	negative regulation of organelle organization	10	90	286	4417	1.72	0.124139	P51608_MECP2 Q01082_SPTBN1 Q13813_SPTAN1 Q99501_GAS2L1 P11277_SPTB Q96P48_ARAP1 P35611_ADD1 P06396_GSN P37840_SNCA Q13315_ATM
Biological Process	GO:0051224	8	negative regulation of protein transport	5	30	286	4417	2.57	0.124443	P04083_ANXA1 P10124_SRGN P21333_FLNA P16671_CD36 P02647_APOA1
Biological Process	GO:0019724	6	B cell mediated immunity	5	30	286	4417	2.57	0.124443	P10909_CLU P01024_C3 P30273_FCER1G P01860_IGHG3 P01857_IGHG1
Biological Process	GO:0071901	12	negative regulation of protein serine/threonine kinase activity	5	30	286	4417	2.57	0.124443	P02649_APOE Q12913_PTPRJ P07948_LYN P46527_CDKN1B O15357_INPPL1
Biological Process	GO:0045471	6	response to ethanol	5	30	286	4417	2.57	0.124443	P02649_APOE P06702_S100A9 P09486_SPARC P06396_GSN P27338_MAOB
Biological Process	GO:0002351	7	serotonin production involved in inflammatory response	2	2	286	4417	15.44	0.124897	P30273_FCER1G P43405_SYK
Biological Process	GO:0001798	13	positive regulation of type IIa hypersensitivity	2	2	286	4417	15.44	0.124897	P01024_C3 P30273_FCER1G
Biological Process	GO:0060282	8	positive regulation of oocyte development	2	2	286	4417	15.44	0.124897	O76074_PDE5A Q14432_PDE3A
Biological Process	GO:0003016	5	respiratory system process	2	2	286	4417	15.44	0.124897	P10253_GAA P11766_ADH5
Biological Process	GO:0051895	9	negative regulation of focal adhesion assembly	2	2	286	4417	15.44	0.124897	P07996_THBS1 P12931_SRC
Biological Process	GO:0043117	8	positive regulation of vascular permeability	2	2	286	4417	15.44	0.124897	Q14432_PDE3A Q14116_IL18
Biological Process	GO:0032645	6	regulation of granulocyte macrophage colony-stimulating factor production	2	2	286	4417	15.44	0.124897	P43405_SYK Q14116_IL18
Biological Process	GO:0007215	7	glutamate receptor signaling pathway	2	2	286	4417	15.44	0.124897	P05067_APP P50148_GNAQ
Biological Process	GO:0033008	9	positive regulation of mast cell activation involved in immune response	2	2	286	4417	15.44	0.124897	P30273_FCER1G P43405_SYK
Biological Process	GO:0033005	8	positive regulation of mast cell activation	2	2	286	4417	15.44	0.124897	P30273_FCER1G P43405_SYK
Biological Process	GO:0034380	8	high-density lipoprotein particle assembly	2	2	286	4417	15.44	0.124897	P02649_APOE P02647_APOA1
Biological Process	GO:0010575	7	positive regulation vascular endothelial growth factor production	2	2	286	4417	15.44	0.124897	P01024_C3 P01137_TGFB1
Biological Process	GO:0001796	12	regulation of type IIa hypersensitivity	2	2	286	4417	15.44	0.124897	P01024_C3 P30273_FCER1G
Biological Process	GO:0002553	12	histamine secretion by mast cell	2	2	286	4417	15.44	0.124897	P07948_LYN P63104_YWHAZ
Biological Process	GO:0070528	8	protein kinase C signaling cascade	2	2	286	4417	15.44	0.124897	P08567_PLEK P24723_PRKCH
Biological Process	GO:0001820	9	serotonin secretion	2	2	286	4417	15.44	0.124897	P30273_FCER1G P43405_SYK
Biological Process	GO:0090207	7	regulation of triglyceride metabolic process	2	2	286	4417	15.44	0.124897	P01024_C3 P02656_APOC3
Biological Process	GO:0010901	5	regulation of very-low-density lipoprotein particle remodeling	2	2	286	4417	15.44	0.124897	P02647_APOA1 P02656_APOC3
Biological Process	GO:0060281	7	regulation of oocyte development	2	2	286	4417	15.44	0.124897	O76074_PDE5A Q14432_PDE3A
Biological Process	GO:0002442	10	serotonin secretion involved in inflammatory response	2	2	286	4417	15.44	0.124897	P30273_FCER1G P43405_SYK
Biological Process	GO:0071830	6	triglyceride-rich lipoprotein particle clearance	2	2	286	4417	15.44	0.124897	P02649_APOE P02656_APOC3
Biological Process	GO:0002554	11	serotonin secretion by platelet	2	2	286	4417	15.44	0.124897	P30273_FCER1G P43405_SYK
Biological Process	GO:0002892	11	regulation of type II hypersensitivity	2	2	286	4417	15.44	0.124897	P01024_C3 P30273_FCER1G
Biological Process	GO:0021681	13	cerebellar granular layer development	2	2	286	4417	15.44	0.124897	P07093_SERPINE2 P58546_MTPN
Biological Process	GO:0010903	6	negative regulation of very-low-density lipoprotein particle remodeling	2	2	286	4417	15.44	0.124897	P02647_APOA1 P02656_APOC3
Biological Process	GO:0033280	8	response to vitamin D	2	2	286	4417	15.44	0.124897	P05556_ITGB1 P01137_TGFB1
Biological Process	GO:0014012	14	peripheral nervous system axon regeneration	2	2	286	4417	15.44	0.124897	P02649_APOE P02647_APOA1
Biological Process	GO:0034384	6	high-density lipoprotein particle clearance	2	2	286	4417	15.44	0.124897	P02649_APOE P02647_APOA1
Biological Process	GO:1901889	6	negative regulation of cell junction assembly	2	2	286	4417	15.44	0.124897	P07996_THBS1 P12931_SRC
Biological Process	GO:0043302	9	positive regulation of leukocyte degranulation	2	2	286	4417	15.44	0.124897	P30273_FCER1G P43405_SYK
Biological Process	GO:0033622	7	integrin activation	2	2	286	4417	15.44	0.124897	Q86UX7_FERMT3 Q8WU39_MZB1
Biological Process	GO:0010574	6	regulation of vascular endothelial growth factor production	2	2	286	4417	15.44	0.124897	P01024_C3 P01137_TGFB1
Biological Process	GO:0002431	10	Fc receptor mediated stimulatory signaling pathway	2	2	286	4417	15.44	0.124897	P30273_FCER1G P07948_LYN
Biological Process	GO:0020027	6	hemoglobin metabolic process	2	2	286	4417	15.44	0.124897	P35611_ADD1 P04040_CAT
Biological Process	GO:0034382	7	chylomicron remnant clearance	2	2	286	4417	15.44	0.124897	P02649_APOE P02656_APOC3
Biological Process	GO:0008354	7	germ cell migration	2	2	286	4417	15.44	0.124897	P05556_ITGB1 P01137_TGFB1
Biological Process	GO:0002441	10	histamine secretion involved in inflammatory response	2	2	286	4417	15.44	0.124897	P07948_LYN P63104_YWHAZ
Biological Process	GO:0010873	9	positive regulation of cholesterol esterification	2	2	286	4417	15.44	0.124897	P02649_APOE P02647_APOA1
Biological Process	GO:0043116	8	negative regulation of vascular permeability	2	2	286	4417	15.44	0.124897	Q12913_PTPRJ Q14432_PDE3A
Biological Process	GO:0002894	12	positive regulation of type II hypersensitivity	2	2	286	4417	15.44	0.124897	P01024_C3 P30273_FCER1G
Biological Process	GO:0002349	7	histamine production involved in inflammatory response	2	2	286	4417	15.44	0.124897	P07948_LYN P63104_YWHAZ
Biological Process	GO:0002888	8	positive regulation of myeloid leukocyte mediated immunity	2	2	286	4417	15.44	0.124897	P01024_C3 P30273_FCER1G
Biological Process	GO:0021683	14	cerebellar granular layer morphogenesis	2	2	286	4417	15.44	0.124897	P07093_SERPINE2 P58546_MTPN
Biological Process	GO:0043306	10	positive regulation of mast cell degranulation	2	2	286	4417	15.44	0.124897	P30273_FCER1G P43405_SYK
Biological Process	GO:0033674	10	positive regulation of kinase activity	13	129	286	4417	1.56	0.126136	Q99683_MAP3K5 P07948_LYN P07996_THBS1 Q9Y490_TLN1 P98082_DAB2 P05106_ITGB3 P01137_TGFB1 Q14554_PDIA5 P43405_SYK O76074_PDE5A P35611_ADD1 P37840_SNCA Q13418_ILK
Biological Process	GO:0002366	6	leukocyte activation involved in immune response	6	42	286	4417	2.21	0.131044	P16885_PLCG2 Q15833_STXBP2 P30273_FCER1G P43405_SYK P07948_LYN P63104_YWHAZ
Biological Process	GO:0002263	5	cell activation involved in immune response	6	42	286	4417	2.21	0.131044	P16885_PLCG2 Q15833_STXBP2 P30273_FCER1G P43405_SYK P07948_LYN P63104_YWHAZ
Biological Process	GO:0002449	5	lymphocyte mediated immunity	6	42	286	4417	2.21	0.131044	P10909_CLU P01024_C3 P30273_FCER1G P01860_IGHG3 P53634_CTSC P01857_IGHG1
Biological Process	GO:0051092	12	positive regulation of NF-kappaB transcription factor activity	7	54	286	4417	2	0.132283	P10909_CLU Q06187_BTK P06702_S100A9 P04040_CAT P24723_PRKCH P58546_MTPN P01137_TGFB1
Biological Process	GO:0010741	8	negative regulation of intracellular protein kinase cascade	7	54	286	4417	2	0.132283	P02649_APOE P02760_AMBP Q12913_PTPRJ Q9HB21_PLEKHA1 P07948_LYN O15357_INPPL1 P51452_DUSP3
Biological Process	GO:0060560	5	developmental growth involved in morphogenesis	3	10	286	4417	4.63	0.132579	P05067_APP P07996_THBS1 P01137_TGFB1
Biological Process	GO:0048661	7	positive regulation of smooth muscle cell proliferation	3	10	286	4417	4.63	0.132579	P55008_AIF1 P13501_CCL5 P18054_ALOX12
Biological Process	GO:0043368	13	positive T cell selection	3	10	286	4417	4.63	0.132579	P27987_ITPKB Q8N1K5_THEMIS Q9C0K0_BCL11B
Biological Process	GO:0030049	8	muscle filament sliding	3	10	286	4417	4.63	0.132579	P07951_TPM2 P09493_TPM1 P67936_TPM4
Biological Process	GO:0061245	5	establishment or maintenance of bipolar cell polarity	3	10	286	4417	4.63	0.132579	P16157_ANK1 Q96RT1_ERBB2IP Q13418_ILK
Biological Process	GO:0033032	8	regulation of myeloid cell apoptotic process	3	10	286	4417	4.63	0.132579	P04083_ANXA1 P30273_FCER1G P13501_CCL5
Biological Process	GO:0055117	9	regulation of cardiac muscle contraction	3	10	286	4417	4.63	0.132579	O76074_PDE5A Q01484_ANK2 P28161_GSTM2
Biological Process	GO:0061387	7	regulation of extent of cell growth	3	10	286	4417	4.63	0.132579	P02649_APOE Q9NQC3_RTN4 Q13418_ILK
Biological Process	GO:0033275	7	actin-myosin filament sliding	3	10	286	4417	4.63	0.132579	P07951_TPM2 P09493_TPM1 P67936_TPM4
Biological Process	GO:0032890	6	regulation of organic acid transport	3	10	286	4417	4.63	0.132579	P43405_SYK P07996_THBS1 P37840_SNCA
Biological Process	GO:0035088	6	establishment or maintenance of apical/basal cell polarity	3	10	286	4417	4.63	0.132579	P16157_ANK1 Q96RT1_ERBB2IP Q13418_ILK
Biological Process	GO:0045912	7	negative regulation of carbohydrate metabolic process	3	10	286	4417	4.63	0.132579	P08567_PLEK P09467_FBP1 P01137_TGFB1
Biological Process	GO:0014015	11	positive regulation of gliogenesis	3	10	286	4417	4.63	0.132579	P07948_LYN P07093_SERPINE2 P24723_PRKCH
Biological Process	GO:0010883	5	regulation of lipid storage	3	10	286	4417	4.63	0.132579	P01024_C3 P16671_CD36 P05106_ITGB3
Biological Process	GO:0060048	8	cardiac muscle contraction	3	10	286	4417	4.63	0.132579	P09493_TPM1 P10253_GAA Q01484_ANK2
Biological Process	GO:0044042	6	glucan metabolic process	4	20	286	4417	3.09	0.134669	P10253_GAA Q96G03_PGM2 P11216_PYGB P06737_PYGL
Biological Process	GO:0006073	7	cellular glucan metabolic process	4	20	286	4417	3.09	0.134669	P10253_GAA Q96G03_PGM2 P11216_PYGB P06737_PYGL
Biological Process	GO:0005977	8	glycogen metabolic process	4	20	286	4417	3.09	0.134669	P10253_GAA Q96G03_PGM2 P11216_PYGB P06737_PYGL
Biological Process	GO:0045766	8	positive regulation of angiogenesis	4	20	286	4417	3.09	0.134669	P01024_C3 P04792_HSPB1 P35611_ADD1 P07996_THBS1
Biological Process	GO:0072001	7	renal system development	5	31	286	4417	2.49	0.136056	P16284_PECAM1 P14543_NID1 Q13418_ILK P01137_TGFB1 P00918_CA2
Biological Process	GO:0001508	5	regulation of action potential	5	31	286	4417	2.49	0.136056	P50148_GNAQ Q01484_ANK2 Q92597_NDRG1 Q13418_ILK P01137_TGFB1
Biological Process	GO:0009314	4	response to radiation	11	105	286	4417	1.62	0.137718	P51608_MECP2 P05556_ITGB1 P27986_PIK3R1 Q14116_IL18 P01137_TGFB1 P49407_ARRB1 P04083_ANXA1 P05067_APP P04040_CAT Q13315_ATM P22830_FECH
Biological Process	GO:0007420	8	brain development	12	119	286	4417	1.56	0.143425	Q9NQC3_RTN4 P55957_BID P51608_MECP2 O15357_INPPL1 Q13976_PRKG1 P12931_SRC Q9C0K0_BCL11B P05067_APP P50148_GNAQ P07093_SERPINE2 Q13315_ATM P58546_MTPN
Biological Process	GO:0043255	7	regulation of carbohydrate biosynthetic process	4	21	286	4417	2.94	0.150033	P08567_PLEK P09467_FBP1 P37840_SNCA P01137_TGFB1
Biological Process	GO:0021782	10	glial cell development	4	21	286	4417	2.94	0.150033	P11215_ITGAM P07948_LYN P06396_GSN Q92597_NDRG1
Biological Process	GO:0030888	9	regulation of B cell proliferation	4	21	286	4417	2.94	0.150033	P07948_LYN Q13315_ATM P41218_MNDA Q8WU39_MZB1
Biological Process	GO:0046890	7	regulation of lipid biosynthetic process	4	21	286	4417	2.94	0.150033	P02649_APOE P01024_C3 P04083_ANXA1 P02656_APOC3
Biological Process	GO:0046486	6	glycerolipid metabolic process	10	94	286	4417	1.64	0.150377	P16885_PLCG2 P51608_MECP2 P27986_PIK3R1 O15357_INPPL1 P02647_APOA1 P02649_APOE Q96PE3_INPP4A P08567_PLEK P04040_CAT P02656_APOC3
Biological Process	GO:0010638	6	positive regulation of organelle organization	10	94	286	4417	1.64	0.150377	P09493_TPM1 P55957_BID O43639_NCK2 P01137_TGFB1 P49593_PPM1F P49407_ARRB1 P04083_ANXA1 P08567_PLEK O75116_ROCK2 P46527_CDKN1B
Biological Process	GO:0014068	8	positive regulation of phosphatidylinositol 3-kinase cascade	3	11	286	4417	4.21	0.155426	P04040_CAT P13501_CCL5 P16109_SELP
Biological Process	GO:0044704	5	single-organism reproductive behavior	3	11	286	4417	4.21	0.155426	P05067_APP P51608_MECP2 P07093_SERPINE2
Biological Process	GO:0045806	8	negative regulation of endocytosis	3	11	286	4417	4.21	0.155426	Q99439_CNN2 P01137_TGFB1 P02656_APOC3
Biological Process	GO:0060415	9	muscle tissue morphogenesis	3	11	286	4417	4.21	0.155426	P09493_TPM1 P10253_GAA Q15746_MYLK
Biological Process	GO:0006953	7	acute-phase response	3	11	286	4417	4.21	0.155426	P01011_SERPINA3 P02765_AHSG P01009_SERPINA1
Biological Process	GO:0051781	6	positive regulation of cell division	3	11	286	4417	4.21	0.155426	P04040_CAT P02775_PPBP P01137_TGFB1
Biological Process	GO:0007257	15	activation of JUN kinase activity	3	11	286	4417	4.21	0.155426	Q99683_MAP3K5 P43405_SYK P98082_DAB2
Biological Process	GO:0043550	10	regulation of lipid kinase activity	3	11	286	4417	4.21	0.155426	P07948_LYN P27986_PIK3R1 P01137_TGFB1
Biological Process	GO:0001906	2	cell killing	3	11	286	4417	4.21	0.155426	Q15833_STXBP2 P02768_ALB P53634_CTSC
Biological Process	GO:0043502	7	regulation of muscle adaptation	3	11	286	4417	4.21	0.155426	O76074_PDE5A Q13555_CAMK2G P58546_MTPN
Biological Process	GO:0006942	8	regulation of striated muscle contraction	3	11	286	4417	4.21	0.155426	O76074_PDE5A Q01484_ANK2 P28161_GSTM2
Biological Process	GO:0048644	8	muscle organ morphogenesis	3	11	286	4417	4.21	0.155426	P09493_TPM1 P10253_GAA Q15746_MYLK
Biological Process	GO:0043281	10	regulation of cysteine-type endopeptidase activity involved in apoptotic process	7	57	286	4417	1.9	0.159083	P49593_PPM1F P06702_S100A9 P07996_THBS1 P37840_SNCA P46527_CDKN1B P18054_ALOX12 P12931_SRC
Biological Process	GO:0001503	4	ossification	5	33	286	4417	2.34	0.160518	P09486_SPARC Q14116_IL18 Q9NR12_PDLIM7 P01137_TGFB1 P02765_AHSG
Biological Process	GO:0045860	11	positive regulation of protein kinase activity	12	122	286	4417	1.52	0.16171	Q99683_MAP3K5 P07996_THBS1 Q9Y490_TLN1 P98082_DAB2 P05106_ITGB3 P01137_TGFB1 P43405_SYK Q14554_PDIA5 O76074_PDE5A P35611_ADD1 P37840_SNCA Q13418_ILK
Biological Process	GO:0051606	3	detection of stimulus	4	22	286	4417	2.81	0.165924	P49407_ARRB1 P07093_SERPINE2 Q14116_IL18 P22830_FECH
Biological Process	GO:0001894	6	tissue homeostasis	4	22	286	4417	2.81	0.165924	P01011_SERPINA3 P35611_ADD1 P05556_ITGB1 P12931_SRC
Biological Process	GO:0097285	7	cell-type specific apoptotic process	4	22	286	4417	2.81	0.165924	P55957_BID P05067_APP P61244_MAX Q13315_ATM
Biological Process	GO:1902105	6	regulation of leukocyte differentiation	7	58	286	4417	1.86	0.168506	P27987_ITPKB Q06187_BTK P43405_SYK P07948_LYN P02776_PF4 P27986_PIK3R1 P00918_CA2
Biological Process	GO:0071560	8	cellular response to transforming growth factor beta stimulus	6	46	286	4417	2.01	0.17256	P48059_LIMS1 Q6ZSZ5_ARHGEF18 Q14432_PDE3A Q9Y624_F11R P98082_DAB2 P01137_TGFB1
Biological Process	GO:0051262	8	protein tetramerization	6	46	286	4417	2.01	0.17256	Q6UUV9_CRTC1 P09467_FBP1 P04040_CAT P13501_CCL5 Q9UII2_ATPIF1 Q9UI08_EVL
Biological Process	GO:0050769	10	positive regulation of neurogenesis	5	34	286	4417	2.27	0.173313	P02649_APOE P07948_LYN P07093_SERPINE2 P24723_PRKCH Q13418_ILK
Biological Process	GO:0007044	6	cell-substrate junction assembly	3	12	286	4417	3.86	0.178944	P12814_ACTN1 P23229_ITGA6 Q9Y490_TLN1
Biological Process	GO:0032459	6	regulation of protein oligomerization	3	12	286	4417	3.86	0.178944	P10909_CLU P55957_BID P12931_SRC
Biological Process	GO:0043299	10	leukocyte degranulation	3	12	286	4417	3.86	0.178944	Q15833_STXBP2 P07948_LYN P63104_YWHAZ
Biological Process	GO:0002526	6	acute inflammatory response	3	12	286	4417	3.86	0.178944	P01011_SERPINA3 P02765_AHSG P01009_SERPINA1
Biological Process	GO:0042744	9	hydrogen peroxide catabolic process	3	12	286	4417	3.86	0.178944	P05164_MPO P68871_HBB P04040_CAT
Biological Process	GO:0002444	5	myeloid leukocyte mediated immunity	3	12	286	4417	3.86	0.178944	Q15833_STXBP2 P07948_LYN P63104_YWHAZ
Biological Process	GO:0070252	6	actin-mediated cell contraction	3	12	286	4417	3.86	0.178944	P07951_TPM2 P09493_TPM1 P67936_TPM4
Biological Process	GO:1900077	6	negative regulation of cellular response to insulin stimulus	3	12	286	4417	3.86	0.178944	O15357_INPPL1 Q8WU39_MZB1 P02765_AHSG
Biological Process	GO:0050715	10	positive regulation of cytokine secretion	3	12	286	4417	3.86	0.178944	P08571_CD14 P43405_SYK P29466_CASP1
Biological Process	GO:0051608	8	histamine transport	2	3	286	4417	10.3	0.181387	P07948_LYN P63104_YWHAZ
Biological Process	GO:0032602	5	chemokine production	2	3	286	4417	10.3	0.181387	P06702_S100A9 Q14116_IL18
Biological Process	GO:0010872	8	regulation of cholesterol esterification	2	3	286	4417	10.3	0.181387	P02649_APOE P02647_APOA1
Biological Process	GO:0010757	9	negative regulation of plasminogen activation	2	3	286	4417	10.3	0.181387	P07996_THBS1 P07093_SERPINE2
Biological Process	GO:0002863	9	positive regulation of inflammatory response to antigenic stimulus	2	3	286	4417	10.3	0.181387	P01024_C3 P30273_FCER1G
Biological Process	GO:0002891	10	positive regulation of immunoglobulin mediated immune response	2	3	286	4417	10.3	0.181387	P01024_C3 P30273_FCER1G
Biological Process	GO:0070391	7	response to lipoteichoic acid	2	3	286	4417	10.3	0.181387	P08571_CD14 P16671_CD36
Biological Process	GO:0045117	7	azole transport	2	3	286	4417	10.3	0.181387	P07948_LYN P63104_YWHAZ
Biological Process	GO:0055119	7	relaxation of cardiac muscle	2	3	286	4417	10.3	0.181387	O76074_PDE5A P28161_GSTM2
Biological Process	GO:0034374	8	low-density lipoprotein particle remodeling	2	3	286	4417	10.3	0.181387	P02649_APOE P05164_MPO
Biological Process	GO:0046852	7	positive regulation of bone remodeling	2	3	286	4417	10.3	0.181387	P43405_SYK P00918_CA2
Biological Process	GO:0002866	10	positive regulation of acute inflammatory response to antigenic stimulus	2	3	286	4417	10.3	0.181387	P01024_C3 P30273_FCER1G
Biological Process	GO:0043206	6	extracellular fibril organization	2	3	286	4417	10.3	0.181387	P37840_SNCA Q13418_ILK
Biological Process	GO:0090331	10	negative regulation of platelet aggregation	2	3	286	4417	10.3	0.181387	P07093_SERPINE2 Q13976_PRKG1
Biological Process	GO:0033625	7	positive regulation of integrin activation	2	3	286	4417	10.3	0.181387	P08567_PLEK P12931_SRC
Biological Process	GO:0071985	6	multivesicular body sorting pathway	2	3	286	4417	10.3	0.181387	O00194_RAB27B Q96C24_SYTL4
Biological Process	GO:0002714	9	positive regulation of B cell mediated immunity	2	3	286	4417	10.3	0.181387	P01024_C3 P30273_FCER1G
Biological Process	GO:0010919	8	regulation of inositol phosphate biosynthetic process	2	3	286	4417	10.3	0.181387	P08567_PLEK P37840_SNCA
Biological Process	GO:0090026	11	positive regulation of monocyte chemotaxis	2	3	286	4417	10.3	0.181387	P55008_AIF1 P13501_CCL5
Biological Process	GO:0002885	11	positive regulation of hypersensitivity	2	3	286	4417	10.3	0.181387	P01024_C3 P30273_FCER1G
Biological Process	GO:0001774	8	microglial cell activation	2	3	286	4417	10.3	0.181387	P55008_AIF1 P37840_SNCA
Biological Process	GO:0050974	8	detection of mechanical stimulus involved in sensory perception	2	3	286	4417	10.3	0.181387	P07093_SERPINE2 Q14116_IL18
Biological Process	GO:0010762	8	regulation of fibroblast migration	2	3	286	4417	10.3	0.181387	P07996_THBS1 P01137_TGFB1
Biological Process	GO:0006837	8	serotonin transport	2	3	286	4417	10.3	0.181387	P30273_FCER1G P43405_SYK
Biological Process	GO:0044144	6	modulation of growth of symbiont involved in interaction with host	2	3	286	4417	10.3	0.181387	P05164_MPO P16671_CD36
Biological Process	GO:0032957	8	inositol trisphosphate metabolic process	2	3	286	4417	10.3	0.181387	P16885_PLCG2 O15357_INPPL1
Biological Process	GO:0002675	9	positive regulation of acute inflammatory response	2	3	286	4417	10.3	0.181387	P01024_C3 P30273_FCER1G
Biological Process	GO:0060391	11	positive regulation of SMAD protein import into nucleus	2	3	286	4417	10.3	0.181387	P98082_DAB2 P01137_TGFB1
Biological Process	GO:0055090	7	acylglycerol homeostasis	2	3	286	4417	10.3	0.181387	P02647_APOA1 P02656_APOC3
Biological Process	GO:0070328	8	triglyceride homeostasis	2	3	286	4417	10.3	0.181387	P02647_APOA1 P02656_APOC3
Biological Process	GO:0009583	6	detection of light stimulus	2	3	286	4417	10.3	0.181387	P49407_ARRB1 P22830_FECH
Biological Process	GO:0044146	7	negative regulation of growth of symbiont involved in interaction with host	2	3	286	4417	10.3	0.181387	P05164_MPO P16671_CD36
Biological Process	GO:0060390	10	regulation of SMAD protein import into nucleus	2	3	286	4417	10.3	0.181387	P98082_DAB2 P01137_TGFB1
Biological Process	GO:0043567	7	regulation of insulin-like growth factor receptor signaling pathway	2	3	286	4417	10.3	0.181387	O15357_INPPL1 P18065_IGFBP2
Biological Process	GO:0050884	7	neuromuscular process controlling posture	2	3	286	4417	10.3	0.181387	P10253_GAA P51608_MECP2
Biological Process	GO:0002513	8	tolerance induction to self antigen	2	3	286	4417	10.3	0.181387	P07948_LYN P01137_TGFB1
Biological Process	GO:0045780	8	positive regulation of bone resorption	2	3	286	4417	10.3	0.181387	P43405_SYK P00918_CA2
Biological Process	GO:0097435	4	fibril organization	2	3	286	4417	10.3	0.181387	P37840_SNCA Q13418_ILK
Biological Process	GO:0044126	6	regulation of growth of symbiont in host	2	3	286	4417	10.3	0.181387	P05164_MPO P16671_CD36
Biological Process	GO:0071223	8	cellular response to lipoteichoic acid	2	3	286	4417	10.3	0.181387	P08571_CD14 P16671_CD36
Biological Process	GO:0010763	9	positive regulation of fibroblast migration	2	3	286	4417	10.3	0.181387	P07996_THBS1 P01137_TGFB1
Biological Process	GO:0044130	8	negative regulation of growth of symbiont in host	2	3	286	4417	10.3	0.181387	P05164_MPO P16671_CD36
Biological Process	GO:0001821	9	histamine secretion	2	3	286	4417	10.3	0.181387	P07948_LYN P63104_YWHAZ
Biological Process	GO:0045638	7	negative regulation of myeloid cell differentiation	4	23	286	4417	2.69	0.182283	Q99501_GAS2L1 P07948_LYN P02776_PF4 P27986_PIK3R1
Biological Process	GO:0002822	7	regulation of adaptive immune response based on somatic recombination of immune receptors built from immunoglobulin superfamily domains	4	23	286	4417	2.69	0.182283	P01024_C3 P30273_FCER1G Q06187_BTK P01137_TGFB1
Biological Process	GO:0033135	10	regulation of peptidyl-serine phosphorylation	4	23	286	4417	2.69	0.182283	P49593_PPM1F P49407_ARRB1 P37840_SNCA P01137_TGFB1
Biological Process	GO:0002706	7	regulation of lymphocyte mediated immunity	4	23	286	4417	2.69	0.182283	P01024_C3 P30273_FCER1G Q06187_BTK P01137_TGFB1
Biological Process	GO:0055088	6	lipid homeostasis	4	23	286	4417	2.69	0.182283	P02649_APOE P34913_EPHX2 P02647_APOA1 P02656_APOC3
Biological Process	GO:0051090	10	regulation of sequence-specific DNA binding transcription factor activity	11	112	286	4417	1.52	0.184139	P10909_CLU P06702_S100A9 P21333_FLNA P01137_TGFB1 P49407_ARRB1 Q6UUV9_CRTC1 Q06187_BTK P04040_CAT P24723_PRKCH Q8IU85_CAMK1D P58546_MTPN
Biological Process	GO:0051289	9	protein homotetramerization	5	35	286	4417	2.21	0.186445	Q6UUV9_CRTC1 P09467_FBP1 P04040_CAT Q9UII2_ATPIF1 Q9UI08_EVL
Biological Process	GO:0060191	7	regulation of lipase activity	5	35	286	4417	2.21	0.186445	P50148_GNAQ P13501_CCL5 P37840_SNCA P02647_APOA1 P02656_APOC3
Biological Process	GO:2000116	9	regulation of cysteine-type endopeptidase activity	7	60	286	4417	1.8	0.18803	P49593_PPM1F P06702_S100A9 P07996_THBS1 P37840_SNCA P46527_CDKN1B P18054_ALOX12 P12931_SRC
Biological Process	GO:0051346	7	negative regulation of hydrolase activity	7	60	286	4417	1.8	0.18803	P01024_C3 Q6PJW8_CNST P07996_THBS1 Q9UII2_ATPIF1 P02647_APOA1 P12931_SRC P02656_APOC3
Biological Process	GO:0022604	6	regulation of cell morphogenesis	9	86	286	4417	1.62	0.188529	Q9NQC3_RTN4 Q6ZSZ5_ARHGEF18 P98082_DAB2 P01137_TGFB1 P02649_APOE Q96P48_ARAP1 Q96B97_SH3KBP1 Q9HBI1_PARVB Q13418_ILK
Biological Process	GO:0048729	5	tissue morphogenesis	9	86	286	4417	1.62	0.188529	P09493_TPM1 P10253_GAA Q15746_MYLK P12931_SRC P01137_TGFB1 O75116_ROCK2 P18206_VCL Q13418_ILK P00918_CA2
Biological Process	GO:0046434	6	organophosphate catabolic process	9	86	286	4417	1.62	0.188529	P16885_PLCG2 Q96G03_PGM2 Q9BX10_GTPBP2 Q14432_PDE3A P07902_GALT P04040_CAT O76074_PDE5A P42331_ARHGAP25 Q9NZN3_EHD3
Biological Process	GO:0044262	5	cellular carbohydrate metabolic process	6	48	286	4417	1.93	0.195009	P10253_GAA Q96G03_PGM2 P51608_MECP2 P43304_GPD2 P11216_PYGB P06737_PYGL
Biological Process	GO:0001818	6	negative regulation of cytokine production	6	48	286	4417	1.93	0.195009	P49407_ARRB1 P41226_UBA7 P07996_THBS1 Q86UT6_NLRX1 P02647_APOA1 P01137_TGFB1
Biological Process	GO:0042692	6	muscle cell differentiation	7	61	286	4417	1.77	0.198109	P09493_TPM1 Q8NF91_SYNE1 P05067_APP Q01484_ANK2 P05556_ITGB1 P52564_MAP2K6 P58546_MTPN
Biological Process	GO:0048872	5	homeostasis of number of cells	7	61	286	4417	1.77	0.198109	P04083_ANXA1 P07948_LYN P16157_ANK1 P35611_ADD1 Q9UII2_ATPIF1 P22830_FECH P01137_TGFB1
Biological Process	GO:0040007	2	growth	8	74	286	4417	1.67	0.198319	Q9HB21_PLEKHA1 P05067_APP P35611_ADD1 P07996_THBS1 P06396_GSN Q96RT1_ERBB2IP P58546_MTPN P01137_TGFB1
Biological Process	GO:0016049	4	cell growth	4	24	286	4417	2.57	0.19905	P05067_APP Q96RT1_ERBB2IP P58546_MTPN P01137_TGFB1
Biological Process	GO:0030307	6	positive regulation of cell growth	5	36	286	4417	2.15	0.199888	P02649_APOE P06702_S100A9 P18054_ALOX12 Q13418_ILK P58546_MTPN
Biological Process	GO:0021700	4	developmental maturation	5	36	286	4417	2.15	0.199888	Q06187_BTK P05067_APP P51608_MECP2 P50148_GNAQ Q14432_PDE3A
Biological Process	GO:0005996	6	monosaccharide metabolic process	10	101	286	4417	1.53	0.20223	P10253_GAA P07902_GALT Q96G03_PGM2 P09467_FBP1 P43304_GPD2 P51606_RENBP P11169_SLC2A3 O15357_INPPL1 P11216_PYGB P06737_PYGL
Biological Process	GO:0014013	10	regulation of gliogenesis	3	13	286	4417	3.56	0.202951	P07948_LYN P07093_SERPINE2 P24723_PRKCH
Biological Process	GO:0015718	10	monocarboxylic acid transport	3	13	286	4417	3.56	0.202951	P04083_ANXA1 P02768_ALB P16671_CD36
Biological Process	GO:0016525	8	negative regulation of angiogenesis	3	13	286	4417	3.56	0.202951	P07996_THBS1 P02776_PF4 O75116_ROCK2
Biological Process	GO:0006941	7	striated muscle contraction	3	13	286	4417	3.56	0.202951	P09493_TPM1 P10253_GAA Q01484_ANK2
Biological Process	GO:0010812	7	negative regulation of cell-substrate adhesion	3	13	286	4417	3.56	0.202951	P07996_THBS1 P27986_PIK3R1 P12931_SRC
Biological Process	GO:0032312	14	regulation of ARF GTPase activity	3	13	286	4417	3.56	0.202951	Q9ULH1_ASAP1 Q96P48_ARAP1 O43150_ASAP2
Biological Process	GO:0016358	12	dendrite development	3	13	286	4417	3.56	0.202951	P05067_APP P51608_MECP2 Q13976_PRKG1
Biological Process	GO:0048709	10	oligodendrocyte differentiation	3	13	286	4417	3.56	0.202951	P02649_APOE P07948_LYN P06396_GSN
Biological Process	GO:0044070	7	regulation of anion transport	3	13	286	4417	3.56	0.202951	P43405_SYK P07996_THBS1 P37840_SNCA
Biological Process	GO:0030900	9	forebrain development	6	49	286	4417	1.89	0.206599	Q9NQC3_RTN4 P05067_APP P50148_GNAQ Q13976_PRKG1 P12931_SRC Q9C0K0_BCL11B
Biological Process	GO:0044706	3	multi-multicellular organism process	6	49	286	4417	1.89	0.206599	P02760_AMBP P23142_FBLN1 P07093_SERPINE2 P05556_ITGB1 P18065_IGFBP2 P01137_TGFB1
Biological Process	GO:0009636	4	response to toxic substance	6	49	286	4417	1.89	0.206599	P34913_EPHX2 P07948_LYN P13501_CCL5 P28161_GSTM2 P46527_CDKN1B P27338_MAOB
Biological Process	GO:0050804	8	regulation of synaptic transmission	5	37	286	4417	2.09	0.213613	P02649_APOE P51608_MECP2 P07093_SERPINE2 Q16643_DBN1 P37840_SNCA
Biological Process	GO:0090092	7	regulation of transmembrane receptor protein serine/threonine kinase signaling pathway	5	37	286	4417	2.09	0.213613	Q14766_LTBP1 P07996_THBS1 P98082_DAB2 Q13418_ILK P01137_TGFB1
Biological Process	GO:0032102	6	negative regulation of response to external stimulus	4	25	286	4417	2.47	0.216167	P02649_APOE P04083_ANXA1 P55008_AIF1 P02647_APOA1
Biological Process	GO:0007626	5	locomotory behavior	4	25	286	4417	2.47	0.216167	P10253_GAA P05067_APP P51608_MECP2 P37840_SNCA
Biological Process	GO:1901654	5	response to ketone	4	25	286	4417	2.47	0.216167	P07996_THBS1 P27338_MAOB P12931_SRC P01137_TGFB1
Biological Process	GO:0043523	8	regulation of neuron apoptotic process	6	50	286	4417	1.85	0.21841	P02649_APOE P51608_MECP2 Q13315_ATM P37840_SNCA Q14116_IL18 Q13418_ILK
Biological Process	GO:0045927	5	positive regulation of growth	6	50	286	4417	1.85	0.21841	P02649_APOE P49593_PPM1F P06702_S100A9 P18054_ALOX12 Q13418_ILK P58546_MTPN
Biological Process	GO:0019098	4	reproductive behavior	3	14	286	4417	3.31	0.227288	P05067_APP P51608_MECP2 P07093_SERPINE2
Biological Process	GO:0008154	8	actin polymerization or depolymerization	3	14	286	4417	3.31	0.227288	P55008_AIF1 P06396_GSN Q9UI08_EVL
Biological Process	GO:0043297	7	apical junction assembly	3	14	286	4417	3.31	0.227288	P05556_ITGB1 Q9Y624_F11R P18206_VCL
Biological Process	GO:0060047	7	heart contraction	3	14	286	4417	3.31	0.227288	P09493_TPM1 P10253_GAA Q01484_ANK2
Biological Process	GO:0045055	9	regulated secretory pathway	3	14	286	4417	3.31	0.227288	Q15833_STXBP2 P07948_LYN P63104_YWHAZ
Biological Process	GO:0003015	6	heart process	3	14	286	4417	3.31	0.227288	P09493_TPM1 P10253_GAA Q01484_ANK2
Biological Process	GO:0048771	4	tissue remodeling	3	14	286	4417	3.31	0.227288	P04083_ANXA1 P12931_SRC P01137_TGFB1
Biological Process	GO:0070228	9	regulation of lymphocyte apoptotic process	3	14	286	4417	3.31	0.227288	Q06187_BTK P07948_LYN P13501_CCL5
Biological Process	GO:0008344	6	adult locomotory behavior	3	14	286	4417	3.31	0.227288	P05067_APP P51608_MECP2 P37840_SNCA
Biological Process	GO:0003205	9	cardiac chamber development	3	14	286	4417	3.31	0.227288	P09493_TPM1 P10253_GAA Q01484_ANK2
Biological Process	GO:1902107	7	positive regulation of leukocyte differentiation	5	38	286	4417	2.03	0.22759	P27987_ITPKB Q06187_BTK P43405_SYK P02776_PF4 P00918_CA2
Biological Process	GO:0001655	6	urogenital system development	5	38	286	4417	2.03	0.22759	P16284_PECAM1 P14543_NID1 Q13418_ILK P01137_TGFB1 P00918_CA2
Biological Process	GO:0060537	5	muscle tissue development	6	51	286	4417	1.82	0.230426	P09493_TPM1 P10253_GAA P05067_APP P05556_ITGB1 Q15746_MYLK O75369_FLNB
Biological Process	GO:0042113	7	B cell activation	6	51	286	4417	1.82	0.230426	P16885_PLCG2 O75563_SKAP2 Q06187_BTK P05556_ITGB1 Q13315_ATM P27986_PIK3R1
Biological Process	GO:0070302	8	regulation of stress-activated protein kinase signaling cascade	6	51	286	4417	1.82	0.230426	P02760_AMBP Q99683_MAP3K5 P43405_SYK P07948_LYN P98082_DAB2 P51452_DUSP3
Biological Process	GO:0055001	7	muscle cell development	4	26	286	4417	2.38	0.233578	P09493_TPM1 P05067_APP Q01484_ANK2 P05556_ITGB1
Biological Process	GO:0003007	9	heart morphogenesis	4	26	286	4417	2.38	0.233578	P09493_TPM1 P10253_GAA Q9NQC3_RTN4 P07996_THBS1
Biological Process	GO:0010927	6	cellular component assembly involved in morphogenesis	4	26	286	4417	2.38	0.233578	P09493_TPM1 P21333_FLNA P05556_ITGB1 Q13418_ILK
Biological Process	GO:0071384	9	cellular response to corticosteroid stimulus	2	4	286	4417	7.72	0.234243	P04083_ANXA1 P01137_TGFB1
Biological Process	GO:0042304	8	regulation of fatty acid biosynthetic process	2	4	286	4417	7.72	0.234243	P04083_ANXA1 P02656_APOC3
Biological Process	GO:0045661	10	regulation of myoblast differentiation	2	4	286	4417	7.72	0.234243	Q13418_ILK P01137_TGFB1
Biological Process	GO:0042159	7	lipoprotein catabolic process	2	4	286	4417	7.72	0.234243	P02649_APOE Q13315_ATM
Biological Process	GO:0032460	7	negative regulation of protein oligomerization	2	4	286	4417	7.72	0.234243	P10909_CLU P12931_SRC
Biological Process	GO:0043303	11	mast cell degranulation	2	4	286	4417	7.72	0.234243	P07948_LYN P63104_YWHAZ
Biological Process	GO:0042312	6	regulation of vasodilation	2	4	286	4417	7.72	0.234243	P34913_EPHX2 P18054_ALOX12
Biological Process	GO:0060078	8	regulation of postsynaptic membrane potential	2	4	286	4417	7.72	0.234243	P51608_MECP2 P37840_SNCA
Biological Process	GO:0086036	5	regulation of cardiac muscle cell membrane potential	2	4	286	4417	7.72	0.234243	Q01484_ANK2 Q9NZN3_EHD3
Biological Process	GO:0031102	12	neuron projection regeneration	2	4	286	4417	7.72	0.234243	P02649_APOE P02647_APOA1
Biological Process	GO:0032801	7	receptor catabolic process	2	4	286	4417	7.72	0.234243	P07384_CAPN1 P01137_TGFB1
Biological Process	GO:0010288	6	response to lead ion	2	4	286	4417	7.72	0.234243	P09486_SPARC P01009_SERPINA1
Biological Process	GO:0006069	8	ethanol oxidation	2	4	286	4417	7.72	0.234243	P11766_ADH5 Q9NUB1_ACSS1
Biological Process	GO:0002544	6	chronic inflammatory response	2	4	286	4417	7.72	0.234243	P06702_S100A9 P07996_THBS1
Biological Process	GO:0014912	9	negative regulation of smooth muscle cell migration	2	4	286	4417	7.72	0.234243	P55008_AIF1 Q13418_ILK
Biological Process	GO:0060316	11	positive regulation of ryanodine-sensitive calcium-release channel activity	2	4	286	4417	7.72	0.234243	Q12797_ASPH P28161_GSTM2
Biological Process	GO:0060252	12	positive regulation of glial cell proliferation	2	4	286	4417	7.72	0.234243	P07948_LYN P24723_PRKCH
Biological Process	GO:0002507	7	tolerance induction	2	4	286	4417	7.72	0.234243	P07948_LYN P01137_TGFB1
Biological Process	GO:0002279	8	mast cell activation involved in immune response	2	4	286	4417	7.72	0.234243	P07948_LYN P63104_YWHAZ
Biological Process	GO:0010755	8	regulation of plasminogen activation	2	4	286	4417	7.72	0.234243	P07996_THBS1 P07093_SERPINE2
Biological Process	GO:1901016	10	regulation of potassium ion transmembrane transporter activity	2	4	286	4417	7.72	0.234243	Q13642_FHL1 Q01484_ANK2
Biological Process	GO:0045909	7	positive regulation of vasodilation	2	4	286	4417	7.72	0.234243	P34913_EPHX2 P18054_ALOX12
Biological Process	GO:1901379	9	regulation of potassium ion transmembrane transport	2	4	286	4417	7.72	0.234243	Q13642_FHL1 Q01484_ANK2
Biological Process	GO:0042531	12	positive regulation of tyrosine phosphorylation of STAT protein	2	4	286	4417	7.72	0.234243	P07948_LYN P13501_CCL5
Biological Process	GO:0014911	9	positive regulation of smooth muscle cell migration	2	4	286	4417	7.72	0.234243	P55008_AIF1 P13501_CCL5
Biological Process	GO:0032930	9	positive regulation of superoxide anion generation	2	4	286	4417	7.72	0.234243	Q14116_IL18 P01137_TGFB1
Biological Process	GO:0043277	8	apoptotic cell clearance	2	4	286	4417	7.72	0.234243	P07996_THBS1 P16671_CD36
Biological Process	GO:0051764	8	actin crosslink formation	2	4	286	4417	7.72	0.234243	P12814_ACTN1 P21333_FLNA
Biological Process	GO:0032463	8	negative regulation of protein homooligomerization	2	4	286	4417	7.72	0.234243	P10909_CLU P12931_SRC
Biological Process	GO:0032740	7	positive regulation of interleukin-17 production	2	4	286	4417	7.72	0.234243	Q14116_IL18 P01137_TGFB1
Biological Process	GO:0016322	12	neuron remodeling	2	4	286	4417	7.72	0.234243	P05067_APP P50148_GNAQ
Biological Process	GO:0031103	13	axon regeneration	2	4	286	4417	7.72	0.234243	P02649_APOE P02647_APOA1
Biological Process	GO:0060688	6	regulation of morphogenesis of a branching structure	2	4	286	4417	7.72	0.234243	Q9NQC3_RTN4 P01137_TGFB1
Biological Process	GO:0060192	8	negative regulation of lipase activity	2	4	286	4417	7.72	0.234243	P02647_APOA1 P02656_APOC3
Biological Process	GO:0008211	6	glucocorticoid metabolic process	2	4	286	4417	7.72	0.234243	P51608_MECP2 P02647_APOA1
Biological Process	GO:0007184	11	SMAD protein import into nucleus	2	4	286	4417	7.72	0.234243	Q01082_SPTBN1 P01137_TGFB1
Biological Process	GO:0002883	10	regulation of hypersensitivity	2	4	286	4417	7.72	0.234243	P01024_C3 P30273_FCER1G
Biological Process	GO:0009712	6	catechol-containing compound metabolic process	2	4	286	4417	7.72	0.234243	P37840_SNCA P58546_MTPN
Biological Process	GO:0010881	12	regulation of cardiac muscle contraction by regulation of the release of sequestered calcium ion	2	4	286	4417	7.72	0.234243	Q01484_ANK2 P28161_GSTM2
Biological Process	GO:0071385	10	cellular response to glucocorticoid stimulus	2	4	286	4417	7.72	0.234243	P04083_ANXA1 P01137_TGFB1
Biological Process	GO:0006975	9	DNA damage induced protein phosphorylation	2	4	286	4417	7.72	0.234243	Q13315_ATM P52564_MAP2K6
Biological Process	GO:0060079	9	regulation of excitatory postsynaptic membrane potential	2	4	286	4417	7.72	0.234243	P51608_MECP2 P37840_SNCA
Biological Process	GO:0006584	7	catecholamine metabolic process	2	4	286	4417	7.72	0.234243	P37840_SNCA P58546_MTPN
Biological Process	GO:0034111	8	negative regulation of homotypic cell-cell adhesion	2	4	286	4417	7.72	0.234243	P07093_SERPINE2 Q13976_PRKG1
Biological Process	GO:0051937	7	catecholamine transport	2	4	286	4417	7.72	0.234243	P51608_MECP2 P37840_SNCA
Biological Process	GO:0001525	11	angiogenesis	7	65	286	4417	1.66	0.240276	Q9NQC3_RTN4 P43405_SYK P07996_THBS1 P05556_ITGB1 Q9UII2_ATPIF1 Q14116_IL18 P05106_ITGB3
Biological Process	GO:0046488	8	phosphatidylinositol metabolic process	5	39	286	4417	1.98	0.241792	P16885_PLCG2 P08567_PLEK Q96PE3_INPP4A P27986_PIK3R1 O15357_INPPL1
Biological Process	GO:0051969	7	regulation of transmission of nerve impulse	5	39	286	4417	1.98	0.241792	P02649_APOE P51608_MECP2 P07093_SERPINE2 Q16643_DBN1 P37840_SNCA
Biological Process	GO:0090316	9	positive regulation of intracellular protein transport	5	39	286	4417	1.98	0.241792	Q12797_ASPH Q6PJW8_CNST P21333_FLNA P98082_DAB2 P01137_TGFB1
Biological Process	GO:0030217	11	T cell differentiation	6	52	286	4417	1.78	0.242627	P27987_ITPKB P04083_ANXA1 P43405_SYK Q8N1K5_THEMIS P01137_TGFB1 Q9C0K0_BCL11B
Biological Process	GO:1901214	6	regulation of neuron death	6	52	286	4417	1.78	0.242627	P02649_APOE P51608_MECP2 Q13315_ATM P37840_SNCA Q14116_IL18 Q13418_ILK
Biological Process	GO:0035295	5	tube development	8	79	286	4417	1.56	0.246232	Q14116_IL18 P05106_ITGB3 P12931_SRC P01137_TGFB1 P09486_SPARC O75116_ROCK2 Q13510_ASAH1 Q13418_ILK
Biological Process	GO:0033157	8	regulation of intracellular protein transport	7	66	286	4417	1.64	0.251222	Q12797_ASPH Q6PJW8_CNST P50148_GNAQ P21333_FLNA P16671_CD36 P98082_DAB2 P01137_TGFB1
Biological Process	GO:0002819	6	regulation of adaptive immune response	4	27	286	4417	2.29	0.251229	P01024_C3 P30273_FCER1G Q06187_BTK P01137_TGFB1
Biological Process	GO:0002761	7	regulation of myeloid leukocyte differentiation	4	27	286	4417	2.29	0.251229	P07948_LYN P02776_PF4 P27986_PIK3R1 P00918_CA2
Biological Process	GO:0045732	8	positive regulation of protein catabolic process	4	27	286	4417	2.29	0.251229	P02649_APOE P10909_CLU P98082_DAB2 P46527_CDKN1B
Biological Process	GO:0042058	8	regulation of epidermal growth factor receptor signaling pathway	4	27	286	4417	2.29	0.251229	Q12913_PTPRJ P05067_APP O43639_NCK2 Q96B97_SH3KBP1
Biological Process	GO:0021953	10	central nervous system neuron differentiation	3	15	286	4417	3.09	0.251812	P50148_GNAQ P58546_MTPN Q9C0K0_BCL11B
Biological Process	GO:0030032	6	lamellipodium assembly	3	15	286	4417	3.09	0.251812	O43639_NCK2 P18206_VCL Q9HBI1_PARVB
Biological Process	GO:0042168	7	heme metabolic process	3	15	286	4417	3.09	0.251812	P02760_AMBP Q9UII2_ATPIF1 P22830_FECH
Biological Process	GO:0032233	9	positive regulation of actin filament bundle assembly	3	15	286	4417	3.09	0.251812	P09493_TPM1 P49593_PPM1F P08567_PLEK
Biological Process	GO:0007292	6	female gamete generation	3	15	286	4417	3.09	0.251812	Q14432_PDE3A Q13315_ATM P12931_SRC
Biological Process	GO:0030216	10	keratinocyte differentiation	3	15	286	4417	3.09	0.251812	P04083_ANXA1 P13645_KRT10 Q9C0K0_BCL11B
Biological Process	GO:0010976	12	positive regulation of neuron projection development	3	15	286	4417	3.09	0.251812	P07948_LYN P05556_ITGB1 Q8IU85_CAMK1D
Biological Process	GO:0031644	6	regulation of neurological system process	5	40	286	4417	1.93	0.256189	P02649_APOE P51608_MECP2 P07093_SERPINE2 Q16643_DBN1 P37840_SNCA
Biological Process	GO:0090287	5	regulation of cellular response to growth factor stimulus	5	40	286	4417	1.93	0.256189	Q14766_LTBP1 P07996_THBS1 P98082_DAB2 P05106_ITGB3 P01137_TGFB1
Biological Process	GO:0007610	3	behavior	7	67	286	4417	1.61	0.262306	P10253_GAA P05067_APP P02768_ALB P51608_MECP2 P50148_GNAQ P07093_SERPINE2 P37840_SNCA
Biological Process	GO:0006650	7	glycerophospholipid metabolic process	7	67	286	4417	1.61	0.262306	P16885_PLCG2 P08567_PLEK Q96PE3_INPP4A P51608_MECP2 P27986_PIK3R1 O15357_INPPL1 P02647_APOA1
Biological Process	GO:0044264	6	cellular polysaccharide metabolic process	4	28	286	4417	2.21	0.269067	P10253_GAA Q96G03_PGM2 P11216_PYGB P06737_PYGL
Biological Process	GO:0030183	11	B cell differentiation	4	28	286	4417	2.21	0.269067	P16885_PLCG2 P05556_ITGB1 Q13315_ATM P27986_PIK3R1
Biological Process	GO:1901184	7	regulation of ERBB signaling pathway	4	28	286	4417	2.21	0.269067	Q12913_PTPRJ P05067_APP O43639_NCK2 Q96B97_SH3KBP1
Biological Process	GO:0048871	5	multicellular organismal homeostasis	4	28	286	4417	2.21	0.269067	P01011_SERPINA3 P35611_ADD1 P05556_ITGB1 P12931_SRC
Biological Process	GO:0043280	11	positive regulation of cysteine-type endopeptidase activity involved in apoptotic process	5	41	286	4417	1.88	0.270755	P49593_PPM1F P06702_S100A9 P37840_SNCA P46527_CDKN1B P18054_ALOX12
Biological Process	GO:0048589	4	developmental growth	5	41	286	4417	1.88	0.270755	P05067_APP P07996_THBS1 P06396_GSN P58546_MTPN P01137_TGFB1
Biological Process	GO:0046632	12	alpha-beta T cell differentiation	3	16	286	4417	2.9	0.276398	P04083_ANXA1 P43405_SYK Q9C0K0_BCL11B
Biological Process	GO:0046164	6	alcohol catabolic process	3	16	286	4417	2.9	0.276398	P02649_APOE P11766_ADH5 P43304_GPD2
Biological Process	GO:0002028	8	regulation of sodium ion transport	3	16	286	4417	2.9	0.276398	P07093_SERPINE2 P46939_UTRN P01137_TGFB1
Biological Process	GO:0042743	5	hydrogen peroxide metabolic process	3	16	286	4417	2.9	0.276398	P05164_MPO P68871_HBB P04040_CAT
Biological Process	GO:0055123	6	digestive system development	3	16	286	4417	2.9	0.276398	Q99969_RARRES2 Q14116_IL18 P01137_TGFB1
Biological Process	GO:0030177	8	positive regulation of Wnt receptor signaling pathway	3	16	286	4417	2.9	0.276398	P98082_DAB2 Q13418_ILK P12931_SRC
Biological Process	GO:0048565	7	digestive tract development	3	16	286	4417	2.9	0.276398	Q99969_RARRES2 Q14116_IL18 P01137_TGFB1
Biological Process	GO:0051591	7	response to cAMP	3	16	286	4417	2.9	0.276398	P09486_SPARC Q14432_PDE3A Q14116_IL18
Biological Process	GO:0042110	7	T cell activation	8	82	286	4417	1.51	0.27657	P27987_ITPKB P11215_ITGAM P04083_ANXA1 P43405_SYK O43639_NCK2 Q8N1K5_THEMIS P01137_TGFB1 Q9C0K0_BCL11B
Biological Process	GO:0014742	8	positive regulation of muscle hypertrophy	2	5	286	4417	6.18	0.283697	O76074_PDE5A P58546_MTPN
Biological Process	GO:1901339	10	regulation of store-operated calcium channel activity	2	5	286	4417	6.18	0.283697	P16885_PLCG2 Q12797_ASPH
Biological Process	GO:0032237	12	activation of store-operated calcium channel activity	2	5	286	4417	6.18	0.283697	P16885_PLCG2 Q12797_ASPH
Biological Process	GO:0042069	7	regulation of catecholamine metabolic process	2	5	286	4417	6.18	0.283697	P37840_SNCA P27338_MAOB
Biological Process	GO:0010862	11	positive regulation of pathway-restricted SMAD protein phosphorylation	2	5	286	4417	6.18	0.283697	P98082_DAB2 P01137_TGFB1
Biological Process	GO:0050982	5	detection of mechanical stimulus	2	5	286	4417	6.18	0.283697	P07093_SERPINE2 Q14116_IL18
Biological Process	GO:0010613	9	positive regulation of cardiac muscle hypertrophy	2	5	286	4417	6.18	0.283697	O76074_PDE5A P58546_MTPN
Biological Process	GO:0042246	6	tissue regeneration	2	5	286	4417	6.18	0.283697	P06396_GSN P58546_MTPN
Biological Process	GO:1901890	6	positive regulation of cell junction assembly	2	5	286	4417	6.18	0.283697	P49593_PPM1F Q12913_PTPRJ
Biological Process	GO:0007182	9	common-partner SMAD protein phosphorylation	2	5	286	4417	6.18	0.283697	Q01082_SPTBN1 P01137_TGFB1
Biological Process	GO:0006067	7	ethanol metabolic process	2	5	286	4417	6.18	0.283697	P11766_ADH5 Q9NUB1_ACSS1
Biological Process	GO:0033363	6	secretory granule organization	2	5	286	4417	6.18	0.283697	P10124_SRGN P07093_SERPINE2
Biological Process	GO:0010935	8	regulation of macrophage cytokine production	2	5	286	4417	6.18	0.283697	P16671_CD36 P01137_TGFB1
Biological Process	GO:0050765	9	negative regulation of phagocytosis	2	5	286	4417	6.18	0.283697	Q99439_CNN2 P01137_TGFB1
Biological Process	GO:1901341	11	positive regulation of store-operated calcium channel activity	2	5	286	4417	6.18	0.283697	P16885_PLCG2 Q12797_ASPH
Biological Process	GO:0010882	10	regulation of cardiac muscle contraction by calcium ion signaling	2	5	286	4417	6.18	0.283697	Q01484_ANK2 P28161_GSTM2
Biological Process	GO:2000406	11	positive regulation of T cell migration	2	5	286	4417	6.18	0.283697	P55008_AIF1 P13501_CCL5
Biological Process	GO:0090075	6	relaxation of muscle	2	5	286	4417	6.18	0.283697	O76074_PDE5A P28161_GSTM2
Biological Process	GO:0050855	8	regulation of B cell receptor signaling pathway	2	5	286	4417	6.18	0.283697	P07948_LYN P24723_PRKCH
Biological Process	GO:0051894	9	positive regulation of focal adhesion assembly	2	5	286	4417	6.18	0.283697	P49593_PPM1F Q12913_PTPRJ
Biological Process	GO:0050906	7	detection of stimulus involved in sensory perception	2	5	286	4417	6.18	0.283697	P07093_SERPINE2 Q14116_IL18
Biological Process	GO:0021879	11	forebrain neuron differentiation	2	5	286	4417	6.18	0.283697	P50148_GNAQ Q9C0K0_BCL11B
Biological Process	GO:0002864	9	regulation of acute inflammatory response to antigenic stimulus	2	5	286	4417	6.18	0.283697	P01024_C3 P30273_FCER1G
Biological Process	GO:0016079	10	synaptic vesicle exocytosis	2	5	286	4417	6.18	0.283697	Q99719_SEPT5 O15400_STX7
Biological Process	GO:0043534	10	blood vessel endothelial cell migration	2	5	286	4417	6.18	0.283697	P05556_ITGB1 P02647_APOA1
Biological Process	GO:0042953	7	lipoprotein transport	2	5	286	4417	6.18	0.283697	P16671_CD36 P02656_APOC3
Biological Process	GO:0046641	11	positive regulation of alpha-beta T cell proliferation	2	5	286	4417	6.18	0.283697	P43405_SYK Q14116_IL18
Biological Process	GO:0042053	8	regulation of dopamine metabolic process	2	5	286	4417	6.18	0.283697	P37840_SNCA P27338_MAOB
Biological Process	GO:0045214	10	sarcomere organization	2	5	286	4417	6.18	0.283697	P09493_TPM1 P05556_ITGB1
Biological Process	GO:0033198	7	response to ATP	2	5	286	4417	6.18	0.283697	Q12797_ASPH P29466_CASP1
Biological Process	GO:0042535	9	positive regulation of tumor necrosis factor biosynthetic process	2	5	286	4417	6.18	0.283697	P04792_HSPB1 P07996_THBS1
Biological Process	GO:1901020	10	negative regulation of calcium ion transmembrane transporter activity	2	5	286	4417	6.18	0.283697	Q12797_ASPH P28161_GSTM2
Biological Process	GO:0009214	10	cyclic nucleotide catabolic process	2	5	286	4417	6.18	0.283697	O76074_PDE5A Q14432_PDE3A
Biological Process	GO:0033630	7	positive regulation of cell adhesion mediated by integrin	2	5	286	4417	6.18	0.283697	P43405_SYK P13501_CCL5
Biological Process	GO:0002448	6	mast cell mediated immunity	2	5	286	4417	6.18	0.283697	P07948_LYN P63104_YWHAZ
Biological Process	GO:0015893	6	drug transport	2	5	286	4417	6.18	0.283697	P07948_LYN P63104_YWHAZ
Biological Process	GO:2001258	10	negative regulation of cation channel activity	2	5	286	4417	6.18	0.283697	Q12797_ASPH P28161_GSTM2
Biological Process	GO:0090162	6	establishment of epithelial cell polarity	2	5	286	4417	6.18	0.283697	O43739_CYTH3 Q15438_CYTH1
Biological Process	GO:0097178	6	ruffle assembly	2	5	286	4417	6.18	0.283697	P55008_AIF1 O15357_INPPL1
Biological Process	GO:0060315	11	negative regulation of ryanodine-sensitive calcium-release channel activity	2	5	286	4417	6.18	0.283697	Q12797_ASPH P28161_GSTM2
Biological Process	GO:0010952	8	positive regulation of peptidase activity	5	42	286	4417	1.84	0.285461	P49593_PPM1F P06702_S100A9 P37840_SNCA P46527_CDKN1B P18054_ALOX12
Biological Process	GO:0009266	4	response to temperature stimulus	5	42	286	4417	1.84	0.285461	P08571_CD14 P07948_LYN P07996_THBS1 P36959_GMPR Q14116_IL18
Biological Process	GO:2001056	10	positive regulation of cysteine-type endopeptidase activity	5	42	286	4417	1.84	0.285461	P49593_PPM1F P06702_S100A9 P37840_SNCA P46527_CDKN1B P18054_ALOX12
Biological Process	GO:0010950	9	positive regulation of endopeptidase activity	5	42	286	4417	1.84	0.285461	P49593_PPM1F P06702_S100A9 P37840_SNCA P46527_CDKN1B P18054_ALOX12
Biological Process	GO:0042306	9	regulation of protein import into nucleus	5	42	286	4417	1.84	0.285461	P50148_GNAQ P21333_FLNA P16671_CD36 P98082_DAB2 P01137_TGFB1
Biological Process	GO:0007565	5	female pregnancy	5	42	286	4417	1.84	0.285461	P02760_AMBP P23142_FBLN1 P05556_ITGB1 P18065_IGFBP2 P01137_TGFB1
Biological Process	GO:0005976	5	polysaccharide metabolic process	4	29	286	4417	2.13	0.287043	P10253_GAA Q96G03_PGM2 P11216_PYGB P06737_PYGL
Biological Process	GO:0017015	8	regulation of transforming growth factor beta receptor signaling pathway	4	29	286	4417	2.13	0.287043	Q14766_LTBP1 P07996_THBS1 P98082_DAB2 P01137_TGFB1
Biological Process	GO:0009895	6	negative regulation of catabolic process	4	29	286	4417	2.13	0.287043	P09467_FBP1 P07093_SERPINE2 P21333_FLNA P02656_APOC3
Biological Process	GO:0046039	11	GTP metabolic process	4	29	286	4417	2.13	0.287043	Q9UIJ7_AK3 Q9BX10_GTPBP2 P42331_ARHGAP25 Q9NZN3_EHD3
Biological Process	GO:0031668	5	cellular response to extracellular stimulus	5	43	286	4417	1.8	0.300282	Q99501_GAS2L1 P02768_ALB P07948_LYN P61244_MAX P05556_ITGB1
Biological Process	GO:1900180	6	regulation of protein localization to nucleus	5	43	286	4417	1.8	0.300282	P50148_GNAQ P21333_FLNA P16671_CD36 P98082_DAB2 P01137_TGFB1
Biological Process	GO:0051495	7	positive regulation of cytoskeleton organization	5	43	286	4417	1.8	0.300282	P09493_TPM1 P49593_PPM1F P08567_PLEK O43639_NCK2 P46527_CDKN1B
Biological Process	GO:0046328	10	regulation of JNK cascade	5	43	286	4417	1.8	0.300282	P02760_AMBP Q99683_MAP3K5 P43405_SYK P98082_DAB2 P51452_DUSP3
Biological Process	GO:0051149	7	positive regulation of muscle cell differentiation	3	17	286	4417	2.73	0.300938	P52564_MAP2K6 Q13418_ILK P01137_TGFB1
Biological Process	GO:0050868	9	negative regulation of T cell activation	3	17	286	4417	2.73	0.300938	O76074_PDE5A P51452_DUSP3 P01137_TGFB1
Biological Process	GO:1900076	5	regulation of cellular response to insulin stimulus	3	17	286	4417	2.73	0.300938	O15357_INPPL1 Q8WU39_MZB1 P02765_AHSG
Biological Process	GO:1901616	5	organic hydroxy compound catabolic process	3	17	286	4417	2.73	0.300938	P02649_APOE P11766_ADH5 P43304_GPD2
Biological Process	GO:0048839	9	inner ear development	3	17	286	4417	2.73	0.300938	P09486_SPARC P46527_CDKN1B P01137_TGFB1
Biological Process	GO:0046631	8	alpha-beta T cell activation	3	17	286	4417	2.73	0.300938	P04083_ANXA1 P43405_SYK Q9C0K0_BCL11B
Biological Process	GO:0030534	5	adult behavior	3	17	286	4417	2.73	0.300938	P05067_APP P51608_MECP2 P37840_SNCA
Biological Process	GO:0000187	14	activation of MAPK activity	4	30	286	4417	2.06	0.305109	Q99683_MAP3K5 P43405_SYK P07996_THBS1 P98082_DAB2
Biological Process	GO:0001816	4	cytokine production	4	30	286	4417	2.06	0.305109	P06702_S100A9 P07948_LYN P29466_CASP1 Q14116_IL18
Biological Process	GO:0044724	6	single-organism carbohydrate catabolic process	6	57	286	4417	1.63	0.30582	P10253_GAA P07902_GALT Q96G03_PGM2 P43304_GPD2 P11216_PYGB P06737_PYGL
Biological Process	GO:0044708	4	single-organism behavior	6	57	286	4417	1.63	0.30582	P10253_GAA P05067_APP P02768_ALB P51608_MECP2 P07093_SERPINE2 P37840_SNCA
Biological Process	GO:0010769	7	regulation of cell morphogenesis involved in differentiation	5	44	286	4417	1.76	0.31519	P02649_APOE Q9NQC3_RTN4 P98082_DAB2 Q13418_ILK P01137_TGFB1
Biological Process	GO:0006661	9	phosphatidylinositol biosynthetic process	4	31	286	4417	1.99	0.323222	P16885_PLCG2 Q96PE3_INPP4A P27986_PIK3R1 O15357_INPPL1
Biological Process	GO:0043507	14	positive regulation of JUN kinase activity	3	18	286	4417	2.57	0.325334	Q99683_MAP3K5 P43405_SYK P98082_DAB2
Biological Process	GO:0033138	11	positive regulation of peptidyl-serine phosphorylation	3	18	286	4417	2.57	0.325334	P49407_ARRB1 P37840_SNCA P01137_TGFB1
Biological Process	GO:0002790	8	peptide secretion	2	6	286	4417	5.15	0.329968	P04083_ANXA1 Q13555_CAMK2G
Biological Process	GO:0030072	10	peptide hormone secretion	2	6	286	4417	5.15	0.329968	P04083_ANXA1 Q13555_CAMK2G
Biological Process	GO:0006939	7	smooth muscle contraction	2	6	286	4417	5.15	0.329968	O75116_ROCK2 Q15746_MYLK
Biological Process	GO:0048844	11	artery morphogenesis	2	6	286	4417	5.15	0.329968	P02649_APOE Q15746_MYLK
Biological Process	GO:0050710	10	negative regulation of cytokine secretion	2	6	286	4417	5.15	0.329968	P10124_SRGN P02647_APOA1
Biological Process	GO:0051409	4	response to nitrosative stress	2	6	286	4417	5.15	0.329968	P11766_ADH5 P28161_GSTM2
Biological Process	GO:0046579	9	positive regulation of Ras protein signal transduction	2	6	286	4417	5.15	0.329968	P27987_ITPKB P49407_ARRB1
Biological Process	GO:0032967	8	positive regulation of collagen biosynthetic process	2	6	286	4417	5.15	0.329968	Q14116_IL18 P01137_TGFB1
Biological Process	GO:0032965	7	regulation of collagen biosynthetic process	2	6	286	4417	5.15	0.329968	Q14116_IL18 P01137_TGFB1
Biological Process	GO:0034763	7	negative regulation of transmembrane transport	2	6	286	4417	5.15	0.329968	P07996_THBS1 P02656_APOC3
Biological Process	GO:0007618	5	mating	2	6	286	4417	5.15	0.329968	P05067_APP P07093_SERPINE2
Biological Process	GO:2000811	9	negative regulation of anoikis	2	6	286	4417	5.15	0.329968	P05556_ITGB1 P12931_SRC
Biological Process	GO:0032660	6	regulation of interleukin-17 production	2	6	286	4417	5.15	0.329968	Q14116_IL18 P01137_TGFB1
Biological Process	GO:0048662	7	negative regulation of smooth muscle cell proliferation	2	6	286	4417	5.15	0.329968	P55008_AIF1 Q13418_ILK
Biological Process	GO:0034379	8	very-low-density lipoprotein particle assembly	2	6	286	4417	5.15	0.329968	P22830_FECH P02656_APOC3
Biological Process	GO:0032793	12	positive regulation of CREB transcription factor activity	2	6	286	4417	5.15	0.329968	Q6UUV9_CRTC1 Q8IU85_CAMK1D
Biological Process	GO:0043552	12	positive regulation of phosphatidylinositol 3-kinase activity	2	6	286	4417	5.15	0.329968	P07948_LYN P01137_TGFB1
Biological Process	GO:0002027	7	regulation of heart rate	2	6	286	4417	5.15	0.329968	P09493_TPM1 Q01484_ANK2
Biological Process	GO:0043647	7	inositol phosphate metabolic process	2	6	286	4417	5.15	0.329968	P16885_PLCG2 O15357_INPPL1
Biological Process	GO:0010524	10	positive regulation of calcium ion transport into cytosol	2	6	286	4417	5.15	0.329968	Q12797_ASPH P37840_SNCA
Biological Process	GO:0048008	9	platelet-derived growth factor receptor signaling pathway	2	6	286	4417	5.15	0.329968	Q12913_PTPRJ Q9HB21_PLEKHA1
Biological Process	GO:0030194	8	positive regulation of blood coagulation	2	6	286	4417	5.15	0.329968	P07996_THBS1 P16671_CD36
Biological Process	GO:1900048	6	positive regulation of hemostasis	2	6	286	4417	5.15	0.329968	P07996_THBS1 P16671_CD36
Biological Process	GO:0030502	8	negative regulation of bone mineralization	2	6	286	4417	5.15	0.329968	P10124_SRGN P02765_AHSG
Biological Process	GO:0051057	8	positive regulation of small GTPase mediated signal transduction	2	6	286	4417	5.15	0.329968	P27987_ITPKB P49407_ARRB1
Biological Process	GO:0033033	9	negative regulation of myeloid cell apoptotic process	2	6	286	4417	5.15	0.329968	P30273_FCER1G P13501_CCL5
Biological Process	GO:0046470	9	phosphatidylcholine metabolic process	2	6	286	4417	5.15	0.329968	P51608_MECP2 P02647_APOA1
Biological Process	GO:0070168	7	negative regulation of biomineral tissue development	2	6	286	4417	5.15	0.329968	P10124_SRGN P02765_AHSG
Biological Process	GO:0060251	11	regulation of glial cell proliferation	2	6	286	4417	5.15	0.329968	P07948_LYN P24723_PRKCH
Biological Process	GO:0030073	11	insulin secretion	2	6	286	4417	5.15	0.329968	P04083_ANXA1 Q13555_CAMK2G
Biological Process	GO:2000209	8	regulation of anoikis	2	6	286	4417	5.15	0.329968	P05556_ITGB1 P12931_SRC
Biological Process	GO:0045940	8	positive regulation of steroid metabolic process	2	6	286	4417	5.15	0.329968	P02649_APOE P02647_APOA1
Biological Process	GO:0010712	6	regulation of collagen metabolic process	2	6	286	4417	5.15	0.329968	Q14116_IL18 P01137_TGFB1
Biological Process	GO:0043491	8	protein kinase B signaling cascade	2	6	286	4417	5.15	0.329968	P13501_CCL5 P01137_TGFB1
Biological Process	GO:2000404	10	regulation of T cell migration	2	6	286	4417	5.15	0.329968	P55008_AIF1 P13501_CCL5
Biological Process	GO:0042104	11	positive regulation of activated T cell proliferation	2	6	286	4417	5.15	0.329968	P18065_IGFBP2 Q14116_IL18
Biological Process	GO:0010884	6	positive regulation of lipid storage	2	6	286	4417	5.15	0.329968	P01024_C3 P16671_CD36
Biological Process	GO:0021872	10	forebrain generation of neurons	2	6	286	4417	5.15	0.329968	P50148_GNAQ Q9C0K0_BCL11B
Biological Process	GO:0042534	8	regulation of tumor necrosis factor biosynthetic process	2	6	286	4417	5.15	0.329968	P04792_HSPB1 P07996_THBS1
Biological Process	GO:0014065	9	phosphatidylinositol 3-kinase cascade	2	6	286	4417	5.15	0.329968	Q9HB21_PLEKHA1 P27986_PIK3R1
Biological Process	GO:0051016	13	barbed-end actin filament capping	2	6	286	4417	5.15	0.329968	P35611_ADD1 P06396_GSN
Biological Process	GO:0050820	6	positive regulation of coagulation	2	6	286	4417	5.15	0.329968	P07996_THBS1 P16671_CD36
Biological Process	GO:0045777	8	positive regulation of blood pressure	2	6	286	4417	5.15	0.329968	P09493_TPM1 P11766_ADH5
Biological Process	GO:0021696	13	cerebellar cortex morphogenesis	2	6	286	4417	5.15	0.329968	P07093_SERPINE2 P58546_MTPN
Biological Process	GO:0010955	8	negative regulation of protein processing	2	6	286	4417	5.15	0.329968	P07996_THBS1 P07093_SERPINE2
Biological Process	GO:0043030	7	regulation of macrophage activation	2	6	286	4417	5.15	0.329968	P07996_THBS1 P37840_SNCA
Biological Process	GO:0001921	7	positive regulation of receptor recycling	2	6	286	4417	5.15	0.329968	P98082_DAB2 P37840_SNCA
Biological Process	GO:0010714	7	positive regulation of collagen metabolic process	2	6	286	4417	5.15	0.329968	Q14116_IL18 P01137_TGFB1
Biological Process	GO:0060393	10	regulation of pathway-restricted SMAD protein phosphorylation	2	6	286	4417	5.15	0.329968	P98082_DAB2 P01137_TGFB1
Biological Process	GO:0046640	10	regulation of alpha-beta T cell proliferation	2	6	286	4417	5.15	0.329968	P43405_SYK Q14116_IL18
Biological Process	GO:0001501	6	skeletal system development	5	45	286	4417	1.72	0.330162	Q9HB21_PLEKHA1 P50148_GNAQ P07996_THBS1 P01137_TGFB1 P02765_AHSG
Biological Process	GO:0016052	5	carbohydrate catabolic process	6	59	286	4417	1.57	0.331794	P10253_GAA P07902_GALT Q96G03_PGM2 P43304_GPD2 P11216_PYGB P06737_PYGL
Biological Process	GO:1901068	10	guanosine-containing compound metabolic process	4	32	286	4417	1.93	0.341339	Q9UIJ7_AK3 Q9BX10_GTPBP2 P42331_ARHGAP25 Q9NZN3_EHD3
Biological Process	GO:0045454	6	cell redox homeostasis	4	32	286	4417	1.93	0.341339	Q9H299_SH3BGRL3 Q14554_PDIA5 Q8IZQ5_SELH Q9H1E5_TMX4
Biological Process	GO:0007423	7	sensory organ development	6	60	286	4417	1.54	0.344863	P10253_GAA P61244_MAX P09486_SPARC P46527_CDKN1B P01137_TGFB1 Q9C0K0_BCL11B
Biological Process	GO:0051403	9	stress-activated MAPK cascade	5	46	286	4417	1.68	0.345171	Q99683_MAP3K5 P43405_SYK P98082_DAB2 P52564_MAP2K6 P51452_DUSP3
Biological Process	GO:0050905	6	neuromuscular process	3	19	286	4417	2.44	0.349503	P10253_GAA P05067_APP P51608_MECP2
Biological Process	GO:0042307	10	positive regulation of protein import into nucleus	3	19	286	4417	2.44	0.349503	P21333_FLNA P98082_DAB2 P01137_TGFB1
Biological Process	GO:0050728	8	negative regulation of inflammatory response	3	19	286	4417	2.44	0.349503	P02649_APOE P04083_ANXA1 P02647_APOA1
Biological Process	GO:0050808	4	synapse organization	3	19	286	4417	2.44	0.349503	P05067_APP P51608_MECP2 P37840_SNCA
Biological Process	GO:0042108	8	positive regulation of cytokine biosynthetic process	3	19	286	4417	2.44	0.349503	P43405_SYK P04792_HSPB1 P07996_THBS1
Biological Process	GO:0032675	6	regulation of interleukin-6 production	3	19	286	4417	2.44	0.349503	P49407_ARRB1 P30273_FCER1G P16671_CD36
Biological Process	GO:0050773	12	regulation of dendrite development	3	19	286	4417	2.44	0.349503	Q16643_DBN1 Q8IU85_CAMK1D Q13418_ILK
Biological Process	GO:0046635	10	positive regulation of alpha-beta T cell activation	3	19	286	4417	2.44	0.349503	P27987_ITPKB P43405_SYK Q14116_IL18
Biological Process	GO:0034341	6	response to interferon-gamma	6	61	286	4417	1.52	0.357966	P55008_AIF1 P13284_IFI30 P13501_CCL5 Q13555_CAMK2G P37840_SNCA Q14116_IL18
Biological Process	GO:0030162	7	regulation of proteolysis	6	61	286	4417	1.52	0.357966	P02649_APOE P10909_CLU P01011_SERPINA3 P07093_SERPINE2 P98082_DAB2 P01009_SERPINA1
Biological Process	GO:0046822	7	regulation of nucleocytoplasmic transport	6	61	286	4417	1.52	0.357966	P50148_GNAQ P21333_FLNA P16671_CD36 P20592_MX2 P98082_DAB2 P01137_TGFB1
Biological Process	GO:0031098	8	stress-activated protein kinase signaling cascade	5	47	286	4417	1.64	0.360196	Q99683_MAP3K5 P43405_SYK P98082_DAB2 P52564_MAP2K6 P51452_DUSP3
Biological Process	GO:2000403	10	positive regulation of lymphocyte migration	2	7	286	4417	4.41	0.373259	P55008_AIF1 P13501_CCL5
Biological Process	GO:0046543	7	development of secondary female sexual characteristics	2	7	286	4417	4.41	0.373259	P04040_CAT P01137_TGFB1
Biological Process	GO:0007156	6	homophilic cell adhesion	2	7	286	4417	4.41	0.373259	Q96AP7_ESAM P05556_ITGB1
Biological Process	GO:0060840	10	artery development	2	7	286	4417	4.41	0.373259	P02649_APOE Q15746_MYLK
Biological Process	GO:0033632	7	regulation of cell-cell adhesion mediated by integrin	2	7	286	4417	4.41	0.373259	P13501_CCL5 Q86UX7_FERMT3
Biological Process	GO:0030239	9	myofibril assembly	2	7	286	4417	4.41	0.373259	P09493_TPM1 P05556_ITGB1
Biological Process	GO:0044253	6	positive regulation of multicellular organismal metabolic process	2	7	286	4417	4.41	0.373259	Q14116_IL18 P01137_TGFB1
Biological Process	GO:2000191	8	regulation of fatty acid transport	2	7	286	4417	4.41	0.373259	P43405_SYK P07996_THBS1
Biological Process	GO:0036314	6	response to sterol	2	7	286	4417	4.41	0.373259	P02649_APOE P01137_TGFB1
Biological Process	GO:2000257	7	regulation of protein activation cascade	2	7	286	4417	4.41	0.373259	P01024_C3 P07225_PROS1
Biological Process	GO:0003254	6	regulation of membrane depolarization	2	7	286	4417	4.41	0.373259	Q13642_FHL1 P18054_ALOX12
Biological Process	GO:0051898	9	negative regulation of protein kinase B signaling cascade	2	7	286	4417	4.41	0.373259	Q12913_PTPRJ Q9HB21_PLEKHA1
Biological Process	GO:0009187	9	cyclic nucleotide metabolic process	2	7	286	4417	4.41	0.373259	O76074_PDE5A Q14432_PDE3A
Biological Process	GO:0045579	10	positive regulation of B cell differentiation	2	7	286	4417	4.41	0.373259	Q06187_BTK P43405_SYK
Biological Process	GO:0010677	8	negative regulation of cellular carbohydrate metabolic process	2	7	286	4417	4.41	0.373259	P08567_PLEK P09467_FBP1
Biological Process	GO:0046427	9	positive regulation of JAK-STAT cascade	2	7	286	4417	4.41	0.373259	P07948_LYN P13501_CCL5
Biological Process	GO:0001909	5	leukocyte mediated cytotoxicity	2	7	286	4417	4.41	0.373259	Q15833_STXBP2 P53634_CTSC
Biological Process	GO:0060314	10	regulation of ryanodine-sensitive calcium-release channel activity	2	7	286	4417	4.41	0.373259	Q12797_ASPH P28161_GSTM2
Biological Process	GO:0043462	11	regulation of ATPase activity	2	7	286	4417	4.41	0.373259	P07951_TPM2 P09493_TPM1
Biological Process	GO:0060444	11	branching involved in mammary gland duct morphogenesis	2	7	286	4417	4.41	0.373259	P12931_SRC P01137_TGFB1
Biological Process	GO:0032835	10	glomerulus development	2	7	286	4417	4.41	0.373259	P16284_PECAM1 P14543_NID1
Biological Process	GO:0070723	7	response to cholesterol	2	7	286	4417	4.41	0.373259	P02649_APOE P01137_TGFB1
Biological Process	GO:0002861	8	regulation of inflammatory response to antigenic stimulus	2	7	286	4417	4.41	0.373259	P01024_C3 P30273_FCER1G
Biological Process	GO:0007416	7	synapse assembly	2	7	286	4417	4.41	0.373259	P05067_APP P51608_MECP2
Biological Process	GO:0030511	9	positive regulation of transforming growth factor beta receptor signaling pathway	2	7	286	4417	4.41	0.373259	P07996_THBS1 P98082_DAB2
Biological Process	GO:0032413	9	negative regulation of ion transmembrane transporter activity	2	7	286	4417	4.41	0.373259	Q12797_ASPH P28161_GSTM2
Biological Process	GO:0090218	11	positive regulation of lipid kinase activity	2	7	286	4417	4.41	0.373259	P07948_LYN P01137_TGFB1
Biological Process	GO:0045773	14	positive regulation of axon extension	2	7	286	4417	4.41	0.373259	P02649_APOE Q13418_ILK
Biological Process	GO:0045669	7	positive regulation of osteoblast differentiation	2	7	286	4417	4.41	0.373259	Q9NR12_PDLIM7 Q13418_ILK
Biological Process	GO:0030449	9	regulation of complement activation	2	7	286	4417	4.41	0.373259	P01024_C3 P07225_PROS1
Biological Process	GO:0042509	11	regulation of tyrosine phosphorylation of STAT protein	2	7	286	4417	4.41	0.373259	P07948_LYN P13501_CCL5
Biological Process	GO:0050860	9	negative regulation of T cell receptor signaling pathway	2	7	286	4417	4.41	0.373259	Q12913_PTPRJ P51452_DUSP3
Biological Process	GO:0002040	12	sprouting angiogenesis	2	7	286	4417	4.41	0.373259	P07996_THBS1 P05556_ITGB1
Biological Process	GO:0007176	12	regulation of epidermal growth factor-activated receptor activity	2	7	286	4417	4.41	0.373259	P05067_APP O43639_NCK2
Biological Process	GO:0001657	8	ureteric bud development	2	7	286	4417	4.41	0.373259	Q13418_ILK P01137_TGFB1
Biological Process	GO:0044246	5	regulation of multicellular organismal metabolic process	2	7	286	4417	4.41	0.373259	Q14116_IL18 P01137_TGFB1
Biological Process	GO:0061081	9	positive regulation of myeloid leukocyte cytokine production involved in immune response	2	7	286	4417	4.41	0.373259	P30273_FCER1G P16671_CD36
Biological Process	GO:0043268	9	positive regulation of potassium ion transport	2	7	286	4417	4.41	0.373259	Q13642_FHL1 Q01484_ANK2
Biological Process	GO:0010226	6	response to lithium ion	2	7	286	4417	4.41	0.373259	P46527_CDKN1B P18065_IGFBP2
Biological Process	GO:0036296	5	response to increased oxygen levels	2	7	286	4417	4.41	0.373259	P04040_CAT Q14116_IL18
Biological Process	GO:0055093	6	response to hyperoxia	2	7	286	4417	4.41	0.373259	P04040_CAT Q14116_IL18
Biological Process	GO:0007172	8	signal complex assembly	2	7	286	4417	4.41	0.373259	O43639_NCK2 P12931_SRC
Biological Process	GO:0031345	6	negative regulation of cell projection organization	3	20	286	4417	2.32	0.373373	Q9NQC3_RTN4 P05556_ITGB1 O15357_INPPL1
Biological Process	GO:0006836	6	neurotransmitter transport	3	20	286	4417	2.32	0.373373	Q99719_SEPT5 O15400_STX7 P37840_SNCA
Biological Process	GO:0097480	8	establishment of synaptic vesicle localization	3	20	286	4417	2.32	0.373373	Q99719_SEPT5 O15400_STX7 P37840_SNCA
Biological Process	GO:0021549	11	cerebellum development	3	20	286	4417	2.32	0.373373	P51608_MECP2 P07093_SERPINE2 P58546_MTPN
Biological Process	GO:0042698	5	ovulation cycle	3	20	286	4417	2.32	0.373373	P04083_ANXA1 Q9HB21_PLEKHA1 P04040_CAT
Biological Process	GO:0048705	8	skeletal system morphogenesis	3	20	286	4417	2.32	0.373373	Q9HB21_PLEKHA1 P07996_THBS1 P01137_TGFB1
Biological Process	GO:0043583	8	ear development	3	20	286	4417	2.32	0.373373	P09486_SPARC P46527_CDKN1B P01137_TGFB1
Biological Process	GO:0019218	7	regulation of steroid metabolic process	3	20	286	4417	2.32	0.373373	P02649_APOE P34913_EPHX2 P02647_APOA1
Biological Process	GO:0097479	7	synaptic vesicle localization	3	20	286	4417	2.32	0.373373	Q99719_SEPT5 O15400_STX7 P37840_SNCA
Biological Process	GO:0031110	8	regulation of microtubule polymerization or depolymerization	3	20	286	4417	2.32	0.373373	Q99501_GAS2L1 P37840_SNCA P46527_CDKN1B
Biological Process	GO:0048489	9	synaptic vesicle transport	3	20	286	4417	2.32	0.373373	Q99719_SEPT5 O15400_STX7 P37840_SNCA
Biological Process	GO:0022602	6	ovulation cycle process	3	20	286	4417	2.32	0.373373	P04083_ANXA1 Q9HB21_PLEKHA1 P04040_CAT
Biological Process	GO:0043524	9	negative regulation of neuron apoptotic process	4	34	286	4417	1.82	0.377432	P02649_APOE P51608_MECP2 P37840_SNCA Q13418_ILK
Biological Process	GO:1901215	7	negative regulation of neuron death	4	34	286	4417	1.82	0.377432	P02649_APOE P51608_MECP2 P37840_SNCA Q13418_ILK
Biological Process	GO:0006898	7	receptor-mediated endocytosis	4	34	286	4417	1.82	0.377432	P02649_APOE P49407_ARRB1 P37840_SNCA Q9NR12_PDLIM7
Biological Process	GO:0046777	9	protein autophosphorylation	5	49	286	4417	1.58	0.390201	P07947_YES1 P43405_SYK P07948_LYN Q13555_CAMK2G Q13315_ATM
Biological Process	GO:0045637	6	regulation of myeloid cell differentiation	5	49	286	4417	1.58	0.390201	Q99501_GAS2L1 P07948_LYN P02776_PF4 P27986_PIK3R1 P00918_CA2
Biological Process	GO:0014706	6	striated muscle tissue development	5	49	286	4417	1.58	0.390201	P09493_TPM1 P10253_GAA P05067_APP P05556_ITGB1 O75369_FLNB
Biological Process	GO:0006638	6	neutral lipid metabolic process	4	35	286	4417	1.77	0.395337	P02649_APOE P04040_CAT P37840_SNCA P02656_APOC3
Biological Process	GO:0070507	7	regulation of microtubule cytoskeleton organization	4	35	286	4417	1.77	0.395337	Q99501_GAS2L1 P37840_SNCA P46527_CDKN1B O75116_ROCK2
Biological Process	GO:0050770	12	regulation of axonogenesis	3	21	286	4417	2.21	0.396883	P02649_APOE Q9NQC3_RTN4 Q13418_ILK
Biological Process	GO:0050777	6	negative regulation of immune response	3	21	286	4417	2.21	0.396883	P02760_AMBP P07948_LYN P01137_TGFB1
Biological Process	GO:0022037	10	metencephalon development	3	21	286	4417	2.21	0.396883	P51608_MECP2 P07093_SERPINE2 P58546_MTPN
Biological Process	GO:0051302	5	regulation of cell division	3	21	286	4417	2.21	0.396883	P04040_CAT P02775_PPBP P01137_TGFB1
Biological Process	GO:0048638	5	regulation of developmental growth	3	21	286	4417	2.21	0.396883	P02649_APOE Q9NQC3_RTN4 Q13418_ILK
Biological Process	GO:0060271	8	cilium morphogenesis	3	21	286	4417	2.21	0.396883	Q9ULH1_ASAP1 P06396_GSN P21333_FLNA
Biological Process	GO:0043506	13	regulation of JUN kinase activity	3	21	286	4417	2.21	0.396883	Q99683_MAP3K5 P43405_SYK P98082_DAB2
Biological Process	GO:0032872	9	regulation of stress-activated MAPK cascade	5	50	286	4417	1.54	0.405139	P02760_AMBP Q99683_MAP3K5 P43405_SYK P98082_DAB2 P51452_DUSP3
Biological Process	GO:0046457	12	prostanoid biosynthetic process	2	8	286	4417	3.86	0.413763	P23219_PTGS1 P24557_TBXAS1
Biological Process	GO:0045136	6	development of secondary sexual characteristics	2	8	286	4417	3.86	0.413763	P04040_CAT P01137_TGFB1
Biological Process	GO:0030041	9	actin filament polymerization	2	8	286	4417	3.86	0.413763	P55008_AIF1 P06396_GSN
Biological Process	GO:0048742	9	regulation of skeletal muscle fiber development	2	8	286	4417	3.86	0.413763	Q13418_ILK P01137_TGFB1
Biological Process	GO:0034333	7	adherens junction assembly	2	8	286	4417	3.86	0.413763	P12814_ACTN1 P18206_VCL
Biological Process	GO:0014743	7	regulation of muscle hypertrophy	2	8	286	4417	3.86	0.413763	O76074_PDE5A P58546_MTPN
Biological Process	GO:1901655	7	cellular response to ketone	2	8	286	4417	3.86	0.413763	P12931_SRC P01137_TGFB1
Biological Process	GO:2000758	11	positive regulation of peptidyl-lysine acetylation	2	8	286	4417	3.86	0.413763	P49407_ARRB1 P01137_TGFB1
Biological Process	GO:0010718	9	positive regulation of epithelial to mesenchymal transition	2	8	286	4417	3.86	0.413763	P98082_DAB2 P01137_TGFB1
Biological Process	GO:0003229	10	ventricular cardiac muscle tissue development	2	8	286	4417	3.86	0.413763	P09493_TPM1 P10253_GAA
Biological Process	GO:0019835	5	cytolysis	2	8	286	4417	3.86	0.413763	P14222_PRF1 P61626_LYZ
Biological Process	GO:0055010	12	ventricular cardiac muscle tissue morphogenesis	2	8	286	4417	3.86	0.413763	P09493_TPM1 P10253_GAA
Biological Process	GO:0030858	7	positive regulation of epithelial cell differentiation	2	8	286	4417	3.86	0.413763	P24723_PRKCH P18054_ALOX12
Biological Process	GO:0042886	6	amide transport	2	8	286	4417	3.86	0.413763	P04083_ANXA1 Q13555_CAMK2G
Biological Process	GO:0001516	13	prostaglandin biosynthetic process	2	8	286	4417	3.86	0.413763	P23219_PTGS1 P24557_TBXAS1
Biological Process	GO:1901985	10	positive regulation of protein acetylation	2	8	286	4417	3.86	0.413763	P49407_ARRB1 P01137_TGFB1
Biological Process	GO:0051055	8	negative regulation of lipid biosynthetic process	2	8	286	4417	3.86	0.413763	P02649_APOE P02656_APOC3
Biological Process	GO:0050706	11	regulation of interleukin-1 beta secretion	2	8	286	4417	3.86	0.413763	P29466_CASP1 P02647_APOA1
Biological Process	GO:0002762	8	negative regulation of myeloid leukocyte differentiation	2	8	286	4417	3.86	0.413763	P07948_LYN P27986_PIK3R1
Biological Process	GO:0018958	5	phenol-containing compound metabolic process	2	8	286	4417	3.86	0.413763	P37840_SNCA P58546_MTPN
Biological Process	GO:0070373	10	negative regulation of ERK1 and ERK2 cascade	2	8	286	4417	3.86	0.413763	P07948_LYN P51452_DUSP3
Biological Process	GO:0019915	5	lipid storage	2	8	286	4417	3.86	0.413763	P16671_CD36 P02647_APOA1
Biological Process	GO:0045616	8	regulation of keratinocyte differentiation	2	8	286	4417	3.86	0.413763	P24723_PRKCH O75116_ROCK2
Biological Process	GO:0015833	7	peptide transport	2	8	286	4417	3.86	0.413763	P04083_ANXA1 Q13555_CAMK2G
Biological Process	GO:2000177	6	regulation of neural precursor cell proliferation	2	8	286	4417	3.86	0.413763	P07948_LYN P01137_TGFB1
Biological Process	GO:0050704	10	regulation of interleukin-1 secretion	2	8	286	4417	3.86	0.413763	P29466_CASP1 P02647_APOA1
Biological Process	GO:0046006	10	regulation of activated T cell proliferation	2	8	286	4417	3.86	0.413763	P18065_IGFBP2 Q14116_IL18
Biological Process	GO:0010611	8	regulation of cardiac muscle hypertrophy	2	8	286	4417	3.86	0.413763	O76074_PDE5A P58546_MTPN
Biological Process	GO:0050858	8	negative regulation of antigen receptor-mediated signaling pathway	2	8	286	4417	3.86	0.413763	Q12913_PTPRJ P51452_DUSP3
Biological Process	GO:0035067	12	negative regulation of histone acetylation	2	8	286	4417	3.86	0.413763	P51608_MECP2 P37840_SNCA
Biological Process	GO:0035066	12	positive regulation of histone acetylation	2	8	286	4417	3.86	0.413763	P49407_ARRB1 P01137_TGFB1
Biological Process	GO:0060349	9	bone morphogenesis	2	8	286	4417	3.86	0.413763	P07996_THBS1 P01137_TGFB1
Biological Process	GO:0046459	10	short-chain fatty acid metabolic process	2	8	286	4417	3.86	0.413763	Q9NUB1_ACSS1 P05166_PCCB
Biological Process	GO:0046849	5	bone remodeling	2	8	286	4417	3.86	0.413763	P12931_SRC P01137_TGFB1
Biological Process	GO:0071300	8	cellular response to retinoic acid	2	8	286	4417	3.86	0.413763	P07948_LYN P35611_ADD1
Biological Process	GO:0060828	8	regulation of canonical Wnt receptor signaling pathway	3	22	286	4417	2.11	0.419979	P98082_DAB2 Q13418_ILK P12931_SRC
Biological Process	GO:0030048	5	actin filament-based movement	3	22	286	4417	2.11	0.419979	P07951_TPM2 P09493_TPM1 P67936_TPM4
Biological Process	GO:0048738	9	cardiac muscle tissue development	3	22	286	4417	2.11	0.419979	P09493_TPM1 P10253_GAA P05556_ITGB1
Biological Process	GO:0046634	9	regulation of alpha-beta T cell activation	3	22	286	4417	2.11	0.419979	P27987_ITPKB P43405_SYK Q14116_IL18
Biological Process	GO:0010951	9	negative regulation of endopeptidase activity	3	22	286	4417	2.11	0.419979	P01024_C3 P07996_THBS1 P12931_SRC
Biological Process	GO:0055002	8	striated muscle cell development	3	22	286	4417	2.11	0.419979	P09493_TPM1 P05067_APP P05556_ITGB1
Biological Process	GO:0050954	7	sensory perception of mechanical stimulus	3	22	286	4417	2.11	0.419979	P07093_SERPINE2 P46527_CDKN1B Q14116_IL18
Biological Process	GO:0008360	7	regulation of cell shape	4	37	286	4417	1.67	0.430707	Q6ZSZ5_ARHGEF18 Q96P48_ARAP1 Q96B97_SH3KBP1 Q9HBI1_PARVB
Biological Process	GO:0031669	6	cellular response to nutrient levels	4	37	286	4417	1.67	0.430707	Q99501_GAS2L1 P02768_ALB P61244_MAX P05556_ITGB1
Biological Process	GO:0048511	2	rhythmic process	4	37	286	4417	1.67	0.430707	P04083_ANXA1 Q9HB21_PLEKHA1 P02768_ALB P04040_CAT
Biological Process	GO:0006109	6	regulation of carbohydrate metabolic process	4	37	286	4417	1.67	0.430707	P08567_PLEK P09467_FBP1 P37840_SNCA P01137_TGFB1
Biological Process	GO:0009913	9	epidermal cell differentiation	3	23	286	4417	2.01	0.442616	P04083_ANXA1 P13645_KRT10 Q9C0K0_BCL11B
Biological Process	GO:0010466	8	negative regulation of peptidase activity	3	23	286	4417	2.01	0.442616	P01024_C3 P07996_THBS1 P12931_SRC
Biological Process	GO:0046660	6	female sex differentiation	3	23	286	4417	2.01	0.442616	Q9HB21_PLEKHA1 P04040_CAT P01137_TGFB1
Biological Process	GO:0050871	9	positive regulation of B cell activation	3	23	286	4417	2.01	0.442616	Q06187_BTK P43405_SYK P01137_TGFB1
Biological Process	GO:0048015	8	phosphatidylinositol-mediated signaling	4	38	286	4417	1.63	0.448117	Q9HB21_PLEKHA1 P06396_GSN P27986_PIK3R1 P46527_CDKN1B
Biological Process	GO:0043393	5	regulation of protein binding	4	38	286	4417	1.63	0.448117	P49407_ARRB1 P05067_APP P35611_ADD1 P98082_DAB2
Biological Process	GO:0048017	7	inositol lipid-mediated signaling	4	38	286	4417	1.63	0.448117	Q9HB21_PLEKHA1 P06396_GSN P27986_PIK3R1 P46527_CDKN1B
Biological Process	GO:0009743	5	response to carbohydrate stimulus	4	38	286	4417	1.63	0.448117	P07948_LYN P09486_SPARC P07996_THBS1 P01137_TGFB1
Biological Process	GO:0021587	12	cerebellum morphogenesis	2	9	286	4417	3.43	0.451658	P07093_SERPINE2 P58546_MTPN
Biological Process	GO:0045670	8	regulation of osteoclast differentiation	2	9	286	4417	3.43	0.451658	P27986_PIK3R1 P00918_CA2
Biological Process	GO:0002920	6	regulation of humoral immune response	2	9	286	4417	3.43	0.451658	P01024_C3 P07225_PROS1
Biological Process	GO:1901984	10	negative regulation of protein acetylation	2	9	286	4417	3.43	0.451658	P51608_MECP2 P37840_SNCA
Biological Process	GO:0046329	11	negative regulation of JNK cascade	2	9	286	4417	3.43	0.451658	P02760_AMBP P51452_DUSP3
Biological Process	GO:0014003	11	oligodendrocyte development	2	9	286	4417	3.43	0.451658	P07948_LYN P06396_GSN
Biological Process	GO:0002902	10	regulation of B cell apoptotic process	2	9	286	4417	3.43	0.451658	Q06187_BTK P07948_LYN
Biological Process	GO:0010828	7	positive regulation of glucose transport	2	9	286	4417	3.43	0.451658	P01024_C3 P27986_PIK3R1
Biological Process	GO:0006783	8	heme biosynthetic process	2	9	286	4417	3.43	0.451658	Q9UII2_ATPIF1 P22830_FECH
Biological Process	GO:0072600	9	establishment of protein localization to Golgi	2	9	286	4417	3.43	0.451658	Q6VY07_PACS1 Q96CV9_OPTN
Biological Process	GO:0002637	7	regulation of immunoglobulin production	2	9	286	4417	3.43	0.451658	Q8WU39_MZB1 P01137_TGFB1
Biological Process	GO:0090263	9	positive regulation of canonical Wnt receptor signaling pathway	2	9	286	4417	3.43	0.451658	Q13418_ILK P12931_SRC
Biological Process	GO:0003208	11	cardiac ventricle morphogenesis	2	9	286	4417	3.43	0.451658	P09493_TPM1 P10253_GAA
Biological Process	GO:0090181	8	regulation of cholesterol metabolic process	2	9	286	4417	3.43	0.451658	P02649_APOE P34913_EPHX2
Biological Process	GO:0006907	7	pinocytosis	2	9	286	4417	3.43	0.451658	P98082_DAB2 P02765_AHSG
Biological Process	GO:0072006	9	nephron development	2	9	286	4417	3.43	0.451658	P16284_PECAM1 P14543_NID1
Biological Process	GO:2000757	11	negative regulation of peptidyl-lysine acetylation	2	9	286	4417	3.43	0.451658	P51608_MECP2 P37840_SNCA
Biological Process	GO:0010043	6	response to zinc ion	2	9	286	4417	3.43	0.451658	P06702_S100A9 P00918_CA2
Biological Process	GO:0015909	12	long-chain fatty acid transport	2	9	286	4417	3.43	0.451658	P04083_ANXA1 P16671_CD36
Biological Process	GO:0019233	7	sensory perception of pain	2	9	286	4417	3.43	0.451658	P51608_MECP2 Q14116_IL18
Biological Process	GO:0045577	9	regulation of B cell differentiation	2	9	286	4417	3.43	0.451658	Q06187_BTK P43405_SYK
Biological Process	GO:0021575	10	hindbrain morphogenesis	2	9	286	4417	3.43	0.451658	P07093_SERPINE2 P58546_MTPN
Biological Process	GO:0007212	8	dopamine receptor signaling pathway	2	9	286	4417	3.43	0.451658	P50148_GNAQ P21333_FLNA
Biological Process	GO:0048477	7	oogenesis	2	9	286	4417	3.43	0.451658	Q14432_PDE3A P12931_SRC
Biological Process	GO:0002244	9	hematopoietic progenitor cell differentiation	2	9	286	4417	3.43	0.451658	P08567_PLEK P01137_TGFB1
Biological Process	GO:2000736	6	regulation of stem cell differentiation	2	9	286	4417	3.43	0.451658	P98082_DAB2 P01137_TGFB1
Biological Process	GO:0032755	7	positive regulation of interleukin-6 production	2	9	286	4417	3.43	0.451658	P30273_FCER1G P16671_CD36
Biological Process	GO:0001919	6	regulation of receptor recycling	2	9	286	4417	3.43	0.451658	P98082_DAB2 P37840_SNCA
Biological Process	GO:0010717	8	regulation of epithelial to mesenchymal transition	2	9	286	4417	3.43	0.451658	P98082_DAB2 P01137_TGFB1
Biological Process	GO:0060603	10	mammary gland duct morphogenesis	2	9	286	4417	3.43	0.451658	P12931_SRC P01137_TGFB1
Biological Process	GO:0061097	11	regulation of protein tyrosine kinase activity	2	9	286	4417	3.43	0.451658	P05067_APP O43639_NCK2
Biological Process	GO:0043001	10	Golgi to plasma membrane protein transport	2	9	286	4417	3.43	0.451658	Q96CV9_OPTN Q01082_SPTBN1
Biological Process	GO:0000042	10	protein targeting to Golgi	2	9	286	4417	3.43	0.451658	Q6VY07_PACS1 Q96CV9_OPTN
Biological Process	GO:0030902	9	hindbrain development	3	24	286	4417	1.93	0.464759	P51608_MECP2 P07093_SERPINE2 P58546_MTPN
Biological Process	GO:0019217	7	regulation of fatty acid metabolic process	3	24	286	4417	1.93	0.464759	P04083_ANXA1 P37840_SNCA P02656_APOC3
Biological Process	GO:0016202	7	regulation of striated muscle tissue development	3	24	286	4417	1.93	0.464759	Q13418_ILK P58546_MTPN P01137_TGFB1
Biological Process	GO:0006184	12	GTP catabolic process	3	24	286	4417	1.93	0.464759	Q9BX10_GTPBP2 P42331_ARHGAP25 Q9NZN3_EHD3
Biological Process	GO:0048634	6	regulation of muscle organ development	3	24	286	4417	1.93	0.464759	Q13418_ILK P58546_MTPN P01137_TGFB1
Biological Process	GO:0001505	8	regulation of neurotransmitter levels	3	24	286	4417	1.93	0.464759	Q99719_SEPT5 O15400_STX7 P37840_SNCA
Biological Process	GO:0035872	7	nucleotide-binding domain, leucine rich repeat containing receptor signaling pathway	3	24	286	4417	1.93	0.464759	P05067_APP P29466_CASP1 P52564_MAP2K6
Biological Process	GO:0045621	9	positive regulation of lymphocyte differentiation	3	24	286	4417	1.93	0.464759	P27987_ITPKB Q06187_BTK P43405_SYK
Biological Process	GO:1901861	5	regulation of muscle tissue development	3	24	286	4417	1.93	0.464759	Q13418_ILK P58546_MTPN P01137_TGFB1
Biological Process	GO:1901617	5	organic hydroxy compound biosynthetic process	4	39	286	4417	1.58	0.465311	P16885_PLCG2 Q9UHQ9_CYB5R1 P37840_SNCA P02647_APOA1
Biological Process	GO:0055076	9	transition metal ion homeostasis	4	39	286	4417	1.58	0.465311	P05067_APP P06702_S100A9 P02787_TF P22830_FECH
Biological Process	GO:0048864	7	stem cell development	4	40	286	4417	1.54	0.482267	Q9NQC3_RTN4 P26447_S100A4 P21333_FLNA P01137_TGFB1
Biological Process	GO:0015849	6	organic acid transport	3	25	286	4417	1.85	0.486375	P04083_ANXA1 P02768_ALB P16671_CD36
Biological Process	GO:0090288	6	negative regulation of cellular response to growth factor stimulus	3	25	286	4417	1.85	0.486375	Q14766_LTBP1 P07996_THBS1 P01137_TGFB1
Biological Process	GO:0001776	6	leukocyte homeostasis	3	25	286	4417	1.85	0.486375	P04083_ANXA1 P07948_LYN P01137_TGFB1
Biological Process	GO:0007254	10	JNK cascade	3	25	286	4417	1.85	0.486375	Q99683_MAP3K5 P43405_SYK P98082_DAB2
Biological Process	GO:0008366	9	axon ensheathment	3	25	286	4417	1.85	0.486375	Q92597_NDRG1 Q13418_ILK P01137_TGFB1
Biological Process	GO:0007272	8	ensheathment of neurons	3	25	286	4417	1.85	0.486375	Q92597_NDRG1 Q13418_ILK P01137_TGFB1
Biological Process	GO:1901069	11	guanosine-containing compound catabolic process	3	25	286	4417	1.85	0.486375	Q9BX10_GTPBP2 P42331_ARHGAP25 Q9NZN3_EHD3
Biological Process	GO:0042552	10	myelination	3	25	286	4417	1.85	0.486375	Q92597_NDRG1 Q13418_ILK P01137_TGFB1
Biological Process	GO:0001822	8	kidney development	3	25	286	4417	1.85	0.486375	P16284_PECAM1 P14543_NID1 P00918_CA2
Biological Process	GO:0045862	9	positive regulation of proteolysis	3	25	286	4417	1.85	0.486375	P02649_APOE P10909_CLU P98082_DAB2
Biological Process	GO:0046942	9	carboxylic acid transport	3	25	286	4417	1.85	0.486375	P04083_ANXA1 P02768_ALB P16671_CD36
Biological Process	GO:0060021	4	palate development	2	10	286	4417	3.09	0.487111	Q12797_ASPH Q9HB21_PLEKHA1
Biological Process	GO:0031113	9	regulation of microtubule polymerization	2	10	286	4417	3.09	0.487111	P37840_SNCA P46527_CDKN1B
Biological Process	GO:0051058	8	negative regulation of small GTPase mediated signal transduction	2	10	286	4417	3.09	0.487111	P09467_FBP1 Q14644_RASA3
Biological Process	GO:0043266	8	regulation of potassium ion transport	2	10	286	4417	3.09	0.487111	Q13642_FHL1 Q01484_ANK2
Biological Process	GO:0048639	6	positive regulation of developmental growth	2	10	286	4417	3.09	0.487111	P02649_APOE Q13418_ILK
Biological Process	GO:0070830	8	tight junction assembly	2	10	286	4417	3.09	0.487111	P05556_ITGB1 Q9Y624_F11R
Biological Process	GO:0008542	10	visual learning	2	10	286	4417	3.09	0.487111	P05067_APP P51608_MECP2
Biological Process	GO:0003073	8	regulation of systemic arterial blood pressure	2	10	286	4417	3.09	0.487111	P09493_TPM1 P51608_MECP2
Biological Process	GO:0006693	12	prostaglandin metabolic process	2	10	286	4417	3.09	0.487111	P23219_PTGS1 P24557_TBXAS1
Biological Process	GO:0006692	11	prostanoid metabolic process	2	10	286	4417	3.09	0.487111	P23219_PTGS1 P24557_TBXAS1
Biological Process	GO:2000401	9	regulation of lymphocyte migration	2	10	286	4417	3.09	0.487111	P55008_AIF1 P13501_CCL5
Biological Process	GO:0055008	10	cardiac muscle tissue morphogenesis	2	10	286	4417	3.09	0.487111	P09493_TPM1 P10253_GAA
Biological Process	GO:0097028	10	dendritic cell differentiation	2	10	286	4417	3.09	0.487111	P07948_LYN P01137_TGFB1
Biological Process	GO:0042130	10	negative regulation of T cell proliferation	2	10	286	4417	3.09	0.487111	O76074_PDE5A P01137_TGFB1
Biological Process	GO:0007632	6	visual behavior	2	10	286	4417	3.09	0.487111	P05067_APP P51608_MECP2
Biological Process	GO:0034605	6	cellular response to heat	2	10	286	4417	3.09	0.487111	P07948_LYN P07996_THBS1
Biological Process	GO:0035690	6	cellular response to drug	2	10	286	4417	3.09	0.487111	P49593_PPM1F P09467_FBP1
Biological Process	GO:0090004	8	positive regulation of establishment of protein localization to plasma membrane	2	10	286	4417	3.09	0.487111	Q6PJW8_CNST P27986_PIK3R1
Biological Process	GO:0000301	9	retrograde transport, vesicle recycling within Golgi	2	10	286	4417	3.09	0.487111	Q6VY07_PACS1 Q96CV9_OPTN
Biological Process	GO:0046627	8	negative regulation of insulin receptor signaling pathway	2	10	286	4417	3.09	0.487111	O15357_INPPL1 P02765_AHSG
Biological Process	GO:0046580	9	negative regulation of Ras protein signal transduction	2	10	286	4417	3.09	0.487111	P09467_FBP1 Q14644_RASA3
Biological Process	GO:0038032	9	termination of G-protein coupled receptor signaling pathway	2	10	286	4417	3.09	0.487111	Q9NS28_RGS18 P49795_RGS19
Biological Process	GO:0043542	9	endothelial cell migration	2	10	286	4417	3.09	0.487111	P05556_ITGB1 P02647_APOA1
Biological Process	GO:0045604	7	regulation of epidermal cell differentiation	2	10	286	4417	3.09	0.487111	P24723_PRKCH O75116_ROCK2
Biological Process	GO:0071277	8	cellular response to calcium ion	2	10	286	4417	3.09	0.487111	Q12797_ASPH P13645_KRT10
Biological Process	GO:0031056	9	regulation of histone modification	4	41	286	4417	1.51	0.498965	P49407_ARRB1 P51608_MECP2 P37840_SNCA P01137_TGFB1
Biological Process	GO:0009408	5	response to heat	3	26	286	4417	1.78	0.507442	P08571_CD14 P07948_LYN P07996_THBS1
Biological Process	GO:0031348	7	negative regulation of defense response	3	26	286	4417	1.78	0.507442	P02649_APOE P04083_ANXA1 P02647_APOA1
Biological Process	GO:0019228	7	regulation of action potential in neuron	3	26	286	4417	1.78	0.507442	Q92597_NDRG1 Q13418_ILK P01137_TGFB1
Biological Process	GO:0003231	10	cardiac ventricle development	2	11	286	4417	2.81	0.520279	P09493_TPM1 P10253_GAA
Biological Process	GO:0006893	9	Golgi to plasma membrane transport	2	11	286	4417	2.81	0.520279	Q96CV9_OPTN Q01082_SPTBN1
Biological Process	GO:0050803	8	regulation of synapse structure and activity	2	11	286	4417	2.81	0.520279	P05067_APP P51608_MECP2
Biological Process	GO:0090132	5	epithelium migration	2	11	286	4417	2.81	0.520279	P05556_ITGB1 P02647_APOA1
Biological Process	GO:0010770	8	positive regulation of cell morphogenesis involved in differentiation	2	11	286	4417	2.81	0.520279	P98082_DAB2 P01137_TGFB1
Biological Process	GO:0042439	8	ethanolamine-containing compound metabolic process	2	11	286	4417	2.81	0.520279	P51608_MECP2 P02647_APOA1
Biological Process	GO:0003206	10	cardiac chamber morphogenesis	2	11	286	4417	2.81	0.520279	P09493_TPM1 P10253_GAA
Biological Process	GO:0010631	8	epithelial cell migration	2	11	286	4417	2.81	0.520279	P05556_ITGB1 P02647_APOA1
Biological Process	GO:0042475	9	odontogenesis of dentin-containing tooth	2	11	286	4417	2.81	0.520279	P00918_CA2 Q9C0K0_BCL11B
Biological Process	GO:1902106	7	negative regulation of leukocyte differentiation	2	11	286	4417	2.81	0.520279	P07948_LYN P27986_PIK3R1
Biological Process	GO:0015908	11	fatty acid transport	2	11	286	4417	2.81	0.520279	P04083_ANXA1 P16671_CD36
Biological Process	GO:0032024	10	positive regulation of insulin secretion	2	11	286	4417	2.81	0.520279	P49407_ARRB1 Q8NE86_MCU
Biological Process	GO:0060443	9	mammary gland morphogenesis	2	11	286	4417	2.81	0.520279	P12931_SRC P01137_TGFB1
Biological Process	GO:0042158	7	lipoprotein biosynthetic process	2	11	286	4417	2.81	0.520279	P02649_APOE P02647_APOA1
Biological Process	GO:0051147	6	regulation of muscle cell differentiation	3	27	286	4417	1.72	0.527939	P52564_MAP2K6 Q13418_ILK P01137_TGFB1
Biological Process	GO:0071478	6	cellular response to radiation	3	27	286	4417	1.72	0.527939	P05556_ITGB1 Q13315_ATM P27986_PIK3R1
Biological Process	GO:0048754	8	branching morphogenesis of an epithelial tube	3	27	286	4417	1.72	0.527939	Q13418_ILK P12931_SRC P01137_TGFB1
Biological Process	GO:0051099	5	positive regulation of binding	3	27	286	4417	1.72	0.527939	P49407_ARRB1 P35611_ADD1 P01137_TGFB1
Biological Process	GO:0042440	4	pigment metabolic process	3	27	286	4417	1.72	0.527939	P02760_AMBP Q9UII2_ATPIF1 P22830_FECH
Biological Process	GO:0010517	8	regulation of phospholipase activity	3	27	286	4417	1.72	0.527939	P50148_GNAQ P13501_CCL5 P37840_SNCA
Biological Process	GO:0007569	5	cell aging	3	27	286	4417	1.72	0.527939	P48059_LIMS1 Q13315_ATM Q13418_ILK
Biological Process	GO:0046824	8	positive regulation of nucleocytoplasmic transport	3	28	286	4417	1.65	0.547852	P21333_FLNA P98082_DAB2 P01137_TGFB1
Biological Process	GO:0030324	8	lung development	3	28	286	4417	1.65	0.547852	P09486_SPARC Q14116_IL18 Q13510_ASAH1
Biological Process	GO:0042035	7	regulation of cytokine biosynthetic process	3	28	286	4417	1.65	0.547852	P43405_SYK P04792_HSPB1 P07996_THBS1
Biological Process	GO:0090130	4	tissue migration	2	12	286	4417	2.57	0.55131	P05556_ITGB1 P02647_APOA1
Biological Process	GO:0007492	5	endoderm development	2	12	286	4417	2.57	0.55131	P98082_DAB2 P01137_TGFB1
Biological Process	GO:0090277	9	positive regulation of peptide hormone secretion	2	12	286	4417	2.57	0.55131	P49407_ARRB1 Q8NE86_MCU
Biological Process	GO:0032873	10	negative regulation of stress-activated MAPK cascade	2	12	286	4417	2.57	0.55131	P02760_AMBP P51452_DUSP3
Biological Process	GO:0046425	8	regulation of JAK-STAT cascade	2	12	286	4417	2.57	0.55131	P07948_LYN P13501_CCL5
Biological Process	GO:0021695	12	cerebellar cortex development	2	12	286	4417	2.57	0.55131	P07093_SERPINE2 P58546_MTPN
Biological Process	GO:0023021	8	termination of signal transduction	2	12	286	4417	2.57	0.55131	Q9NS28_RGS18 P49795_RGS19
Biological Process	GO:0006687	8	glycosphingolipid metabolic process	2	12	286	4417	2.57	0.55131	Q13510_ASAH1 P10619_CTSA
Biological Process	GO:0008306	9	associative learning	2	12	286	4417	2.57	0.55131	P05067_APP P51608_MECP2
Biological Process	GO:0032677	6	regulation of interleukin-8 production	2	12	286	4417	2.57	0.55131	P49407_ARRB1 Q14116_IL18
Biological Process	GO:0046626	7	regulation of insulin receptor signaling pathway	2	12	286	4417	2.57	0.55131	O15357_INPPL1 P02765_AHSG
Biological Process	GO:0006801	5	superoxide metabolic process	2	12	286	4417	2.57	0.55131	P05164_MPO P18054_ALOX12
Biological Process	GO:0046854	9	phosphatidylinositol phosphorylation	2	12	286	4417	2.57	0.55131	P27986_PIK3R1 O15357_INPPL1
Biological Process	GO:0046834	7	lipid phosphorylation	2	12	286	4417	2.57	0.55131	P27986_PIK3R1 O15357_INPPL1
Biological Process	GO:0045833	7	negative regulation of lipid metabolic process	2	12	286	4417	2.57	0.55131	P02649_APOE P02656_APOC3
Biological Process	GO:0002720	8	positive regulation of cytokine production involved in immune response	2	12	286	4417	2.57	0.55131	P30273_FCER1G P16671_CD36
Biological Process	GO:0070303	9	negative regulation of stress-activated protein kinase signaling cascade	2	12	286	4417	2.57	0.55131	P02760_AMBP P51452_DUSP3
Biological Process	GO:0006027	7	glycosaminoglycan catabolic process	2	12	286	4417	2.57	0.55131	P51688_SGSH P01137_TGFB1
Biological Process	GO:0071479	7	cellular response to ionizing radiation	2	12	286	4417	2.57	0.55131	P05556_ITGB1 Q13315_ATM
Biological Process	GO:0051705	4	multi-organism behavior	2	12	286	4417	2.57	0.55131	P05067_APP P51608_MECP2
Biological Process	GO:0002793	8	positive regulation of peptide secretion	2	12	286	4417	2.57	0.55131	P49407_ARRB1 Q8NE86_MCU
Biological Process	GO:0045665	11	negative regulation of neuron differentiation	2	12	286	4417	2.57	0.55131	P05067_APP P05556_ITGB1
Biological Process	GO:0045682	6	regulation of epidermis development	2	12	286	4417	2.57	0.55131	P24723_PRKCH O75116_ROCK2
Biological Process	GO:0061138	7	morphogenesis of a branching epithelium	3	29	286	4417	1.6	0.567171	Q13418_ILK P12931_SRC P01137_TGFB1
Biological Process	GO:0043901	5	negative regulation of multi-organism process	3	29	286	4417	1.6	0.567171	P05164_MPO P13501_CCL5 P16671_CD36
Biological Process	GO:0030323	7	respiratory tube development	3	29	286	4417	1.6	0.567171	P09486_SPARC Q14116_IL18 Q13510_ASAH1
Biological Process	GO:0009267	7	cellular response to starvation	3	29	286	4417	1.6	0.567171	Q99501_GAS2L1 P02768_ALB P61244_MAX
Biological Process	GO:0050848	7	regulation of calcium-mediated signaling	2	13	286	4417	2.38	0.58034	P08567_PLEK P43405_SYK
Biological Process	GO:0035150	5	regulation of tube size	2	13	286	4417	2.38	0.58034	P02649_APOE P68871_HBB
Biological Process	GO:0046686	6	response to cadmium ion	2	13	286	4417	2.38	0.58034	P09486_SPARC P06396_GSN
Biological Process	GO:0048641	8	regulation of skeletal muscle tissue development	2	13	286	4417	2.38	0.58034	Q13418_ILK P01137_TGFB1
Biological Process	GO:0050880	7	regulation of blood vessel size	2	13	286	4417	2.38	0.58034	P02649_APOE P68871_HBB
Biological Process	GO:0050772	13	positive regulation of axonogenesis	2	13	286	4417	2.38	0.58034	P02649_APOE Q13418_ILK
Biological Process	GO:0060348	7	bone development	2	13	286	4417	2.38	0.58034	P07996_THBS1 P01137_TGFB1
Biological Process	GO:0042476	8	odontogenesis	2	13	286	4417	2.38	0.58034	P00918_CA2 Q9C0K0_BCL11B
Biological Process	GO:2001236	9	regulation of extrinsic apoptotic signaling pathway	2	13	286	4417	2.38	0.58034	P55957_BID P12931_SRC
Biological Process	GO:0030865	6	cortical cytoskeleton organization	2	13	286	4417	2.38	0.58034	P08567_PLEK Q9Y490_TLN1
Biological Process	GO:0009409	5	response to cold	2	13	286	4417	2.38	0.58034	P36959_GMPR Q14116_IL18
Biological Process	GO:0045646	7	regulation of erythrocyte differentiation	2	13	286	4417	2.38	0.58034	Q99501_GAS2L1 P07948_LYN
Biological Process	GO:0002702	7	positive regulation of production of molecular mediator of immune response	2	13	286	4417	2.38	0.58034	P30273_FCER1G P16671_CD36
Biological Process	GO:0030866	7	cortical actin cytoskeleton organization	2	13	286	4417	2.38	0.58034	P08567_PLEK Q9Y490_TLN1
Biological Process	GO:0071347	8	cellular response to interleukin-1	2	13	286	4417	2.38	0.58034	P02649_APOE P13501_CCL5
Biological Process	GO:0051496	10	positive regulation of stress fiber assembly	2	13	286	4417	2.38	0.58034	P09493_TPM1 P49593_PPM1F
Biological Process	GO:0031623	8	receptor internalization	2	13	286	4417	2.38	0.58034	P49407_ARRB1 P37840_SNCA
Biological Process	GO:0034067	8	protein localization to Golgi apparatus	2	13	286	4417	2.38	0.58034	Q6VY07_PACS1 Q96CV9_OPTN
Biological Process	GO:0060541	6	respiratory system development	3	30	286	4417	1.54	0.58589	P09486_SPARC Q14116_IL18 Q13510_ASAH1
Biological Process	GO:0006919	12	activation of cysteine-type endopeptidase activity involved in apoptotic process	3	30	286	4417	1.54	0.58589	P06702_S100A9 P37840_SNCA P46527_CDKN1B
Biological Process	GO:0046165	6	alcohol biosynthetic process	3	30	286	4417	1.54	0.58589	P16885_PLCG2 Q9UHQ9_CYB5R1 P02647_APOA1
Biological Process	GO:0001763	5	morphogenesis of a branching structure	3	30	286	4417	1.54	0.58589	Q13418_ILK P12931_SRC P01137_TGFB1
Biological Process	GO:0006904	9	vesicle docking involved in exocytosis	2	14	286	4417	2.21	0.607498	Q15833_STXBP2 P08567_PLEK
Biological Process	GO:2000107	9	negative regulation of leukocyte apoptotic process	2	14	286	4417	2.21	0.607498	P30273_FCER1G P13501_CCL5
Biological Process	GO:0035270	6	endocrine system development	2	14	286	4417	2.21	0.607498	P04083_ANXA1 P02647_APOA1
Biological Process	GO:0050856	8	regulation of T cell receptor signaling pathway	2	14	286	4417	2.21	0.607498	Q12913_PTPRJ P51452_DUSP3
Biological Process	GO:0001836	8	release of cytochrome c from mitochondria	2	14	286	4417	2.21	0.607498	P10909_CLU P55957_BID
Biological Process	GO:0060396	11	growth hormone receptor signaling pathway	2	14	286	4417	2.21	0.607498	P07948_LYN P27986_PIK3R1
Biological Process	GO:0032655	6	regulation of interleukin-12 production	2	14	286	4417	2.21	0.607498	P07996_THBS1 P16671_CD36
Biological Process	GO:0009306	8	protein secretion	2	14	286	4417	2.21	0.607498	P08567_PLEK P07948_LYN
Biological Process	GO:0035264	4	multicellular organism growth	2	14	286	4417	2.21	0.607498	Q9HB21_PLEKHA1 P35611_ADD1
Biological Process	GO:0046638	11	positive regulation of alpha-beta T cell differentiation	2	14	286	4417	2.21	0.607498	P27987_ITPKB P43405_SYK
Biological Process	GO:0031111	9	negative regulation of microtubule polymerization or depolymerization	2	14	286	4417	2.21	0.607498	Q99501_GAS2L1 P37840_SNCA
Biological Process	GO:0050885	7	neuromuscular process controlling balance	2	14	286	4417	2.21	0.607498	P10253_GAA P05067_APP
Biological Process	GO:0006026	6	aminoglycan catabolic process	2	14	286	4417	2.21	0.607498	P51688_SGSH P01137_TGFB1
Biological Process	GO:0071378	10	cellular response to growth hormone stimulus	2	14	286	4417	2.21	0.607498	P07948_LYN P27986_PIK3R1
Biological Process	GO:0051216	7	cartilage development	2	14	286	4417	2.21	0.607498	P07996_THBS1 P01137_TGFB1
Biological Process	GO:0002824	8	positive regulation of adaptive immune response based on somatic recombination of immune receptors built from immunoglobulin superfamily domains	2	14	286	4417	2.21	0.607498	P01024_C3 P30273_FCER1G
Biological Process	GO:0032436	11	positive regulation of proteasomal ubiquitin-dependent protein catabolic process	2	15	286	4417	2.06	0.632904	P10909_CLU P98082_DAB2
Biological Process	GO:1901800	10	positive regulation of proteasomal protein catabolic process	2	15	286	4417	2.06	0.632904	P10909_CLU P98082_DAB2
Biological Process	GO:0032092	6	positive regulation of protein binding	2	15	286	4417	2.06	0.632904	P49407_ARRB1 P35611_ADD1
Biological Process	GO:0002708	8	positive regulation of lymphocyte mediated immunity	2	15	286	4417	2.06	0.632904	P01024_C3 P30273_FCER1G
Biological Process	GO:0051153	7	regulation of striated muscle cell differentiation	2	15	286	4417	2.06	0.632904	Q13418_ILK P01137_TGFB1
Biological Process	GO:0007269	9	neurotransmitter secretion	2	15	286	4417	2.06	0.632904	Q99719_SEPT5 O15400_STX7
Biological Process	GO:2001242	9	regulation of intrinsic apoptotic signaling pathway	2	15	286	4417	2.06	0.632904	P10909_CLU P12931_SRC
Biological Process	GO:0002705	7	positive regulation of leukocyte mediated immunity	2	15	286	4417	2.06	0.632904	P01024_C3 P30273_FCER1G
Biological Process	GO:0032768	7	regulation of monooxygenase activity	2	15	286	4417	2.06	0.632904	P02649_APOE P37840_SNCA
Biological Process	GO:0048278	6	vesicle docking	2	15	286	4417	2.06	0.632904	Q15833_STXBP2 P08567_PLEK
Biological Process	GO:0007188	9	adenylate cyclase-modulating G-protein coupled receptor signaling pathway	2	15	286	4417	2.06	0.632904	P50148_GNAQ P21333_FLNA
Biological Process	GO:0046887	8	positive regulation of hormone secretion	2	15	286	4417	2.06	0.632904	P49407_ARRB1 Q8NE86_MCU
Biological Process	GO:0034754	6	cellular hormone metabolic process	2	16	286	4417	1.93	0.656671	P02766_TTR Q9HB21_PLEKHA1
Biological Process	GO:0002763	8	positive regulation of myeloid leukocyte differentiation	2	16	286	4417	1.93	0.656671	P02776_PF4 P00918_CA2
Biological Process	GO:0060416	8	response to growth hormone stimulus	2	16	286	4417	1.93	0.656671	P07948_LYN P27986_PIK3R1
Biological Process	GO:0043525	9	positive regulation of neuron apoptotic process	2	16	286	4417	1.93	0.656671	Q13315_ATM Q14116_IL18
Biological Process	GO:0070374	10	positive regulation of ERK1 and ERK2 cascade	2	16	286	4417	1.93	0.656671	P49407_ARRB1 P12931_SRC
Biological Process	GO:0042177	8	negative regulation of protein catabolic process	2	16	286	4417	1.93	0.656671	P07093_SERPINE2 P21333_FLNA
Biological Process	GO:1901216	7	positive regulation of neuron death	2	16	286	4417	1.93	0.656671	Q13315_ATM Q14116_IL18
Biological Process	GO:0007187	8	G-protein coupled receptor signaling pathway, coupled to cyclic nucleotide second messenger	2	16	286	4417	1.93	0.656671	P50148_GNAQ P21333_FLNA
Biological Process	GO:0034332	6	adherens junction organization	2	16	286	4417	1.93	0.656671	P12814_ACTN1 P18206_VCL
Biological Process	GO:0045931	7	positive regulation of mitotic cell cycle	2	16	286	4417	1.93	0.656671	P05067_APP P51452_DUSP3
Biological Process	GO:0061180	9	mammary gland epithelium development	2	16	286	4417	1.93	0.656671	P12931_SRC P01137_TGFB1
Biological Process	GO:0002821	7	positive regulation of adaptive immune response	2	16	286	4417	1.93	0.656671	P01024_C3 P30273_FCER1G
Biological Process	GO:0031057	10	negative regulation of histone modification	2	16	286	4417	1.93	0.656671	P51608_MECP2 P37840_SNCA
Biological Process	GO:0046637	10	regulation of alpha-beta T cell differentiation	2	16	286	4417	1.93	0.656671	P27987_ITPKB P43405_SYK
Biological Process	GO:0031100	7	organ regeneration	2	17	286	4417	1.82	0.678904	P02647_APOA1 P01137_TGFB1
Biological Process	GO:0090003	7	regulation of establishment of protein localization to plasma membrane	2	17	286	4417	1.82	0.678904	Q6PJW8_CNST P27986_PIK3R1
Biological Process	GO:0006664	7	glycolipid metabolic process	2	17	286	4417	1.82	0.678904	Q13510_ASAH1 P10619_CTSA
Biological Process	GO:0046324	7	regulation of glucose import	2	17	286	4417	1.82	0.678904	P27986_PIK3R1 Q8WU39_MZB1
Biological Process	GO:0045667	6	regulation of osteoblast differentiation	2	17	286	4417	1.82	0.678904	Q9NR12_PDLIM7 Q13418_ILK
Biological Process	GO:0043154	11	negative regulation of cysteine-type endopeptidase activity involved in apoptotic process	2	17	286	4417	1.82	0.678904	P07996_THBS1 P12931_SRC
Biological Process	GO:0006730	5	one-carbon metabolic process	2	17	286	4417	1.82	0.678904	Q8N1Q1_CA13 P00918_CA2
Biological Process	GO:0048259	8	regulation of receptor-mediated endocytosis	2	18	286	4417	1.72	0.699702	P98082_DAB2 P02656_APOC3
Biological Process	GO:0016485	7	protein processing	2	18	286	4417	1.72	0.699702	P10124_SRGN P29466_CASP1
Biological Process	GO:0050690	8	regulation of defense response to virus by virus	2	18	286	4417	1.72	0.699702	Q6VY07_PACS1 P20963_CD247
Biological Process	GO:0050768	10	negative regulation of neurogenesis	2	18	286	4417	1.72	0.699702	Q9NQC3_RTN4 P01137_TGFB1
Biological Process	GO:0032480	7	negative regulation of type I interferon production	2	19	286	4417	1.63	0.719158	P41226_UBA7 Q86UT6_NLRX1
Biological Process	GO:0008156	9	negative regulation of DNA replication	2	19	286	4417	1.63	0.719158	O15357_INPPL1 P01137_TGFB1
Biological Process	GO:0050679	7	positive regulation of epithelial cell proliferation	2	19	286	4417	1.63	0.719158	P05106_ITGB3 P01137_TGFB1
Biological Process	GO:0022612	8	gland morphogenesis	2	19	286	4417	1.63	0.719158	P12931_SRC P01137_TGFB1
Biological Process	GO:0007612	8	learning	2	19	286	4417	1.63	0.719158	P05067_APP P51608_MECP2
Biological Process	GO:2001235	9	positive regulation of apoptotic signaling pathway	2	19	286	4417	1.63	0.719158	P10909_CLU P55957_BID
Biological Process	GO:2000117	10	negative regulation of cysteine-type endopeptidase activity	2	19	286	4417	1.63	0.719158	P07996_THBS1 P12931_SRC
Biological Process	GO:0031330	7	negative regulation of cellular catabolic process	2	20	286	4417	1.54	0.737357	P09467_FBP1 P02656_APOC3
Biological Process	GO:0035108	7	limb morphogenesis	2	20	286	4417	1.54	0.737357	Q12797_ASPH P50148_GNAQ
Biological Process	GO:0051341	6	regulation of oxidoreductase activity	2	20	286	4417	1.54	0.737357	P02649_APOE P37840_SNCA
Biological Process	GO:0035107	6	appendage morphogenesis	2	20	286	4417	1.54	0.737357	Q12797_ASPH P50148_GNAQ
Biological Process	GO:0060173	6	limb development	2	20	286	4417	1.54	0.737357	Q12797_ASPH P50148_GNAQ
Biological Process	GO:0030203	6	glycosaminoglycan metabolic process	2	20	286	4417	1.54	0.737357	P51688_SGSH P01137_TGFB1
Biological Process	GO:0022406	4	membrane docking	2	20	286	4417	1.54	0.737357	Q15833_STXBP2 P08567_PLEK
Biological Process	GO:0048736	5	appendage development	2	20	286	4417	1.54	0.737357	Q12797_ASPH P50148_GNAQ
Biological Process	GO:0007249	8	I-kappaB kinase/NF-kappaB cascade	2	20	286	4417	1.54	0.737357	P08571_CD14 Q06187_BTK

## Sheet: Q2_protein_GO_enrichment
GO Terms Level 1	GO Terms ID	GO Terms Level	GO Terms Description	Mapping	Background	All Mapping	All Background	Fold Enrichment	Fisher' exact Pvalue	Related Protein
Cellular Component	GO:0015629	9	actin cytoskeleton	31	154	304	4724	3.13	2.24792e-08	P60981_DSTN P33241_LSP1 O95786_DDX58 Q92614_MYO18A O00160_MYO1F Q7Z406_MYH14 P47756_CAPZB Q9NYL9_TMOD3 Q13576_IQGAP2 O00499_BIN1 P36871_PGM1 O14745_SLC9A3R1 Q14847_LASP1 Q01518_CAP1 P35579_MYH9 P68032_ACTC1 P23528_CFL1 O14639_ABLIM1 Q6JBY9_RCSD1 O15144_ARPC2 Q96HC4_PDLIM5 P52907_CAPZA1 P40121_CAPG Q9UHD8_SEPT9 O15145_ARPC3 Q16181_SEPT7 P60660_MYL6 P06753_TPM3 O14950_MYL12B P61158_ACTR3 P47755_CAP…
Cellular Component	GO:0071944	4	cell periphery	97	903	304	4724	1.67	4.3407e-08	P22681_CBL Q9Y2Q0_ATP8A1 Q12955_ANK3 Q6P1M0_SLC27A4 P62993_GRB2 Q9BX67_JAM3 O95786_DDX58 P16298_PPP3CB Q93052_LPP Q8WUD1_RAB2B P61586_RHOA Q9UGI8_TES P23528_CFL1 Q05655_PRKCD P16333_NCK1 O15144_ARPC2 Q8WXH0_SYNE2 Q08722_CD47 Q14289_PTK2B P04004_VTN P04899_GNAI2 Q8N335_GPD1L P62834_RAP1A Q15283_RASA2 P60981_DSTN P33241_LSP1 Q02750_MAP2K1 P05771_PRKCB Q99816_TSG101 P11279_LAMP1 Q9UDY2_TJP2 P47756_C…
Cellular Component	GO:0042995	4	cell projection	49	334	304	4724	2.28	4.35658e-08	Q00577_PURA P35813_PPM1A Q12955_ANK3 Q6P1M0_SLC27A4 O95786_DDX58 Q9NZR1_TMOD2 Q15836_VAMP3 Q5BJF6_ODF2 Q7L576_CYFIP1 O00499_BIN1 Q14344_GNA13 P61586_RHOA Q7Z4W1_DCXR P35579_MYH9 P23528_CFL1 P41208_CETN2 Q9NUQ9_FAM49B O15144_ARPC2 P31150_GDI1 Q8WXH0_SYNE2 Q14289_PTK2B P42336_PIK3CA P28482_MAPK1 P61158_ACTR3 Q13464_ROCK1 Q07960_ARHGAP1 P49023_PXN Q02750_MAP2K1 Q16555_DPYSL2 Q14141_SEPT6 P11279_LAMP…
Cellular Component	GO:0005938	8	cell cortex	21	94	304	4724	3.47	1.29779e-06	P60981_DSTN Q02750_MAP2K1 O00160_MYO1F Q14141_SEPT6 P47756_CAPZB Q14247_CTTN P61586_RHOA Q14847_LASP1 Q01518_CAP1 P35579_MYH9 P23528_CFL1 Q9UJU6_DBNL P31751_AKT2 Q14289_PTK2B Q05397_PTK2 Q8WYJ6_SEPT1 Q13586_STIM1 P04921_GYPC Q16181_SEPT7 P47755_CAPZA2 P49023_PXN
Cellular Component	GO:0005886	5	plasma membrane	88	870	304	4724	1.57	3.9593e-06	P22681_CBL Q9Y2Q0_ATP8A1 Q12955_ANK3 Q6P1M0_SLC27A4 P62993_GRB2 Q9BX67_JAM3 O95786_DDX58 P16298_PPP3CB Q93052_LPP Q8WUD1_RAB2B P61586_RHOA Q9UGI8_TES P23528_CFL1 Q05655_PRKCD O15144_ARPC2 P16333_NCK1 Q8WXH0_SYNE2 Q08722_CD47 Q14289_PTK2B P04004_VTN P04899_GNAI2 Q8N335_GPD1L P62834_RAP1A Q15283_RASA2 P33241_LSP1 Q02750_MAP2K1 P05771_PRKCB Q99816_TSG101 P11279_LAMP1 Q9UDY2_TJP2 Q15208_STK38 P07355_…
Cellular Component	GO:0005856	8	cytoskeleton	70	660	304	4724	1.65	1.25634e-05	P23458_JAK1 Q12955_ANK3 O95786_DDX58 Q6WCQ1_MPRIP Q7Z406_MYH14 Q9NZQ3_NCKIPSD P36871_PGM1 P61586_RHOA P23528_CFL1 P41208_CETN2 P32019_INPP5B O15144_ARPC2 Q8WXH0_SYNE2 P52907_CAPZA1 Q14289_PTK2B P04899_GNAI2 Q14019_COTL1 P60660_MYL6 P06753_TPM3 Q13464_ROCK1 P60981_DSTN P33241_LSP1 Q02750_MAP2K1 P47756_CAPZB Q8TDZ2_MICAL1 P50995_ANXA11 O14639_ABLIM1 Q96HC4_PDLIM5 Q86XR8_CEP57 O43813_LANCL1 P40121_C…
Cellular Component	GO:0031252	4	cell leading edge	22	121	304	4724	2.83	2.11205e-05	O95786_DDX58 Q7L576_CYFIP1 P47756_CAPZB Q14247_CTTN P61586_RHOA O14745_SLC9A3R1 P35579_MYH9 P23528_CFL1 O15144_ARPC2 Q8WXH0_SYNE2 Q2M2I8_AAK1 Q13574_DGKZ Q9UJU6_DBNL P31751_AKT2 Q14289_PTK2B O15145_ARPC3 P42336_PIK3CA Q05397_PTK2 P61158_ACTR3 P08670_VIM Q07960_ARHGAP1 P49023_PXN
Cellular Component	GO:0030027	5	lamellipodium	15	61	304	4724	3.82	2.12588e-05	Q8WXH0_SYNE2 Q7L576_CYFIP1 Q9UJU6_DBNL Q13574_DGKZ P31751_AKT2 Q14289_PTK2B P47756_CAPZB P42336_PIK3CA O15145_ARPC3 Q05397_PTK2 Q14247_CTTN P61586_RHOA P61158_ACTR3 P23528_CFL1 P49023_PXN
Cellular Component	GO:0044448	9	cell cortex part	13	47	304	4724	4.3	2.65987e-05	P60981_DSTN O00160_MYO1F Q14141_SEPT6 P47756_CAPZB Q8WYJ6_SEPT1 P04921_GYPC Q13586_STIM1 Q16181_SEPT7 Q14847_LASP1 P35579_MYH9 Q01518_CAP1 P23528_CFL1 P47755_CAPZA2
Cellular Component	GO:0044463	5	cell projection part	23	137	304	4724	2.61	4.69829e-05	Q12955_ANK3 Q02750_MAP2K1 Q6P1M0_SLC27A4 Q16555_DPYSL2 O95786_DDX58 Q9NZR1_TMOD2 Q5BJF6_ODF2 Q14141_SEPT6 O00499_BIN1 Q14344_GNA13 P61586_RHOA O14745_SLC9A3R1 P23528_CFL1 P41208_CETN2 P00813_ADA Q8WXH0_SYNE2 P00441_SOD1 O43665_RGS10 Q2M2I8_AAK1 P31751_AKT2 Q14289_PTK2B Q16181_SEPT7 P28482_MAPK1
Cellular Component	GO:0044430	9	cytoskeletal part	52	478	304	4724	1.69	0.000129763	Q5BJF6_ODF2 O00160_MYO1F Q7Z406_MYH14 Q9NZQ3_NCKIPSD Q9NYL9_TMOD3 Q14847_LASP1 Q01518_CAP1 P35579_MYH9 P23528_CFL1 P41208_CETN2 Q6JBY9_RCSD1 O15144_ARPC2 P52907_CAPZA1 Q9Y237_PIN4 Q14289_PTK2B Q8WYJ6_SEPT1 P04899_GNAI2 P60660_MYL6 P06753_TPM3 P28482_MAPK1 P61158_ACTR3 Q13464_ROCK1 P49023_PXN Q9BT25_HAUS8 P60981_DSTN Q02750_MAP2K1 Q92614_MYO18A Q14141_SEPT6 P47756_CAPZB Q13576_IQGAP2 Q8TDZ2_MICAL1…
Cellular Component	GO:0030054	2	cell junction	25	171	304	4724	2.27	0.000193332	Q12955_ANK3 Q02750_MAP2K1 Q9BX67_JAM3 O95786_DDX58 Q15836_VAMP3 Q7L576_CYFIP1 Q9UDY2_TJP2 Q93052_LPP P61586_RHOA Q14847_LASP1 Q9UGI8_TES P35579_MYH9 Q05655_PRKCD P00813_ADA O15144_ARPC2 Q96HC4_PDLIM5 Q8WXH0_SYNE2 Q68EM7_ARHGAP17 P61224_RAP1B Q14289_PTK2B Q05397_PTK2 P28482_MAPK1 O43566_RGS14 P61158_ACTR3 P49023_PXN
Cellular Component	GO:0030863	10	cortical cytoskeleton	9	29	304	4724	4.82	0.000341426	P60981_DSTN P04921_GYPC Q14847_LASP1 Q01518_CAP1 P35579_MYH9 O00160_MYO1F P23528_CFL1 P47756_CAPZB P47755_CAPZA2
Cellular Component	GO:0032838	8	cell projection cytoplasm	5	8	304	4724	9.71	0.000945125	P00813_ADA Q02750_MAP2K1 P00441_SOD1 Q16181_SEPT7 P28482_MAPK1
Cellular Component	GO:0043005	5	neuron projection	23	169	304	4724	2.11	0.00102185	Q00577_PURA P35813_PPM1A Q12955_ANK3 Q02750_MAP2K1 Q16555_DPYSL2 Q9NZR1_TMOD2 Q15836_VAMP3 Q7L576_CYFIP1 P11279_LAMP1 Q14141_SEPT6 O00499_BIN1 P61586_RHOA P00813_ADA P31150_GDI1 P00441_SOD1 O43665_RGS10 Q2M2I8_AAK1 P09417_QDPR Q14289_PTK2B P17252_PRKCA Q9BPU6_DPYSL5 Q16181_SEPT7 P28482_MAPK1
Cellular Component	GO:0005811	8	lipid particle	7	20	304	4724	5.44	0.00119143	P51148_RAB5C P07355_ANXA2 P48449_LSS P51572_BCAP31 O60664_PLIN3 P61224_RAP1B P00387_CYB5R3
Cellular Component	GO:0016459	10	myosin complex	6	15	304	4724	6.22	0.00184731	Q92614_MYO18A P60660_MYL6 P35579_MYH9 O00160_MYO1F O14950_MYL12B Q7Z406_MYH14
Cellular Component	GO:0032839	9	dendrite cytoplasm	4	5	304	4724	12.43	0.00237146	P00813_ADA Q02750_MAP2K1 P00441_SOD1 P28482_MAPK1
Cellular Component	GO:0070161	3	anchoring junction	13	77	304	4724	2.62	0.00328942	Q02750_MAP2K1 Q9BX67_JAM3 O15144_ARPC2 Q8WXH0_SYNE2 Q9UDY2_TJP2 Q14289_PTK2B Q93052_LPP Q05397_PTK2 Q14847_LASP1 Q9UGI8_TES P28482_MAPK1 P35579_MYH9 P49023_PXN
Cellular Component	GO:0033267	7	axon part	8	32	304	4724	3.88	0.00348075	Q12955_ANK3 Q02750_MAP2K1 O43665_RGS10 Q2M2I8_AAK1 Q14141_SEPT6 O00499_BIN1 Q16181_SEPT7 P28482_MAPK1
Cellular Component	GO:0030055	3	cell-substrate junction	11	60	304	4724	2.85	0.00433516	Q02750_MAP2K1 O15144_ARPC2 Q8WXH0_SYNE2 Q14289_PTK2B Q93052_LPP Q05397_PTK2 Q14847_LASP1 P28482_MAPK1 Q9UGI8_TES P61158_ACTR3 P49023_PXN
Cellular Component	GO:0045202	2	synapse	14	92	304	4724	2.36	0.00538728	Q12955_ANK3 Q96HC4_PDLIM5 Q15836_VAMP3 Q7L576_CYFIP1 Q2M2I8_AAK1 Q9UJU6_DBNL Q14141_SEPT6 Q14289_PTK2B O00499_BIN1 Q9Y2H0_DLGAP4 Q16181_SEPT7 P35579_MYH9 O43566_RGS14 P61158_ACTR3
Cellular Component	GO:0042641	10	actomyosin	7	27	304	4724	4.03	0.00621821	Q16181_SEPT7 Q92614_MYO18A P06753_TPM3 P35579_MYH9 P68032_ACTC1 O14950_MYL12B Q9UHD8_SEPT9
Cellular Component	GO:0019897	7	extrinsic to plasma membrane	7	28	304	4724	3.88	0.00749737	Q9NQC7_CYLD P00747_PLG Q14344_GNA13 Q9UK08_GNG8 P07355_ANXA2 P04899_GNAI2 Q2M2I8_AAK1
Cellular Component	GO:0008290	10	F-actin capping protein complex	4	7	304	4724	8.88	0.00753384	P52907_CAPZA1 P40121_CAPG P47756_CAPZB P47755_CAPZA2
Cellular Component	GO:0005912	4	adherens junction	12	75	304	4724	2.49	0.00767864	Q02750_MAP2K1 O15144_ARPC2 Q8WXH0_SYNE2 Q9UDY2_TJP2 Q14289_PTK2B Q93052_LPP Q05397_PTK2 Q14847_LASP1 P28482_MAPK1 P35579_MYH9 Q9UGI8_TES P49023_PXN
Cellular Component	GO:0005925	6	focal adhesion	10	57	304	4724	2.73	0.00955831	Q02750_MAP2K1 O15144_ARPC2 Q8WXH0_SYNE2 Q14289_PTK2B Q93052_LPP Q05397_PTK2 Q14847_LASP1 P28482_MAPK1 Q9UGI8_TES P49023_PXN
Cellular Component	GO:0097458	4	neuron part	23	203	304	4724	1.76	0.00995629	Q00577_PURA P35813_PPM1A Q12955_ANK3 Q02750_MAP2K1 Q16555_DPYSL2 Q9NZR1_TMOD2 Q15836_VAMP3 Q7L576_CYFIP1 P11279_LAMP1 Q14141_SEPT6 O00499_BIN1 P61586_RHOA P00813_ADA P31150_GDI1 P00441_SOD1 O43665_RGS10 Q2M2I8_AAK1 P09417_QDPR Q14289_PTK2B P17252_PRKCA Q9BPU6_DPYSL5 Q16181_SEPT7 P28482_MAPK1
Cellular Component	GO:0005924	5	cell-substrate adherens junction	10	58	304	4724	2.68	0.0106964	Q02750_MAP2K1 O15144_ARPC2 Q8WXH0_SYNE2 Q14289_PTK2B Q93052_LPP Q05397_PTK2 Q14847_LASP1 P28482_MAPK1 Q9UGI8_TES P49023_PXN
Cellular Component	GO:0005911	3	cell-cell junction	10	58	304	4724	2.68	0.0106964	Q12955_ANK3 Q9BX67_JAM3 O95786_DDX58 Q68EM7_ARHGAP17 Q9UDY2_TJP2 P61224_RAP1B Q05397_PTK2 P61586_RHOA P35579_MYH9 Q05655_PRKCD
Cellular Component	GO:0044459	6	plasma membrane part	36	370	304	4724	1.51	0.0114291	P22681_CBL P35813_PPM1A Q12955_ANK3 Q6P1M0_SLC27A4 Q9UK08_GNG8 P62993_GRB2 O95786_DDX58 Q15836_VAMP3 P51572_BCAP31 Q14344_GNA13 P61586_RHOA P04234_CD3D P35579_MYH9 P23528_CFL1 Q8WXH0_SYNE2 Q08722_CD47 P00747_PLG P04004_VTN P04899_GNAI2 P28482_MAPK1 Q15283_RASA2 P11279_LAMP1 O14745_SLC9A3R1 P00813_ADA P07355_ANXA2 O43813_LANCL1 Q9NR28_DIABLO Q2M2I8_AAK1 P13747_HLA P31751_AKT2 Q14BN4_SLMAP Q9NQC7_C…
Cellular Component	GO:0043679	8	axon terminus	5	15	304	4724	5.18	0.012878	O00499_BIN1 Q16181_SEPT7 O43665_RGS10 Q2M2I8_AAK1 Q14141_SEPT6
Cellular Component	GO:0030424	6	axon	11	72	304	4724	2.37	0.0156252	Q12955_ANK3 Q02750_MAP2K1 Q16555_DPYSL2 O43665_RGS10 Q2M2I8_AAK1 Q14141_SEPT6 Q14289_PTK2B O00499_BIN1 P61586_RHOA Q16181_SEPT7 P28482_MAPK1
Cellular Component	GO:0044306	6	neuron projection terminus	5	16	304	4724	4.86	0.0163214	O00499_BIN1 Q16181_SEPT7 O43665_RGS10 Q2M2I8_AAK1 Q14141_SEPT6
Cellular Component	GO:0030864	11	cortical actin cytoskeleton	5	17	304	4724	4.57	0.0202904	P60981_DSTN Q14847_LASP1 Q01518_CAP1 O00160_MYO1F P23528_CFL1
Cellular Component	GO:0030425	6	dendrite	10	66	304	4724	2.35	0.0237707	Q00577_PURA P00813_ADA Q02750_MAP2K1 Q16555_DPYSL2 P00441_SOD1 O43665_RGS10 P11279_LAMP1 P17252_PRKCA Q9BPU6_DPYSL5 P28482_MAPK1
Cellular Component	GO:0001726	5	ruffle	10	67	304	4724	2.32	0.0259718	O95786_DDX58 Q7L576_CYFIP1 Q9UJU6_DBNL P31751_AKT2 Q14247_CTTN P61586_RHOA O14745_SLC9A3R1 P35579_MYH9 P23528_CFL1 Q07960_ARHGAP1
Cellular Component	GO:0005903	5	brush border	4	11	304	4724	5.65	0.0293197	Q14344_GNA13 Q6P1M0_SLC27A4 Q7Z4W1_DCXR O14745_SLC9A3R1
Cellular Component	GO:0043025	5	neuronal cell body	10	69	304	4724	2.25	0.0307999	Q00577_PURA P00813_ADA Q02750_MAP2K1 Q16555_DPYSL2 P00441_SOD1 O43665_RGS10 P11279_LAMP1 P17252_PRKCA Q9BPU6_DPYSL5 P28482_MAPK1
Cellular Component	GO:0044449	9	contractile fiber part	8	48	304	4724	2.59	0.0317114	Q12955_ANK3 Q15172_PPP2R5A Q96HC4_PDLIM5 Q8WXH0_SYNE2 Q9NYL9_TMOD3 P06753_TPM3 O14950_MYL12B P68032_ACTC1
Cellular Component	GO:0043296	4	apical junction complex	5	20	304	4724	3.88	0.0355155	Q9BX67_JAM3 P61586_RHOA O95786_DDX58 Q68EM7_ARHGAP17 Q9UDY2_TJP2
Cellular Component	GO:0031526	8	brush border membrane	3	5	304	4724	9.32	0.0360293	Q14344_GNA13 Q6P1M0_SLC27A4 O14745_SLC9A3R1
Cellular Component	GO:0001725	11	stress fiber	5	21	304	4724	3.7	0.041729	Q16181_SEPT7 P06753_TPM3 P35579_MYH9 O14950_MYL12B Q9UHD8_SEPT9
Cellular Component	GO:0032432	10	actin filament bundle	5	21	304	4724	3.7	0.041729	Q16181_SEPT7 P06753_TPM3 P35579_MYH9 O14950_MYL12B Q9UHD8_SEPT9
Cellular Component	GO:0031253	7	cell projection membrane	8	51	304	4724	2.44	0.0423927	Q6P1M0_SLC27A4 O95786_DDX58 Q8WXH0_SYNE2 P31751_AKT2 Q14344_GNA13 P61586_RHOA O14745_SLC9A3R1 P23528_CFL1
Cellular Component	GO:0030016	9	myofibril	8	52	304	4724	2.39	0.0464139	Q12955_ANK3 Q15172_PPP2R5A Q96HC4_PDLIM5 Q8WXH0_SYNE2 Q9NYL9_TMOD3 P06753_TPM3 O14950_MYL12B P68032_ACTC1
Cellular Component	GO:0030017	10	sarcomere	7	42	304	4724	2.59	0.0493637	Q15172_PPP2R5A Q96HC4_PDLIM5 Q8WXH0_SYNE2 P06753_TPM3 P68032_ACTC1 O14950_MYL12B Q9NYL9_TMOD3
Cellular Component	GO:0032156	9	septin cytoskeleton	3	6	304	4724	7.77	0.0517848	Q8WYJ6_SEPT1 Q16181_SEPT7 Q14141_SEPT6
Cellular Component	GO:0031105	10	septin complex	3	6	304	4724	7.77	0.0517848	Q8WYJ6_SEPT1 Q16181_SEPT7 Q14141_SEPT6
Cellular Component	GO:0019898	4	extrinsic to membrane	7	43	304	4724	2.53	0.0544147	Q9NQC7_CYLD P00747_PLG Q14344_GNA13 Q9UK08_GNG8 P07355_ANXA2 P04899_GNAI2 Q2M2I8_AAK1
Cellular Component	GO:0043292	8	contractile fiber	8	54	304	4724	2.3	0.0551687	Q12955_ANK3 Q15172_PPP2R5A Q96HC4_PDLIM5 Q8WXH0_SYNE2 Q9NYL9_TMOD3 P06753_TPM3 O14950_MYL12B P68032_ACTC1
Cellular Component	GO:0044456	3	synapse part	8	54	304	4724	2.3	0.0551687	Q12955_ANK3 Q96HC4_PDLIM5 Q2M2I8_AAK1 Q9UJU6_DBNL Q14141_SEPT6 Q14289_PTK2B O00499_BIN1 O43566_RGS14
Cellular Component	GO:0044297	4	cell body	10	78	304	4724	1.99	0.0602418	Q00577_PURA P00813_ADA Q02750_MAP2K1 Q16555_DPYSL2 P00441_SOD1 O43665_RGS10 P11279_LAMP1 P17252_PRKCA Q9BPU6_DPYSL5 P28482_MAPK1
Cellular Component	GO:0042383	6	sarcolemma	5	24	304	4724	3.24	0.0638036	Q12955_ANK3 Q14BN4_SLMAP Q05397_PTK2 P07355_ANXA2 P11279_LAMP1
Cellular Component	GO:0005759	10	mitochondrial matrix	18	180	304	4724	1.55	0.0678435	P48735_IDH2 P54098_POLG Q9P0J1_PDP1 P04179_SOD2 P05165_PCCA Q9Y2Q3_GSTK1 P16219_ACADS Q99798_ACO2 Q9UKU7_ACAD8 Q02252_ALDH6A1 Q16698_DECR1 P00441_SOD1 P05091_ALDH2 Q9Y237_PIN4 P31937_HIBADH P51649_ALDH5A1 Q9H2U2_PPA2 Q96I99_SUCLG2
Cellular Component	GO:0005885	10	Arp2/3 protein complex	3	7	304	4724	6.66	0.0694852	O15145_ARPC3 O15144_ARPC2 P61158_ACTR3
Cellular Component	GO:0031234	8	extrinsic to internal side of plasma membrane	4	17	304	4724	3.66	0.0911034	Q9NQC7_CYLD Q14344_GNA13 Q9UK08_GNG8 P04899_GNAI2
Cellular Component	GO:0005770	9	late endosome	9	73	304	4724	1.92	0.0937015	P61106_RAB14 Q02750_MAP2K1 Q96FZ7_CHMP6 Q99816_TSG101 Q9UK41_VPS28 O43633_CHMP2A P11279_LAMP1 Q70J99_UNC13D P28482_MAPK1
Cellular Component	GO:0031674	11	I band	5	28	304	4724	2.77	0.100927	Q15172_PPP2R5A Q96HC4_PDLIM5 Q8WXH0_SYNE2 P68032_ACTC1 O14950_MYL12B
Cellular Component	GO:0009898	7	internal side of plasma membrane	6	39	304	4724	2.39	0.101418	Q9NQC7_CYLD Q14344_GNA13 Q9UK08_GNG8 P04899_GNAI2 Q9NR28_DIABLO Q15283_RASA2
Cellular Component	GO:0070160	4	occluding junction	4	18	304	4724	3.45	0.104363	Q9BX67_JAM3 O95786_DDX58 Q68EM7_ARHGAP17 Q9UDY2_TJP2
Cellular Component	GO:0005923	5	tight junction	4	18	304	4724	3.45	0.104363	Q9BX67_JAM3 O95786_DDX58 Q68EM7_ARHGAP17 Q9UDY2_TJP2
Cellular Component	GO:0030496	4	midbody	7	51	304	4724	2.13	0.105663	P61586_RHOA P07355_ANXA2 P31150_GDI1 Q16181_SEPT7 P04899_GNAI2 P50995_ANXA11 Q14141_SEPT6
Cellular Component	GO:0043230	4	extracellular organelle	6	40	304	4724	2.33	0.11017	P11047_LAMC1 P07355_ANXA2 Q08722_CD47 P35579_MYH9 P68032_ACTC1 P08670_VIM
Cellular Component	GO:0070062	6	extracellular vesicular exosome	6	40	304	4724	2.33	0.11017	P11047_LAMC1 P07355_ANXA2 Q08722_CD47 P35579_MYH9 P68032_ACTC1 P08670_VIM
Cellular Component	GO:0065010	5	extracellular membrane-bounded organelle	6	40	304	4724	2.33	0.11017	P11047_LAMC1 P07355_ANXA2 Q08722_CD47 P35579_MYH9 P68032_ACTC1 P08670_VIM
Cellular Component	GO:0034704	8	calcium channel complex	2	2	304	4724	15.54	0.12418	P35813_PPM1A Q15257_PPP2R4
Cellular Component	GO:0014069	10	postsynaptic density	4	20	304	4724	3.11	0.132944	Q96HC4_PDLIM5 O43566_RGS14 Q9UJU6_DBNL Q14289_PTK2B
Cellular Component	GO:0005902	5	microvillus	4	20	304	4724	3.11	0.132944	Q13576_IQGAP2 Q6P1M0_SLC27A4 Q7Z4W1_DCXR O14745_SLC9A3R1
Cellular Component	GO:0005834	9	heterotrimeric G-protein complex	3	12	304	4724	3.88	0.177279	Q14344_GNA13 Q9UK08_GNG8 P04899_GNAI2
Cellular Component	GO:0032154	6	cleavage furrow	4	23	304	4724	2.7	0.180078	P61586_RHOA Q16181_SEPT7 P35579_MYH9 Q14141_SEPT6
Cellular Component	GO:0034703	7	cation channel complex	2	3	304	4724	10.36	0.180379	P35813_PPM1A Q15257_PPP2R4
Cellular Component	GO:0043220	6	Schmidt-Lanterman incisure	2	3	304	4724	10.36	0.180379	Q9BX67_JAM3 P07355_ANXA2
Cellular Component	GO:0005769	9	early endosome	10	99	304	4724	1.57	0.182419	P61106_RAB14 P32019_INPP5B Q02750_MAP2K1 P51148_RAB5C P07355_ANXA2 Q99816_TSG101 P13747_HLA O60784_TOM1 P28482_MAPK1 Q8NEU8_APPL2
Cellular Component	GO:0031256	7	leading edge membrane	5	35	304	4724	2.22	0.183764	P61586_RHOA O95786_DDX58 Q8WXH0_SYNE2 P31751_AKT2 P23528_CFL1
Cellular Component	GO:0030018	12	Z disc	4	24	304	4724	2.59	0.196688	Q15172_PPP2R5A Q96HC4_PDLIM5 Q8WXH0_SYNE2 O14950_MYL12B
Cellular Component	GO:0044291	4	cell-cell contact zone	3	13	304	4724	3.59	0.201108	Q12955_ANK3 Q05397_PTK2 Q9BX67_JAM3
Cellular Component	GO:0045121	4	membrane raft	7	62	304	4724	1.75	0.204689	P22681_CBL P04899_GNAI2 Q96C19_EFHD2 Q9BXL7_CARD11 P28482_MAPK1 Q14289_PTK2B P06239_LCK
Cellular Component	GO:0032155	5	cell division site part	4	25	304	4724	2.49	0.213652	P61586_RHOA Q16181_SEPT7 P35579_MYH9 Q14141_SEPT6
Cellular Component	GO:0032153	4	cell division site	4	25	304	4724	2.49	0.213652	P61586_RHOA Q16181_SEPT7 P35579_MYH9 Q14141_SEPT6
Cellular Component	GO:0043218	5	compact myelin	2	4	304	4724	7.77	0.232984	Q9BX67_JAM3 P07355_ANXA2
Cellular Component	GO:0016461	11	unconventional myosin complex	2	4	304	4724	7.77	0.232984	P60660_MYL6 O00160_MYO1F
Cellular Component	GO:0048770	10	pigment granule	7	65	304	4724	1.67	0.236189	Q14344_GNA13 P51148_RAB5C P07355_ANXA2 P50995_ANXA11 P40121_CAPG P11279_LAMP1 P31946_YWHAB
Cellular Component	GO:0042470	11	melanosome	7	65	304	4724	1.67	0.236189	Q14344_GNA13 P51148_RAB5C P07355_ANXA2 P50995_ANXA11 P40121_CAPG P11279_LAMP1 P31946_YWHAB
Cellular Component	GO:0005604	5	basement membrane	3	15	304	4724	3.11	0.249634	P11047_LAMC1 P07355_ANXA2 Q01196_RUNX1
Cellular Component	GO:0005929	8	cilium	5	40	304	4724	1.94	0.252807	Q9NUQ9_FAM49B Q16181_SEPT7 Q5BJF6_ODF2 P41208_CETN2 P17252_PRKCA
Cellular Component	GO:0070531	10	BRCA1-A complex	2	5	304	4724	6.22	0.282222	Q96RL1_UIMC1 Q9NWV8_BABAM1
Cellular Component	GO:0034993	12	SUN-KASH complex	2	5	304	4724	6.22	0.282222	Q8WXH0_SYNE2 Q9UH99_SUN2
Cellular Component	GO:0005942	10	phosphatidylinositol 3-kinase complex	2	5	304	4724	6.22	0.282222	P42336_PIK3CA O00329_PIK3CD
Cellular Component	GO:0034992	11	microtubule organizing center attachment site	2	5	304	4724	6.22	0.282222	Q8WXH0_SYNE2 Q9UH99_SUN2
Cellular Component	GO:0031012	2	extracellular matrix	5	43	304	4724	1.81	0.296524	P04004_VTN P11047_LAMC1 P07355_ANXA2 P00441_SOD1 Q01196_RUNX1
Cellular Component	GO:0032587	8	ruffle membrane	4	30	304	4724	2.07	0.301903	P61586_RHOA O95786_DDX58 P31751_AKT2 P23528_CFL1
Cellular Component	GO:0005882	10	intermediate filament	3	18	304	4724	2.59	0.322723	Q8TDZ2_MICAL1 P08670_VIM Q9NZQ3_NCKIPSD
Cellular Component	GO:0031258	8	lamellipodium membrane	2	6	304	4724	5.18	0.32831	Q8WXH0_SYNE2 P23528_CFL1
Cellular Component	GO:0016460	11	myosin II complex	2	6	304	4724	5.18	0.32831	P35579_MYH9 O14950_MYL12B
Cellular Component	GO:0005865	11	striated muscle thin filament	2	6	304	4724	5.18	0.32831	P06753_TPM3 Q9NYL9_TMOD3
Cellular Component	GO:0005952	6	cAMP-dependent protein kinase complex	2	6	304	4724	5.18	0.32831	P22694_PRKACB P10644_PRKAR1A
Cellular Component	GO:0005814	12	centriole	3	19	304	4724	2.45	0.346769	Q5BJF6_ODF2 Q13464_ROCK1 P41208_CETN2
Cellular Component	GO:0044420	3	extracellular matrix part	3	19	304	4724	2.45	0.346769	P11047_LAMC1 P07355_ANXA2 Q01196_RUNX1
Cellular Component	GO:0005884	10	actin filament	3	19	304	4724	2.45	0.346769	P68032_ACTC1 O00160_MYO1F Q6JBY9_RCSD1
Cellular Component	GO:0036379	10	myofilament	2	7	304	4724	4.44	0.371447	P06753_TPM3 Q9NYL9_TMOD3
Cellular Component	GO:0071203	8	WASH complex	2	7	304	4724	4.44	0.371447	P52907_CAPZA1 P47756_CAPZB
Cellular Component	GO:0031901	11	early endosome membrane	5	49	304	4724	1.59	0.385836	P61106_RAB14 P32019_INPP5B P51148_RAB5C P13747_HLA Q8NEU8_APPL2
Cellular Component	GO:0045211	5	postsynaptic membrane	3	21	304	4724	2.22	0.393936	Q12955_ANK3 Q96HC4_PDLIM5 O43566_RGS14
Cellular Component	GO:0005930	8	axoneme	2	8	304	4724	3.88	0.411823	Q16181_SEPT7 Q5BJF6_ODF2
Cellular Component	GO:0034702	6	ion channel complex	2	8	304	4724	3.88	0.411823	P35813_PPM1A Q15257_PPP2R4
Cellular Component	GO:0005771	10	multivesicular body	2	8	304	4724	3.88	0.411823	Q99816_TSG101 P11279_LAMP1
Cellular Component	GO:0044450	11	microtubule organizing center part	4	37	304	4724	1.68	0.426818	Q5BJF6_ODF2 Q13464_ROCK1 P41208_CETN2 P06239_LCK
Cellular Component	GO:0008287	4	protein serine/threonine phosphatase complex	3	23	304	4724	2.03	0.439501	Q15172_PPP2R5A P16298_PPP3CB Q15257_PPP2R4
Cellular Component	GO:0043204	6	perikaryon	2	9	304	4724	3.45	0.449613	Q02750_MAP2K1 P28482_MAPK1
Cellular Component	GO:0044304	8	main axon	2	9	304	4724	3.45	0.449613	Q12955_ANK3 O00499_BIN1
Cellular Component	GO:0045111	9	intermediate filament cytoskeleton	4	40	304	4724	1.55	0.4782	Q8TDZ2_MICAL1 O43566_RGS14 P08670_VIM Q9NZQ3_NCKIPSD
Cellular Component	GO:0045335	11	phagocytic vesicle	4	41	304	4724	1.52	0.494855	P61106_RAB14 P32019_INPP5B P50995_ANXA11 P13747_HLA
Cellular Component	GO:0005640	12	nuclear outer membrane	2	11	304	4724	2.83	0.518086	Q8WXH0_SYNE2 P80303_NUCB2
Cellular Component	GO:0000159	6	protein phosphatase type 2A complex	2	11	304	4724	2.83	0.518086	Q15172_PPP2R5A Q15257_PPP2R4
Cellular Component	GO:0097060	4	synaptic membrane	3	27	304	4724	1.73	0.52461	Q12955_ANK3 Q96HC4_PDLIM5 O43566_RGS14
Cellular Component	GO:0005905	5	coated pit	3	28	304	4724	1.66	0.544493	Q9UBC2_EPS15L1 Q9Y6I3_EPN1 Q2M2I8_AAK1
Cellular Component	GO:0014704	5	intercalated disc	2	12	304	4724	2.59	0.549068	Q12955_ANK3 Q05397_PTK2
Cellular Component	GO:0030426	6	growth cone	3	29	304	4724	1.61	0.563792	Q16555_DPYSL2 Q9NZR1_TMOD2 Q14289_PTK2B
Cellular Component	GO:0031513	10	nonmotile primary cilium	2	13	304	4724	2.39	0.578065	P41208_CETN2 P17252_PRKCA
Cellular Component	GO:0000784	13	nuclear chromosome, telomeric region	2	13	304	4724	2.39	0.578065	Q00577_PURA Q9UH99_SUN2
Cellular Component	GO:0043209	4	myelin sheath	2	13	304	4724	2.39	0.578065	Q9BX67_JAM3 P07355_ANXA2
Cellular Component	GO:0005901	7	caveola	2	14	304	4724	2.22	0.605203	P22681_CBL P28482_MAPK1
Cellular Component	GO:0008021	12	synaptic vesicle	2	14	304	4724	2.22	0.605203	O00499_BIN1 Q14141_SEPT6
Cellular Component	GO:0072372	9	primary cilium	2	15	304	4724	2.07	0.6306	P41208_CETN2 P17252_PRKCA
Cellular Component	GO:0001772	7	immunological synapse	2	17	304	4724	1.83	0.676614	P35579_MYH9 P06239_LCK
Cellular Component	GO:0005637	12	nuclear inner membrane	2	20	304	4724	1.55	0.735143	Q9UH99_SUN2 Q9BTV4_TMEM43
Molecular Function	GO:0016301	5	kinase activity	36	253	270	3967	2.09	2.6258e-05	P23458_JAK1 Q8IYQ7_THNSL1 P23743_DGKA Q05655_PRKCD P42338_PIK3CB Q14289_PTK2B P42336_PIK3CA Q16566_CAMK4 Q9UJ70_NAGK P28482_MAPK1 P49137_MAPKAPK2 Q9NVE7_PANK4 Q13464_ROCK1 Q02750_MAP2K1 P05771_PRKCB Q9BXL7_CARD11 Q9UDY2_TJP2 Q9H3S4_TPK1 O00329_PIK3CD Q13043_STK4 Q15208_STK38 P43250_GRK6 Q8N0W3_FUK Q9NRH2_SNRK P22694_PRKACB Q2M2I8_AAK1 Q13574_DGKZ Q9BZL6_PRKD2 P31751_AKT2 P17252_PRKCA Q05397_PTK2 …
Molecular Function	GO:0016773	5	phosphotransferase activity, alcohol group as acceptor	32	226	270	3967	2.08	9.31125e-05	P23458_JAK1 Q8IYQ7_THNSL1 P23743_DGKA Q05655_PRKCD P42338_PIK3CB Q14289_PTK2B P42336_PIK3CA Q16566_CAMK4 P28482_MAPK1 Q13464_ROCK1 Q9NVE7_PANK4 P49137_MAPKAPK2 Q02750_MAP2K1 P05771_PRKCB O00329_PIK3CD Q13043_STK4 Q15208_STK38 P43250_GRK6 Q8N0W3_FUK Q9NRH2_SNRK P22694_PRKACB Q13574_DGKZ Q9BZL6_PRKD2 Q2M2I8_AAK1 P31751_AKT2 P17252_PRKCA Q05397_PTK2 P06239_LCK P78356_PIP4K2B P51812_RPS6KA3 Q7L7X3_TA…
Molecular Function	GO:0008092	4	cytoskeletal protein binding	23	137	270	3967	2.47	0.000103017	Q12955_ANK3 P33241_LSP1 Q9NZR1_TMOD2 Q7L576_CYFIP1 O00160_MYO1F P47756_CAPZB Q9NZQ3_NCKIPSD Q9NYL9_TMOD3 Q13576_IQGAP2 Q8TDZ2_MICAL1 P35579_MYH9 Q9UH99_SUN2 P68032_ACTC1 O14639_ABLIM1 P16333_NCK1 Q96HC4_PDLIM5 Q8WXH0_SYNE2 P52907_CAPZA1 Q9UJU6_DBNL Q05397_PTK2 Q13586_STIM1 Q14019_COTL1 O43566_RGS14
Molecular Function	GO:0016772	4	transferase activity, transferring phosphorus-containing groups	39	329	270	3967	1.74	0.000592441	P23458_JAK1 Q8IYQ7_THNSL1 P23743_DGKA Q05655_PRKCD P42338_PIK3CB Q16851_UGP2 O60256_PRPSAP2 Q14289_PTK2B P42336_PIK3CA Q16566_CAMK4 Q9UJ70_NAGK P28482_MAPK1 P49137_MAPKAPK2 Q9NVE7_PANK4 Q13464_ROCK1 P54098_POLG Q02750_MAP2K1 P05771_PRKCB Q9BXL7_CARD11 Q9UDY2_TJP2 Q9H3S4_TPK1 O00329_PIK3CD Q13043_STK4 Q15208_STK38 P43250_GRK6 Q9NRH2_SNRK Q8N0W3_FUK P22694_PRKACB Q2M2I8_AAK1 Q9BZL6_PRKD2 Q13574_DGK…
Molecular Function	GO:0003779	5	actin binding	14	71	270	3967	2.9	0.000788539	P33241_LSP1 Q96HC4_PDLIM5 Q8WXH0_SYNE2 Q7L576_CYFIP1 P52907_CAPZA1 O00160_MYO1F Q9UJU6_DBNL P47756_CAPZB Q13576_IQGAP2 Q05397_PTK2 Q8TDZ2_MICAL1 Q14019_COTL1 P35579_MYH9 O14639_ABLIM1
Molecular Function	GO:0004672	6	protein kinase activity	23	176	270	3967	1.92	0.00340078	P23458_JAK1 Q02750_MAP2K1 P05771_PRKCB Q15208_STK38 Q13043_STK4 P43250_GRK6 Q05655_PRKCD Q9NRH2_SNRK P22694_PRKACB Q2M2I8_AAK1 Q9BZL6_PRKD2 P31751_AKT2 Q14289_PTK2B P17252_PRKCA P42336_PIK3CA Q05397_PTK2 Q16566_CAMK4 P28482_MAPK1 Q13464_ROCK1 P49137_MAPKAPK2 P06239_LCK P51812_RPS6KA3 Q7L7X3_TAOK1
Molecular Function	GO:0050661	6	NADP binding	7	25	270	3967	4.11	0.00542961	Q13423_NNT Q16698_DECR1 O75874_IDH1 O75828_CBR3 P09417_QDPR Q12882_DPYD P00390_GSR
Molecular Function	GO:0004674	7	protein serine/threonine kinase activity	19	140	270	3967	1.99	0.00582688	Q02750_MAP2K1 P05771_PRKCB Q15208_STK38 Q13043_STK4 P43250_GRK6 Q05655_PRKCD Q9NRH2_SNRK P22694_PRKACB Q2M2I8_AAK1 Q9BZL6_PRKD2 P31751_AKT2 P17252_PRKCA P42336_PIK3CA Q16566_CAMK4 P28482_MAPK1 Q13464_ROCK1 P49137_MAPKAPK2 Q7L7X3_TAOK1 P51812_RPS6KA3
Molecular Function	GO:0016491	3	oxidoreductase activity	33	303	270	3967	1.6	0.00676805	P48735_IDH2 P04179_SOD2 P16219_ACADS Q7Z4W1_DCXR O75874_IDH1 P07203_GPX1 O14618_CCS Q02252_ALDH6A1 P14854_COX6B1 P30043_BLVRB Q9H7Z7_PTGES2 P00403_MT P00387_CYB5R3 P30041_PRDX6 Q13423_NNT Q8N335_GPD1L Q9NWT6_HIF1AN P49189_ALDH9A1 P02792_FTL O43488_AKR7A2 P00390_GSR Q8TDZ2_MICAL1 Q9Y2Q3_GSTK1 Q9UKU7_ACAD8 Q16698_DECR1 P00441_SOD1 P05091_ALDH2 O75828_CBR3 Q12882_DPYD P09417_QDPR P31937_HIBADH P5164…
Molecular Function	GO:0005509	6	calcium ion binding	19	143	270	3967	1.95	0.00727115	P22681_CBL Q9UBC2_EPS15L1 P16298_PPP3CB Q96C19_EFHD2 P23743_DGKA Q00722_PLCB2 Q01196_RUNX1 P17655_CAPN2 P80303_NUCB2 P50995_ANXA11 P41208_CETN2 P07355_ANXA2 P15289_ARSA Q13586_STIM1 P16455_MGMT P60660_MYL6 O14950_MYL12B P28676_GCA O43149_ZZEF1
Molecular Function	GO:0000287	6	magnesium ion binding	13	82	270	3967	2.33	0.00847914	P48735_IDH2 P35813_PPM1A Q9Y2Q0_ATP8A1 P22694_PRKACB O60256_PRPSAP2 O95989_NUDT3 Q13043_STK4 Q15208_STK38 P36871_PGM1 Q9H2U2_PPA2 O75874_IDH1 Q9NRH2_SNRK P51812_RPS6KA3
Molecular Function	GO:0050662	4	coenzyme binding	15	105	270	3967	2.1	0.0105345	P48735_IDH2 Q02252_ALDH6A1 Q16698_DECR1 O75828_CBR3 P09417_QDPR Q12882_DPYD P00390_GSR P00387_CYB5R3 P31937_HIBADH Q8TDZ2_MICAL1 P16219_ACADS Q13423_NNT O75874_IDH1 Q8N335_GPD1L Q9UKU7_ACAD8
Molecular Function	GO:0046934	7	phosphatidylinositol-4,5-bisphosphate 3-kinase activity	3	3	270	3967	14.69	0.0131294	P42336_PIK3CA O00329_PIK3CD P42338_PIK3CB
Molecular Function	GO:0016721	4	oxidoreductase activity, acting on superoxide radicals as acceptor	3	3	270	3967	14.69	0.0131294	P04179_SOD2 P00441_SOD1 O14618_CCS
Molecular Function	GO:0052813	6	phosphatidylinositol bisphosphate kinase activity	3	3	270	3967	14.69	0.0131294	P42336_PIK3CA O00329_PIK3CD P42338_PIK3CB
Molecular Function	GO:0004784	5	superoxide dismutase activity	3	3	270	3967	14.69	0.0131294	P04179_SOD2 P00441_SOD1 O14618_CCS
Molecular Function	GO:0016209	2	antioxidant activity	7	30	270	3967	3.43	0.0136849	P30041_PRDX6 P04179_SOD2 Q9Y2Q3_GSTK1 P00441_SOD1 P00390_GSR P07203_GPX1 O14618_CCS
Molecular Function	GO:0004697	8	protein kinase C activity	4	9	270	3967	6.53	0.0190648	P05771_PRKCB Q9BZL6_PRKD2 Q05655_PRKCD P17252_PRKCA
Molecular Function	GO:0008047	3	enzyme activator activity	18	149	270	3967	1.77	0.0224671	Q02750_MAP2K1 Q7Z6I6_ARHGAP30 Q13043_STK4 Q13576_IQGAP2 Q15057_ACAP2 Q15257_PPP2R4 Q05655_PRKCD Q9ULZ3_PYCARD Q68EM7_ARHGAP17 P31150_GDI1 O43665_RGS10 Q9UJU6_DBNL P42336_PIK3CA Q9BRR9_ARHGAP9 O43566_RGS14 Q9BXK5_BCL2L13 Q15283_RASA2 Q07960_ARHGAP1
Molecular Function	GO:0048037	3	cofactor binding	17	139	270	3967	1.8	0.0244984	P48735_IDH2 P00390_GSR Q8TDZ2_MICAL1 P16219_ACADS O75874_IDH1 Q9UKU7_ACAD8 Q02252_ALDH6A1 Q16698_DECR1 Q16773_CCBL1 O75828_CBR3 Q12882_DPYD P09417_QDPR P00387_CYB5R3 P31937_HIBADH Q13423_NNT Q8N335_GPD1L Q9NWT6_HIF1AN
Molecular Function	GO:0051287	6	NAD binding	7	34	270	3967	3.02	0.0247082	P48735_IDH2 P31937_HIBADH Q13423_NNT O75874_IDH1 P09417_QDPR Q8N335_GPD1L P00387_CYB5R3
Molecular Function	GO:0005070	5	SH3/SH2 adaptor activity	5	18	270	3967	4.08	0.0296895	P46109_CRKL P62993_GRB2 Q14847_LASP1 O60880_SH2D1A Q07960_ARHGAP1
Molecular Function	GO:0004715	8	non-membrane spanning protein tyrosine kinase activity	5	18	270	3967	4.08	0.0296895	P23458_JAK1 Q05397_PTK2 Q14289_PTK2B P06239_LCK Q05655_PRKCD
Molecular Function	GO:0004197	7	cysteine-type endopeptidase activity	6	29	270	3967	3.04	0.0428535	P17655_CAPN2 P51784_USP11 Q9ULZ3_PYCARD P55212_CASP6 Q92851_CASP10 P49662_CASP4
Molecular Function	GO:0019903	6	protein phosphatase binding	4	13	270	3967	4.52	0.0530904	P00441_SOD1 P16298_PPP3CB Q15257_PPP2R4 Q9NRL3_STRN4
Molecular Function	GO:0016620	5	oxidoreductase activity, acting on the aldehyde or oxo group of donors, NAD or NADP as acceptor	4	13	270	3967	4.52	0.0530904	Q02252_ALDH6A1 P51649_ALDH5A1 P05091_ALDH2 P49189_ALDH9A1
Molecular Function	GO:0060089	2	molecular transducer activity	20	190	270	3967	1.55	0.054084	P22681_CBL P35813_PPM1A P33241_LSP1 Q02750_MAP2K1 Q9UK08_GNG8 P46109_CRKL Q00722_PLCB2 Q14344_GNA13 P04234_CD3D O43813_LANCL1 Q08722_CD47 Q15653_NFKBIB P13747_HLA Q14289_PTK2B Q05397_PTK2 P04899_GNAI2 O43566_RGS14 P28482_MAPK1 P49137_MAPKAPK2 P78356_PIP4K2B
Molecular Function	GO:0004871	3	signal transducer activity	20	190	270	3967	1.55	0.054084	P22681_CBL P35813_PPM1A P33241_LSP1 Q02750_MAP2K1 Q9UK08_GNG8 P46109_CRKL Q00722_PLCB2 Q14344_GNA13 P04234_CD3D O43813_LANCL1 Q08722_CD47 Q15653_NFKBIB P13747_HLA Q14289_PTK2B Q05397_PTK2 P04899_GNAI2 O43566_RGS14 P28482_MAPK1 P49137_MAPKAPK2 P78356_PIP4K2B
Molecular Function	GO:0004602	6	glutathione peroxidase activity	3	6	270	3967	7.35	0.0572893	P30041_PRDX6 Q9Y2Q3_GSTK1 P07203_GPX1
Molecular Function	GO:0035004	6	phosphatidylinositol 3-kinase activity	3	6	270	3967	7.35	0.0572893	P42336_PIK3CA O00329_PIK3CD P42338_PIK3CB
Molecular Function	GO:0016303	7	1-phosphatidylinositol-3-kinase activity	3	6	270	3967	7.35	0.0572893	P42336_PIK3CA O00329_PIK3CD P42338_PIK3CB
Molecular Function	GO:0030674	4	protein binding, bridging	7	42	270	3967	2.45	0.0615111	Q12955_ANK3 P46109_CRKL P62993_GRB2 P16333_NCK1 Q14847_LASP1 O60880_SH2D1A Q07960_ARHGAP1
Molecular Function	GO:0004713	7	protein tyrosine kinase activity	6	32	270	3967	2.75	0.0616936	P23458_JAK1 Q05397_PTK2 Q02750_MAP2K1 Q14289_PTK2B P06239_LCK Q05655_PRKCD
Molecular Function	GO:0035591	4	signaling adaptor activity	5	23	270	3967	3.19	0.0659726	P46109_CRKL P62993_GRB2 Q14847_LASP1 O60880_SH2D1A Q07960_ARHGAP1
Molecular Function	GO:0070402	7	NADPH binding	3	7	270	3967	6.3	0.0766875	Q16698_DECR1 O75828_CBR3 P09417_QDPR
Molecular Function	GO:0060090	3	binding, bridging	7	45	270	3967	2.29	0.0808385	Q12955_ANK3 P46109_CRKL P62993_GRB2 P16333_NCK1 Q14847_LASP1 O60880_SH2D1A Q07960_ARHGAP1
Molecular Function	GO:0050660	6	flavin adenine dinucleotide binding	6	35	270	3967	2.52	0.0845279	Q8TDZ2_MICAL1 P16219_ACADS Q12882_DPYD P00390_GSR Q9UKU7_ACAD8 P00387_CYB5R3
Molecular Function	GO:0016903	4	oxidoreductase activity, acting on the aldehyde or oxo group of donors	4	18	270	3967	3.27	0.118344	Q02252_ALDH6A1 P51649_ALDH5A1 P05091_ALDH2 P49189_ALDH9A1
Molecular Function	GO:0019902	5	phosphatase binding	4	18	270	3967	3.27	0.118344	P00441_SOD1 P16298_PPP3CB Q15257_PPP2R4 Q9NRL3_STRN4
Molecular Function	GO:0030346	7	protein phosphatase 2B binding	2	2	270	3967	14.69	0.131037	P00441_SOD1 P16298_PPP3CB
Molecular Function	GO:0016309	7	1-phosphatidylinositol-5-phosphate 4-kinase activity	2	2	270	3967	14.69	0.131037	P78356_PIP4K2B P48426_PIP4K2A
Molecular Function	GO:0004450	7	isocitrate dehydrogenase (NADP+) activity	2	2	270	3967	14.69	0.131037	P48735_IDH2 O75874_IDH1
Molecular Function	GO:0008429	6	phosphatidylethanolamine binding	2	2	270	3967	14.69	0.131037	P30086_PEBP1 P50995_ANXA11
Molecular Function	GO:0035403	9	histone kinase activity (H3-T6 specific)	2	2	270	3967	14.69	0.131037	P05771_PRKCB P17252_PRKCA
Molecular Function	GO:0043028	3	cysteine-type endopeptidase regulator activity involved in apoptotic process	4	19	270	3967	3.09	0.133847	P50453_SERPINB9 Q9ULZ3_PYCARD Q9BXK5_BCL2L13 P51812_RPS6KA3
Molecular Function	GO:0052742	6	phosphatidylinositol kinase activity	3	10	270	3967	4.41	0.143885	P42336_PIK3CA O00329_PIK3CD P42338_PIK3CB
Molecular Function	GO:0061134	3	peptidase regulator activity	7	54	270	3967	1.9	0.156337	P30086_PEBP1 P50453_SERPINB9 Q9ULZ3_PYCARD P04080_CSTB Q9BXK5_BCL2L13 P07203_GPX1 P51812_RPS6KA3
Molecular Function	GO:0005096	5	GTPase activator activity	10	91	270	3967	1.61	0.161332	P31150_GDI1 Q68EM7_ARHGAP17 O43665_RGS10 Q7Z6I6_ARHGAP30 Q13576_IQGAP2 Q15057_ACAP2 Q9BRR9_ARHGAP9 O43566_RGS14 Q15283_RASA2 Q07960_ARHGAP1
Molecular Function	GO:0016627	4	oxidoreductase activity, acting on the CH-CH group of donors	5	32	270	3967	2.3	0.168187	P16219_ACADS P30043_BLVRB Q16698_DECR1 Q12882_DPYD Q9UKU7_ACAD8
Molecular Function	GO:0016877	4	ligase activity, forming carbon-sulfur bonds	3	11	270	3967	4.01	0.168336	Q6P1M0_SLC27A4 Q9ULC5_ACSL5 Q96I99_SUCLG2
Molecular Function	GO:0016628	5	oxidoreductase activity, acting on the CH-CH group of donors, NAD or NADP as acceptor	3	11	270	3967	4.01	0.168336	P30043_BLVRB Q16698_DECR1 Q12882_DPYD
Molecular Function	GO:0008234	6	cysteine-type peptidase activity	7	56	270	3967	1.84	0.176307	Q9NQC7_CYLD P17655_CAPN2 P51784_USP11 Q9ULZ3_PYCARD P55212_CASP6 Q92851_CASP10 P49662_CASP4
Molecular Function	GO:0030898	10	actin-dependent ATPase activity	2	3	270	3967	9.8	0.18999	P60660_MYL6 P35579_MYH9
Molecular Function	GO:0015038	7	glutathione disulfide oxidoreductase activity	2	3	270	3967	9.8	0.18999	P35754_GLRX P00390_GSR
Molecular Function	GO:0004143	6	diacylglycerol kinase activity	2	3	270	3967	9.8	0.18999	P23743_DGKA Q13574_DGKZ
Molecular Function	GO:0016308	7	1-phosphatidylinositol-4-phosphate 5-kinase activity	2	3	270	3967	9.8	0.18999	P78356_PIP4K2B P48426_PIP4K2A
Molecular Function	GO:0008172	6	S-methyltransferase activity	2	3	270	3967	9.8	0.18999	P51580_TPMT P16455_MGMT
Molecular Function	GO:0033192	10	calmodulin-dependent protein phosphatase activity	2	3	270	3967	9.8	0.18999	P35813_PPM1A P16298_PPP3CB
Molecular Function	GO:0042803	5	protein homodimerization activity	10	95	270	3967	1.55	0.192667	P21266_GSTM3 P00441_SOD1 Q9ULZ3_PYCARD Q12882_DPYD Q01196_RUNX1 Q13043_STK4 P51649_ALDH5A1 P35579_MYH9 Q15257_PPP2R4 Q9NWT6_HIF1AN
Molecular Function	GO:0016616	5	oxidoreductase activity, acting on the CH-OH group of donors, NAD or NADP as acceptor	7	58	270	3967	1.77	0.197255	P48735_IDH2 P31937_HIBADH Q7Z4W1_DCXR O75874_IDH1 O75828_CBR3 O43488_AKR7A2 Q8N335_GPD1L
Molecular Function	GO:0004857	3	enzyme inhibitor activity	10	96	270	3967	1.53	0.20089	P07355_ANXA2 O60256_PRPSAP2 Q13574_DGKZ Q13576_IQGAP2 P50453_SERPINB9 P30086_PEBP1 P13489_RNH1 P04080_CSTB P07203_GPX1 P51812_RPS6KA3
Molecular Function	GO:0016791	6	phosphatase activity	10	96	270	3967	1.53	0.20089	P35813_PPM1A P32019_INPP5B Q02750_MAP2K1 P16298_PPP3CB Q92835_INPP5D Q9C0I1_MTMR12 Q9BSH5_HDHD3 Q9P0J1_PDP1 Q6GMV3_PTRHD1 P06239_LCK
Molecular Function	GO:0015036	5	disulfide oxidoreductase activity	4	23	270	3967	2.56	0.201717	Q9Y2Q3_GSTK1 P35754_GLRX Q9H7Z7_PTGES2 P00390_GSR
Molecular Function	GO:0005507	7	copper ion binding	3	13	270	3967	3.39	0.218931	P00441_SOD1 O14618_CCS P00403_MT
Molecular Function	GO:0016614	4	oxidoreductase activity, acting on CH-OH group of donors	7	61	270	3967	1.69	0.230289	P48735_IDH2 P31937_HIBADH Q7Z4W1_DCXR O75874_IDH1 O75828_CBR3 O43488_AKR7A2 Q8N335_GPD1L
Molecular Function	GO:0004722	8	protein serine/threonine phosphatase activity	4	25	270	3967	2.35	0.238198	P35813_PPM1A Q9P0J1_PDP1 P16298_PPP3CB P06239_LCK
Molecular Function	GO:0030295	5	protein kinase activator activity	3	14	270	3967	3.15	0.244705	Q13043_STK4 P42336_PIK3CA Q02750_MAP2K1
Molecular Function	GO:0005523	5	tropomyosin binding	2	4	270	3967	7.35	0.244958	Q9NZR1_TMOD2 Q9NYL9_TMOD3
Molecular Function	GO:0043539	6	protein serine/threonine kinase activator activity	2	4	270	3967	7.35	0.244958	Q13043_STK4 Q02750_MAP2K1
Molecular Function	GO:0035184	8	histone threonine kinase activity	2	4	270	3967	7.35	0.244958	P05771_PRKCB P17252_PRKCA
Molecular Function	GO:0016812	5	hydrolase activity, acting on carbon-nitrogen (but not peptide) bonds, in cyclic amides	2	4	270	3967	7.35	0.244958	Q9BPU6_DPYSL5 Q16555_DPYSL2
Molecular Function	GO:0015037	6	peptide disulfide oxidoreductase activity	2	4	270	3967	7.35	0.244958	P35754_GLRX P00390_GSR
Molecular Function	GO:0071949	7	FAD binding	2	4	270	3967	7.35	0.244958	Q8TDZ2_MICAL1 P00387_CYB5R3
Molecular Function	GO:0016307	6	phosphatidylinositol phosphate kinase activity	2	4	270	3967	7.35	0.244958	P78356_PIP4K2B P48426_PIP4K2A
Molecular Function	GO:0009055	2	electron carrier activity	7	63	270	3967	1.63	0.253227	P05091_ALDH2 P35754_GLRX O43488_AKR7A2 Q9H7Z7_PTGES2 P09417_QDPR P00390_GSR P00403_MT
Molecular Function	GO:0030414	4	peptidase inhibitor activity	5	39	270	3967	1.88	0.27037	P30086_PEBP1 P50453_SERPINB9 P04080_CSTB P07203_GPX1 P51812_RPS6KA3
Molecular Function	GO:0004866	5	endopeptidase inhibitor activity	5	39	270	3967	1.88	0.27037	P30086_PEBP1 P50453_SERPINB9 P04080_CSTB P07203_GPX1 P51812_RPS6KA3
Molecular Function	GO:0004869	6	cysteine-type endopeptidase inhibitor activity	3	15	270	3967	2.94	0.270587	P50453_SERPINB9 P04080_CSTB P51812_RPS6KA3
Molecular Function	GO:0016810	4	hydrolase activity, acting on carbon-nitrogen (but not peptide) bonds	5	40	270	3967	1.84	0.285856	P00813_ADA Q9BPU6_DPYSL5 Q16555_DPYSL2 Q01433_AMPD2 Q9Y303_AMDHD2
Molecular Function	GO:0004448	6	isocitrate dehydrogenase activity	2	5	270	3967	5.88	0.296209	P48735_IDH2 O75874_IDH1
Molecular Function	GO:0043295	8	glutathione binding	2	5	270	3967	5.88	0.296209	P21266_GSTM3 O43813_LANCL1
Molecular Function	GO:0004385	8	guanylate kinase activity	2	5	270	3967	5.88	0.296209	Q9BXL7_CARD11 Q9UDY2_TJP2
Molecular Function	GO:0004723	9	calcium-dependent protein serine/threonine phosphatase activity	2	5	270	3967	5.88	0.296209	P35813_PPM1A P16298_PPP3CB
Molecular Function	GO:0016778	5	diphosphotransferase activity	2	5	270	3967	5.88	0.296209	O60256_PRPSAP2 Q9H3S4_TPK1
Molecular Function	GO:0046030	8	inositol trisphosphate phosphatase activity	2	5	270	3967	5.88	0.296209	P32019_INPP5B Q92835_INPP5D
Molecular Function	GO:1900750	5	oligopeptide binding	2	5	270	3967	5.88	0.296209	P21266_GSTM3 O43813_LANCL1
Molecular Function	GO:0005516	4	calmodulin binding	3	16	270	3967	2.75	0.296443	P16298_PPP3CB O00160_MYO1F Q9NRL3_STRN4
[truncated: 1,188 more rows]

## Sheet: Q3_protein_GO_enrichment
GO Terms Level 1	GO Terms ID	GO Terms Level	GO Terms Description	Mapping	Background	All Mapping	All Background	Fold Enrichment	Fisher' exact Pvalue	Related Protein
[truncated: 788 more rows]

[truncated: 1 more sheets: Q4_protein_GO_enrichment]
