# Supplementary material for: Comparative Analysis of Global Proteome and Lysine Acetylome Between Naive CD4+ T Cells and CD4+ T Follicular Helper Cells
Source: Front Immunol. 2021 Mar 25;12:643441. doi: 10.3389/fimmu.2021.643441 (PMC8027069; doi:10.3389/fimmu.2021.643441)
Supplement: Supplementary Figure 1 — Reproducibility analysis of three repeated trials of quantitative proteome analysis by Pearson's correlation coefficient. [file Data_Sheet_1.zip › supplementary table S6.XLSX]

## Sheet: Q1_protein_pathway_enrichment
KEGG pathway	Mapping	Background	All Mapping	All Background	Fold enrichment	Fisher'exact Test P_value	Related proteins
hsa04611 Platelet activation - Homo sapiens (human)	28	70	164	2315	5.65	1e-100	P07948_LYN Q7LDG7_RASGRP2 Q13976_PRKG1 P05106_ITGB3 Q15746_MYLK P12931_SRC P08514_ITGA2B P07359_GP1BA P23219_PTGS1 P30273_FCER1G P43405_SYK P40197_GP5 Q06187_BTK P50148_GNAQ P02679_FGG P24557_TBXAS1 O75116_ROCK2 Q7Z5R6_APBB1IP P16885_PLCG2 P02675_FGB Q02153_GUCY1B3 P05556_ITGB1 Q9Y490_TLN1 Q9Y4G6_TLN2 P04275_VWF Q86UX7_FERMT3 P02671_FGA P17301_ITGA2
hsa04510 Focal adhesion - Homo sapiens (human)	22	73	164	2315	4.25	8.04095e-09	Q15942_ZYX P07996_THBS1 P05106_ITGB3 P23229_ITGA6 Q9BZL4_PPP1R12C Q15746_MYLK P12931_SRC P08514_ITGA2B P26010_ITGB7 P18206_VCL O75116_ROCK2 Q9HBI1_PARVB P24844_MYL9 P21333_FLNA P05556_ITGB1 Q9Y490_TLN1 Q9Y4G6_TLN2 P12814_ACTN1 P04275_VWF P17301_ITGA2 Q13418_ILK O75369_FLNB
hsa04512 ECM-receptor interaction - Homo sapiens (human)	11	21	164	2315	7.39	4.10064e-07	P07996_THBS1 P05556_ITGB1 P16671_CD36 P05106_ITGB3 P23229_ITGA6 P07359_GP1BA P08514_ITGA2B P04275_VWF P26010_ITGB7 P40197_GP5 P17301_ITGA2
hsa04610 Complement and coagulation cascades - Homo sapiens (human)	9	17	164	2315	7.47	7.17954e-06	P02675_FGB P01009_SERPINA1 P04275_VWF P01024_C3 P02679_FGG P00488_F13A1 P02671_FGA P12259_F5 P07225_PROS1
hsa05414 Dilated cardiomyopathy - Homo sapiens (human)	10	22	164	2315	6.42	7.67771e-06	P09493_TPM1 P05556_ITGB1 P05106_ITGB3 P23229_ITGA6 P01137_TGFB1 P07951_TPM2 P08514_ITGA2B P26010_ITGB7 Q93084_ATP2A3 P17301_ITGA2
hsa05410 Hypertrophic cardiomyopathy (HCM) - Homo sapiens (human)	10	22	164	2315	6.42	7.67771e-06	P09493_TPM1 P05556_ITGB1 P05106_ITGB3 P23229_ITGA6 P01137_TGFB1 P07951_TPM2 P08514_ITGA2B P26010_ITGB7 Q93084_ATP2A3 P17301_ITGA2
hsa04015 Rap1 signaling pathway - Homo sapiens (human)	15	67	164	2315	3.16	0.000153991	P07996_THBS1 Q7LDG7_RASGRP2 P05556_ITGB1 Q9Y490_TLN1 P52564_MAP2K6 P05106_ITGB3 Q9Y4G6_TLN2 P12931_SRC P08514_ITGA2B P11215_ITGAM Q86WV1_SKAP1 Q96P48_ARAP1 P50148_GNAQ O15117_FYB Q7Z5R6_APBB1IP
hsa05412 Arrhythmogenic right ventricular cardiomyopathy (ARVC) - Homo sapiens (human)	8	20	164	2315	5.65	0.000267502	P08514_ITGA2B P12814_ACTN1 P26010_ITGB7 P05556_ITGB1 Q93084_ATP2A3 P05106_ITGB3 P23229_ITGA6 P17301_ITGA2
hsa04810 Regulation of actin cytoskeleton - Homo sapiens (human)	17	91	164	2315	2.64	0.000434336	P05106_ITGB3 P23229_ITGA6 Q9BZL4_PPP1R12C Q15746_MYLK P12931_SRC P08514_ITGA2B P26010_ITGB7 P08571_CD14 P18206_VCL O75116_ROCK2 P24844_MYL9 P05556_ITGB1 O15511_ARPC5 P12814_ACTN1 P11215_ITGAM P06396_GSN P17301_ITGA2
hsa05144 Malaria - Homo sapiens (human)	7	16	164	2315	6.18	0.000492165	P16284_PECAM1 P68871_HBB P07996_THBS1 P16671_CD36 Q14116_IL18 P01137_TGFB1 P16109_SELP
hsa04640 Hematopoietic cell lineage - Homo sapiens (human)	9	30	164	2315	4.23	0.000780923	P16671_CD36 P05106_ITGB3 P23229_ITGA6 P07359_GP1BA P08514_ITGA2B P11215_ITGAM P08571_CD14 P40197_GP5 P17301_ITGA2
hsa05130 Pathogenic Escherichia coli infection - Homo sapiens (human)	9	36	164	2315	3.53	0.0028041	P68366_TUBA4A O43639_NCK2 P05556_ITGB1 O15511_ARPC5 P08571_CD14 Q9H4B7_TUBB1 O75116_ROCK2 P13645_KRT10 P63104_YWHAZ
hsa05205 Proteoglycans in cancer - Homo sapiens (human)	14	84	164	2315	2.35	0.0049335	P16885_PLCG2 P07996_THBS1 Q01484_ANK2 P16157_ANK1 Q13555_CAMK2G P05556_ITGB1 P21333_FLNA P05106_ITGB3 Q9BZL4_PPP1R12C P01137_TGFB1 P12931_SRC O75116_ROCK2 O75369_FLNB P17301_ITGA2
hsa00590 Arachidonic acid metabolism - Homo sapiens (human)	5	11	164	2315	6.42	0.00528574	P23219_PTGS1 P34913_EPHX2 P24557_TBXAS1 P09917_ALOX5 P18054_ALOX12
hsa04060 Cytokine-cytokine receptor interaction - Homo sapiens (human)	6	18	164	2315	4.71	0.00657166	P02776_PF4 P13501_CCL5 P10720_PF4V1 Q14116_IL18 P01137_TGFB1 P02775_PPBP
hsa04670 Leukocyte transendothelial migration - Homo sapiens (human)	10	52	164	2315	2.71	0.00902044	P16885_PLCG2 P24844_MYL9 P16284_PECAM1 Q96AP7_ESAM Q9Y624_F11R P05556_ITGB1 P12814_ACTN1 P11215_ITGAM P18206_VCL O75116_ROCK2
hsa04514 Cell adhesion molecules (CAMs) - Homo sapiens (human)	8	35	164	2315	3.23	0.00943163	P16284_PECAM1 Q96AP7_ESAM Q9Y624_F11R P05556_ITGB1 P23229_ITGA6 P11215_ITGAM P26010_ITGB7 P16109_SELP
hsa04145 Phagosome - Homo sapiens (human)	12	71	164	2315	2.39	0.00944255	P68366_TUBA4A P05164_MPO P07996_THBS1 P05556_ITGB1 P16671_CD36 P05106_ITGB3 P01024_C3 P11215_ITGAM Q9H4B7_TUBB1 O15400_STX7 P08571_CD14 P17301_ITGA2
hsa04270 Vascular smooth muscle contraction - Homo sapiens (human)	9	44	164	2315	2.89	0.010127	P24844_MYL9 Q02153_GUCY1B3 Q13976_PRKG1 Q9BZL4_PPP1R12C Q15746_MYLK P50148_GNAQ P24723_PRKCH O75116_ROCK2 Q05682_CALD1
hsa05014 Amyotrophic lateral sclerosis (ALS) - Homo sapiens (human)	6	20	164	2315	4.23	0.0106008	Q99683_MAP3K5 P55957_BID P04040_CAT P63098_PPP3R1 P52564_MAP2K6 P29466_CASP1
hsa04022 cGMP-PKG signaling pathway - Homo sapiens (human)	10	61	164	2315	2.31	0.0246418	P24844_MYL9 Q14432_PDE3A Q02153_GUCY1B3 P63098_PPP3R1 Q13976_PRKG1 Q15746_MYLK O76074_PDE5A P50148_GNAQ Q93084_ATP2A3 O75116_ROCK2
hsa05152 Tuberculosis - Homo sapiens (human)	11	71	164	2315	2.19	0.0246621	P55957_BID Q13555_CAMK2G P63098_PPP3R1 Q14116_IL18 P01137_TGFB1 P12931_SRC P01024_C3 P30273_FCER1G P11215_ITGAM P43405_SYK P08571_CD14
hsa04750 Inflammatory mediator regulation of TRP channels - Homo sapiens (human)	7	33	164	2315	2.99	0.025033	P16885_PLCG2 P50148_GNAQ P24723_PRKCH Q13555_CAMK2G P52564_MAP2K6 P18054_ALOX12 P12931_SRC
hsa05150 Staphylococcus aureus infection - Homo sapiens (human)	5	17	164	2315	4.15	0.0273433	P11215_ITGAM P01024_C3 P02679_FGG P13645_KRT10 P16109_SELP
hsa04921 Oxytocin signaling pathway - Homo sapiens (human)	10	63	164	2315	2.24	0.0298065	P24844_MYL9 Q13555_CAMK2G Q02153_GUCY1B3 P63098_PPP3R1 Q9BZL4_PPP1R12C Q15746_MYLK P12931_SRC P50148_GNAQ O75116_ROCK2 Q8IU85_CAMK1D
hsa05146 Amoebiasis - Homo sapiens (human)	7	36	164	2315	2.74	0.0369901	P12814_ACTN1 P11215_ITGAM P08571_CD14 P04792_HSPB1 P50148_GNAQ P18206_VCL P01137_TGFB1
hsa04666 Fc gamma R-mediated phagocytosis - Homo sapiens (human)	8	46	164	2315	2.45	0.0391407	P16885_PLCG2 P07948_LYN O15357_INPPL1 O43150_ASAP2 O15511_ARPC5 Q9ULH1_ASAP1 P43405_SYK P06396_GSN
hsa04010 MAPK signaling pathway - Homo sapiens (human)	12	90	164	2315	1.88	0.0479285	Q99683_MAP3K5 P61244_MAX Q7LDG7_RASGRP2 P21333_FLNA P63098_PPP3R1 P52564_MAP2K6 P51452_DUSP3 P01137_TGFB1 P49407_ARRB1 P08571_CD14 P04792_HSPB1 O75369_FLNB
hsa05202 Transcriptional misregulation in cancer - Homo sapiens (human)	8	49	164	2315	2.3	0.052674	P05164_MPO P61244_MAX P11215_ITGAM P08571_CD14 P26010_ITGB7 P84243_H3F3A Q13315_ATM P46527_CDKN1B
hsa04726 Serotonergic synapse - Homo sapiens (human)	6	30	164	2315	2.82	0.0552119	P23219_PTGS1 P05067_APP P50148_GNAQ P09917_ALOX5 P18054_ALOX12 P27338_MAOB
hsa04020 Calcium signaling pathway - Homo sapiens (human)	7	40	164	2315	2.47	0.0578704	P16885_PLCG2 P27987_ITPKB P50148_GNAQ Q13555_CAMK2G P63098_PPP3R1 Q93084_ATP2A3 Q15746_MYLK
hsa04664 Fc epsilon RI signaling pathway - Homo sapiens (human)	6	32	164	2315	2.65	0.0697386	P16885_PLCG2 P30273_FCER1G P07948_LYN P43405_SYK Q06187_BTK P52564_MAP2K6
hsa05132 Salmonella infection - Homo sapiens (human)	7	42	164	2315	2.35	0.0705107	P08571_CD14 P21333_FLNA O75116_ROCK2 Q14116_IL18 P29466_CASP1 O75369_FLNB O15511_ARPC5
hsa04144 Endocytosis - Homo sapiens (human)	12	96	164	2315	1.76	0.070552	Q9H9H4_VPS37B P98082_DAB2 Q7LBR1_CHMP1B O43150_ASAP2 P01137_TGFB1 P12931_SRC P49407_ARRB1 Q9ULH1_ASAP1 Q96P48_ARAP1 Q8WUX9_CHMP7 Q96B97_SH3KBP1 Q9NZN3_EHD3
hsa05222 Small cell lung cancer - Homo sapiens (human)	6	33	164	2315	2.57	0.0777218	P08514_ITGA2B P61244_MAX P05556_ITGB1 P23229_ITGA6 P46527_CDKN1B P17301_ITGA2
hsa05143 African trypanosomiasis - Homo sapiens (human)	4	15	164	2315	3.76	0.0833931	P68871_HBB P50148_GNAQ Q14116_IL18 P02647_APOA1
hsa05133 Pertussis - Homo sapiens (human)	5	24	164	2315	2.94	0.0833986	P11215_ITGAM P01024_C3 P08571_CD14 P05556_ITGB1 P29466_CASP1
hsa04151 PI3K-Akt signaling pathway - Homo sapiens (human)	11	89	164	2315	1.74	0.0914954	P07996_THBS1 P05556_ITGB1 P05106_ITGB3 P23229_ITGA6 P08514_ITGA2B P04275_VWF P26010_ITGB7 P43405_SYK P46527_CDKN1B P63104_YWHAZ P17301_ITGA2
hsa00500 Starch and sucrose metabolism - Homo sapiens (human)	4	16	164	2315	3.53	0.0975394	P10253_GAA Q96G03_PGM2 P11216_PYGB P06737_PYGL
hsa04540 Gap junction - Homo sapiens (human)	6	36	164	2315	2.35	0.104468	P68366_TUBA4A Q9H4B7_TUBB1 P50148_GNAQ Q02153_GUCY1B3 Q13976_PRKG1 P12931_SRC
hsa00982 Drug metabolism - cytochrome P450 - Homo sapiens (human)	3	9	164	2315	4.71	0.12801	P11766_ADH5 P28161_GSTM2 P27338_MAOB
hsa04650 Natural killer cell mediated cytotoxicity - Homo sapiens (human)	7	51	164	2315	1.94	0.145146	P16885_PLCG2 P20963_CD247 P30273_FCER1G P55957_BID P43405_SYK P63098_PPP3R1 P14222_PRF1
hsa04740 Olfactory transduction - Homo sapiens (human)	3	10	164	2315	4.23	0.152897	P49407_ARRB1 Q13555_CAMK2G Q13976_PRKG1
hsa04062 Chemokine signaling pathway - Homo sapiens (human)	9	75	164	2315	1.69	0.153458	P07948_LYN Q7LDG7_RASGRP2 P12931_SRC P02775_PPBP P49407_ARRB1 P02776_PF4 P13501_CCL5 P10720_PF4V1 O75116_ROCK2
hsa05134 Legionellosis - Homo sapiens (human)	5	30	164	2315	2.35	0.156126	P11215_ITGAM P01024_C3 P08571_CD14 Q14116_IL18 P29466_CASP1
hsa05100 Bacterial invasion of epithelial cells - Homo sapiens (human)	6	41	164	2315	2.07	0.157628	Q9NVA2_SEPT11 P05556_ITGB1 P18206_VCL P12931_SRC Q13418_ILK O15511_ARPC5
hsa04530 Tight junction - Homo sapiens (human)	7	55	164	2315	1.8	0.186676	P24844_MYL9 P12814_ACTN1 P07947_YES1 P24723_PRKCH Q9Y624_F11R Q13813_SPTAN1 P12931_SRC
hsa04380 Osteoclast differentiation - Homo sapiens (human)	7	56	164	2315	1.76	0.197729	P16885_PLCG2 P43405_SYK Q06187_BTK P63098_PPP3R1 P52564_MAP2K6 P05106_ITGB3 P01137_TGFB1
hsa03320 PPAR signaling pathway - Homo sapiens (human)	4	22	164	2315	2.57	0.198488	P16671_CD36 P02647_APOA1 Q13418_ILK P02656_APOC3
hsa05120 Epithelial cell signaling in Helicobacter pylori infection - Homo sapiens (human)	5	34	164	2315	2.08	0.214127	P16885_PLCG2 P07948_LYN Q9Y624_F11R P13501_CCL5 P12931_SRC
hsa04520 Adherens junction - Homo sapiens (human)	5	35	164	2315	2.02	0.229486	P12814_ACTN1 P07947_YES1 Q12913_PTPRJ P18206_VCL P12931_SRC
hsa04662 B cell receptor signaling pathway - Homo sapiens (human)	6	47	164	2315	1.8	0.232851	P16885_PLCG2 P07948_LYN P43405_SYK Q06187_BTK P63098_PPP3R1 O15357_INPPL1
hsa05131 Shigellosis - Homo sapiens (human)	5	36	164	2315	1.96	0.245113	P05556_ITGB1 P18206_VCL O75116_ROCK2 P12931_SRC O15511_ARPC5
hsa04064 NF-kappa B signaling pathway - Homo sapiens (human)	6	48	164	2315	1.76	0.246302	P16885_PLCG2 P07948_LYN P43405_SYK P08571_CD14 Q06187_BTK Q13315_ATM
hsa00910 Nitrogen metabolism - Homo sapiens (human)	2	4	164	2315	7.06	0.253414	Q8N1Q1_CA13 P00918_CA2
hsa04970 Salivary secretion - Homo sapiens (human)	4	25	164	2315	2.26	0.255785	P50148_GNAQ Q02153_GUCY1B3 Q13976_PRKG1 P61626_LYZ
hsa04971 Gastric acid secretion - Homo sapiens (human)	4	25	164	2315	2.26	0.255785	P50148_GNAQ Q13555_CAMK2G Q15746_MYLK P00918_CA2
hsa04972 Pancreatic secretion - Homo sapiens (human)	4	26	164	2315	2.17	0.275403	P50148_GNAQ Q93084_ATP2A3 O00194_RAB27B P00918_CA2
hsa04012 ErbB signaling pathway - Homo sapiens (human)	5	40	164	2315	1.76	0.309573	P16885_PLCG2 O43639_NCK2 Q13555_CAMK2G P46527_CDKN1B P12931_SRC
hsa04730 Long-term depression - Homo sapiens (human)	4	28	164	2315	2.02	0.315026	P07948_LYN P50148_GNAQ Q02153_GUCY1B3 Q13976_PRKG1
hsa04713 Circadian entrainment - Homo sapiens (human)	4	29	164	2315	1.95	0.334913	P50148_GNAQ Q13555_CAMK2G Q02153_GUCY1B3 Q13976_PRKG1
hsa00052 Galactose metabolism - Homo sapiens (human)	3	17	164	2315	2.49	0.338965	P10253_GAA P07902_GALT Q96G03_PGM2
hsa00562 Inositol phosphate metabolism - Homo sapiens (human)	4	30	164	2315	1.88	0.354778	P16885_PLCG2 P27987_ITPKB Q96PE3_INPP4A O15357_INPPL1
hsa04621 NOD-like receptor signaling pathway - Homo sapiens (human)	4	30	164	2315	1.88	0.354778	P13501_CCL5 Q96RT1_ERBB2IP Q14116_IL18 P29466_CASP1
hsa04370 VEGF signaling pathway - Homo sapiens (human)	4	30	164	2315	1.88	0.354778	P16885_PLCG2 P04792_HSPB1 P63098_PPP3R1 P12931_SRC
hsa05145 Toxoplasmosis - Homo sapiens (human)	5	45	164	2315	1.57	0.391974	P05556_ITGB1 P52564_MAP2K6 P09917_ALOX5 P23229_ITGA6 P01137_TGFB1
hsa04350 TGF-beta signaling pathway - Homo sapiens (human)	3	20	164	2315	2.12	0.416623	P07996_THBS1 Q14766_LTBP1 P01137_TGFB1
hsa04115 p53 signaling pathway - Homo sapiens (human)	3	20	164	2315	2.12	0.416623	P55957_BID P07996_THBS1 Q13315_ATM
hsa05140 Leishmaniasis - Homo sapiens (human)	4	34	164	2315	1.66	0.433086	P11215_ITGAM P01024_C3 P05556_ITGB1 P01137_TGFB1
hsa04672 Intestinal immune network for IgA production - Homo sapiens (human)	2	8	164	2315	3.53	0.442902	P26010_ITGB7 P01137_TGFB1
hsa04975 Fat digestion and absorption - Homo sapiens (human)	2	8	164	2315	3.53	0.442902	P16671_CD36 P02647_APOA1
hsa00010 Glycolysis / Gluconeogenesis - Homo sapiens (human)	4	35	164	2315	1.61	0.452174	P11766_ADH5 Q96G03_PGM2 P09467_FBP1 Q9NUB1_ACSS1
hsa04360 Axon guidance - Homo sapiens (human)	4	35	164	2315	1.61	0.452174	O43639_NCK2 P05556_ITGB1 P63098_PPP3R1 O75116_ROCK2
hsa05031 Amphetamine addiction - Homo sapiens (human)	3	22	164	2315	1.92	0.465818	Q13555_CAMK2G P63098_PPP3R1 P27338_MAOB
hsa04912 GnRH signaling pathway - Homo sapiens (human)	4	36	164	2315	1.57	0.470998	P50148_GNAQ Q13555_CAMK2G P52564_MAP2K6 P12931_SRC
hsa04260 Cardiac muscle contraction - Homo sapiens (human)	3	24	164	2315	1.76	0.512501	P07951_TPM2 P09493_TPM1 Q93084_ATP2A3
hsa00350 Tyrosine metabolism - Homo sapiens (human)	2	10	164	2315	2.82	0.51886	P11766_ADH5 P27338_MAOB
hsa05322 Systemic lupus erythematosus - Homo sapiens (human)	3	25	164	2315	1.69	0.534824	P12814_ACTN1 P01024_C3 P84243_H3F3A
hsa05323 Rheumatoid arthritis - Homo sapiens (human)	3	25	164	2315	1.69	0.534824	P13501_CCL5 Q14116_IL18 P01137_TGFB1
hsa00980 Metabolism of xenobiotics by cytochrome P450 - Homo sapiens (human)	2	12	164	2315	2.35	0.584516	P11766_ADH5 P28161_GSTM2
hsa05204 Chemical carcinogenesis - Homo sapiens (human)	2	13	164	2315	2.17	0.613923	P11766_ADH5 P28161_GSTM2
hsa00380 Tryptophan metabolism - Homo sapiens (human)	2	16	164	2315	1.76	0.690296	P04040_CAT P27338_MAOB
hsa04911 Insulin secretion - Homo sapiens (human)	2	17	164	2315	1.66	0.712254	P50148_GNAQ Q13555_CAMK2G
hsa05321 Inflammatory bowel disease (IBD) - Homo sapiens (human)	2	17	164	2315	1.66	0.712254	Q14116_IL18 P01137_TGFB1
hsa00630 Glyoxylate and dicarboxylate metabolism - Homo sapiens (human)	2	18	164	2315	1.57	0.732664	P04040_CAT P05166_PCCB

## Sheet: Q2_protein_pathway_enrichment
KEGG pathway	Mapping	Background	All Mapping	All Background	Fold enrichment	Fisher'exact Test P_value	Related proteins
hsa04062 Chemokine signaling pathway - Homo sapiens (human)	24	75	177	2315	4.19	1.69081e-09	Q02750_MAP2K1 Q9UK08_GNG8 P46109_CRKL P62993_GRB2 P05771_PRKCB Q00722_PLCB2 O00329_PIK3CD P43250_GRK6 P61586_RHOA Q05655_PRKCD P42338_PIK3CB P22694_PRKACB Q15653_NFKBIB P61224_RAP1B P31751_AKT2 Q14289_PTK2B P17252_PRKCA P42336_PIK3CA Q05397_PTK2 P04899_GNAI2 P28482_MAPK1 Q13464_ROCK1 P62834_RAP1A P49023_PXN
hsa04510 Focal adhesion - Homo sapiens (human)	20	73	177	2315	3.58	8.91745e-07	Q02750_MAP2K1 P11047_LAMC1 P46109_CRKL P62993_GRB2 P05771_PRKCB O00329_PIK3CD P17655_CAPN2 P61586_RHOA P42338_PIK3CB P61224_RAP1B P31751_AKT2 P17252_PRKCA P04004_VTN P42336_PIK3CA Q05397_PTK2 P28482_MAPK1 Q13464_ROCK1 O14950_MYL12B P49023_PXN P62834_RAP1A
hsa04722 Neurotrophin signaling pathway - Homo sapiens (human)	16	50	177	2315	4.19	1.93352e-06	Q02750_MAP2K1 P46109_CRKL P62993_GRB2 O00329_PIK3CD P61586_RHOA Q05655_PRKCD P42338_PIK3CB Q15653_NFKBIB P31751_AKT2 P61224_RAP1B P42336_PIK3CA Q16566_CAMK4 P28482_MAPK1 P49137_MAPKAPK2 P51812_RPS6KA3 P62834_RAP1A
hsa04725 Cholinergic synapse - Homo sapiens (human)	13	33	177	2315	5.15	2.22639e-06	Q02750_MAP2K1 Q9UK08_GNG8 P05771_PRKCB P22694_PRKACB Q00722_PLCB2 P31751_AKT2 P17252_PRKCA O00329_PIK3CD P42336_PIK3CA Q16566_CAMK4 P04899_GNAI2 P28482_MAPK1 P42338_PIK3CB
hsa05100 Bacterial invasion of epithelial cells - Homo sapiens (human)	14	41	177	2315	4.47	4.88449e-06	P22681_CBL P46109_CRKL O15144_ARPC2 Q14141_SEPT6 Q9UHD8_SEPT9 O00329_PIK3CD O15145_ARPC3 P42336_PIK3CA Q14247_CTTN Q8WYJ6_SEPT1 Q05397_PTK2 P61586_RHOA P49023_PXN P42338_PIK3CB
hsa04370 VEGF signaling pathway - Homo sapiens (human)	12	30	177	2315	5.23	5.49774e-06	Q02750_MAP2K1 P16298_PPP3CB P05771_PRKCB P31751_AKT2 P17252_PRKCA O00329_PIK3CD P42336_PIK3CA Q05397_PTK2 P28482_MAPK1 P49137_MAPKAPK2 P42338_PIK3CB P49023_PXN
hsa04670 Leukocyte transendothelial migration - Homo sapiens (human)	15	52	177	2315	3.77	1.75756e-05	Q9BX67_JAM3 P05771_PRKCB P61224_RAP1B Q14289_PTK2B P17252_PRKCA O00329_PIK3CD P42336_PIK3CA Q05397_PTK2 P61586_RHOA P04899_GNAI2 Q13464_ROCK1 O14950_MYL12B P62834_RAP1A P42338_PIK3CB P49023_PXN
hsa04666 Fc gamma R-mediated phagocytosis - Homo sapiens (human)	14	46	177	2315	3.98	2.00814e-05	Q02750_MAP2K1 P46109_CRKL O15144_ARPC2 Q92835_INPP5D P05771_PRKCB P31751_AKT2 P17252_PRKCA O00329_PIK3CD P42336_PIK3CA O15145_ARPC3 P28482_MAPK1 P23528_CFL1 Q05655_PRKCD P42338_PIK3CB
hsa04012 ErbB signaling pathway - Homo sapiens (human)	13	40	177	2315	4.25	2.17986e-05	P22681_CBL Q02750_MAP2K1 P46109_CRKL P16333_NCK1 P62993_GRB2 P05771_PRKCB P31751_AKT2 P17252_PRKCA O00329_PIK3CD P42336_PIK3CA Q05397_PTK2 P28482_MAPK1 P42338_PIK3CB
hsa04810 Regulation of actin cytoskeleton - Homo sapiens (human)	20	91	177	2315	2.87	2.98935e-05	Q02750_MAP2K1 P46109_CRKL Q7Z406_MYH14 O00329_PIK3CD Q13576_IQGAP2 Q14344_GNA13 P61586_RHOA P35579_MYH9 P23528_CFL1 P42338_PIK3CB O15144_ARPC2 P42336_PIK3CA O15145_ARPC3 Q05397_PTK2 P28482_MAPK1 Q13464_ROCK1 O14950_MYL12B P78356_PIP4K2B P49023_PXN P48426_PIP4K2A
hsa04014 Ras signaling pathway - Homo sapiens (human)	17	70	177	2315	3.18	4.10158e-05	P51148_RAB5C Q02750_MAP2K1 Q9UK08_GNG8 P62993_GRB2 P05771_PRKCB Q13043_STK4 O00329_PIK3CD P61586_RHOA P42338_PIK3CB P22694_PRKACB P31751_AKT2 P61224_RAP1B P17252_PRKCA P42336_PIK3CA P28482_MAPK1 P62834_RAP1A Q15283_RASA2
hsa04270 Vascular smooth muscle contraction - Homo sapiens (human)	13	44	177	2315	3.86	6.27402e-05	Q02750_MAP2K1 P05771_PRKCB P22694_PRKACB Q00722_PLCB2 Q7Z406_MYH14 P17252_PRKCA Q14344_GNA13 P61586_RHOA P60660_MYL6 P28482_MAPK1 P35579_MYH9 Q13464_ROCK1 Q05655_PRKCD
hsa05223 Non-small cell lung cancer - Homo sapiens (human)	10	26	177	2315	5.03	6.97865e-05	Q02750_MAP2K1 P62993_GRB2 P05771_PRKCB P31751_AKT2 P17252_PRKCA Q13043_STK4 P42336_PIK3CA O00329_PIK3CD P28482_MAPK1 P42338_PIK3CB
hsa04070 Phosphatidylinositol signaling system - Homo sapiens (human)	12	38	177	2315	4.13	7.0486e-05	P32019_INPP5B Q92835_INPP5D P05771_PRKCB P23743_DGKA Q00722_PLCB2 Q13574_DGKZ P17252_PRKCA O00329_PIK3CD P42336_PIK3CA P78356_PIP4K2B P48426_PIP4K2A P42338_PIK3CB
hsa04664 Fc epsilon RI signaling pathway - Homo sapiens (human)	11	32	177	2315	4.5	7.40158e-05	Q02750_MAP2K1 P62993_GRB2 Q92835_INPP5D P05771_PRKCB P31751_AKT2 P17252_PRKCA O00329_PIK3CD P42336_PIK3CA P28482_MAPK1 Q05655_PRKCD P42338_PIK3CB
hsa04015 Rap1 signaling pathway - Homo sapiens (human)	16	67	177	2315	3.12	9.33366e-05	Q02750_MAP2K1 P46109_CRKL P05771_PRKCB Q00722_PLCB2 Q9BZL6_PRKD2 P61224_RAP1B P31751_AKT2 P17252_PRKCA O00329_PIK3CD P42336_PIK3CA P61586_RHOA P04899_GNAI2 O43566_RGS14 P28482_MAPK1 P62834_RAP1A P42338_PIK3CB
hsa04720 Long-term potentiation - Homo sapiens (human)	11	33	177	2315	4.36	9.92845e-05	Q02750_MAP2K1 P16298_PPP3CB P05771_PRKCB P22694_PRKACB Q00722_PLCB2 P61224_RAP1B P17252_PRKCA Q16566_CAMK4 P28482_MAPK1 P62834_RAP1A P51812_RPS6KA3
hsa04660 T cell receptor signaling pathway - Homo sapiens (human)	15	61	177	2315	3.22	0.000121254	P22681_CBL Q02750_MAP2K1 P16333_NCK1 P62993_GRB2 P16298_PPP3CB Q9BXL7_CARD11 Q15653_NFKBIB P31751_AKT2 O00329_PIK3CD P42336_PIK3CA P61586_RHOA P04234_CD3D P28482_MAPK1 P06239_LCK P42338_PIK3CB
hsa04662 B cell receptor signaling pathway - Homo sapiens (human)	13	47	177	2315	3.62	0.00012684	Q02750_MAP2K1 P62993_GRB2 Q92835_INPP5D P16298_PPP3CB P05771_PRKCB Q9BXL7_CARD11 Q15653_NFKBIB P31751_AKT2 P17252_PRKCA O00329_PIK3CD P42336_PIK3CA P28482_MAPK1 P42338_PIK3CB
hsa04360 Axon guidance - Homo sapiens (human)	11	35	177	2315	4.11	0.000172128	P16333_NCK1 Q16555_DPYSL2 P16298_PPP3CB Q9BPU6_DPYSL5 Q05397_PTK2 P61586_RHOA P04899_GNAI2 P28482_MAPK1 Q13464_ROCK1 O14639_ABLIM1 P23528_CFL1
hsa04921 Oxytocin signaling pathway - Homo sapiens (human)	15	63	177	2315	3.11	0.000175761	Q02750_MAP2K1 P16298_PPP3CB P05771_PRKCB P22694_PRKACB Q00722_PLCB2 P17252_PRKCA O00329_PIK3CD P42336_PIK3CA P61586_RHOA Q16566_CAMK4 P04899_GNAI2 P28482_MAPK1 P60660_MYL6 Q13464_ROCK1 P42338_PIK3CB
hsa05146 Amoebiasis - Homo sapiens (human)	11	36	177	2315	4	0.000222836	P51148_RAB5C P11047_LAMC1 P05771_PRKCB P22694_PRKACB Q00722_PLCB2 P17252_PRKCA P42336_PIK3CA O00329_PIK3CD P50453_SERPINB9 Q05397_PTK2 P42338_PIK3CB
hsa04650 Natural killer cell mediated cytotoxicity - Homo sapiens (human)	13	51	177	2315	3.33	0.000293924	Q02750_MAP2K1 P62993_GRB2 P16298_PPP3CB P05771_PRKCB P13747_HLA Q14289_PTK2B P17252_PRKCA O00329_PIK3CD P42336_PIK3CA P28482_MAPK1 O60880_SH2D1A P06239_LCK P42338_PIK3CB
hsa05205 Proteoglycans in cancer - Homo sapiens (human)	17	84	177	2315	2.65	0.000406952	P22681_CBL Q02750_MAP2K1 P62993_GRB2 P05771_PRKCB O00329_PIK3CD Q14247_CTTN P61586_RHOA P42338_PIK3CB P22694_PRKACB P31751_AKT2 P17252_PRKCA P04004_VTN P42336_PIK3CA Q05397_PTK2 P28482_MAPK1 Q13464_ROCK1 P49023_PXN
hsa05211 Renal cell carcinoma - Homo sapiens (human)	10	32	177	2315	4.09	0.000419455	Q02750_MAP2K1 P46109_CRKL P62993_GRB2 P61224_RAP1B P31751_AKT2 P42336_PIK3CA O00329_PIK3CD P28482_MAPK1 P62834_RAP1A P42338_PIK3CB
hsa04611 Platelet activation - Homo sapiens (human)	15	70	177	2315	2.8	0.00056452	P22694_PRKACB Q00722_PLCB2 P61224_RAP1B P31751_AKT2 P42336_PIK3CA O00329_PIK3CD Q14344_GNA13 Q13586_STIM1 P61586_RHOA P04899_GNAI2 P28482_MAPK1 Q13464_ROCK1 O14950_MYL12B P62834_RAP1A P42338_PIK3CB
hsa04915 Estrogen signaling pathway - Homo sapiens (human)	11	40	177	2315	3.6	0.000568054	Q02750_MAP2K1 P62993_GRB2 P22694_PRKACB Q00722_PLCB2 P31751_AKT2 P42336_PIK3CA O00329_PIK3CD P04899_GNAI2 P28482_MAPK1 Q05655_PRKCD P42338_PIK3CB
hsa05214 Glioma - Homo sapiens (human)	9	27	177	2315	4.36	0.00060231	Q02750_MAP2K1 P62993_GRB2 P05771_PRKCB P31751_AKT2 P17252_PRKCA P42336_PIK3CA O00329_PIK3CD P28482_MAPK1 P42338_PIK3CB
hsa04973 Carbohydrate digestion and absorption - Homo sapiens (human)	7	16	177	2315	5.72	0.000746499	O00329_PIK3CD P42336_PIK3CA P05771_PRKCB Q00722_PLCB2 P31751_AKT2 P42338_PIK3CB P17252_PRKCA
hsa04261 Adrenergic signaling in cardiomyocytes - Homo sapiens (human)	12	49	177	2315	3.2	0.000812442	Q15172_PPP2R5A P05771_PRKCB P22694_PRKACB Q00722_PLCB2 P31751_AKT2 P17252_PRKCA O00329_PIK3CD P42336_PIK3CA P04899_GNAI2 P28482_MAPK1 P68032_ACTC1 P42338_PIK3CB
hsa04010 MAPK signaling pathway - Homo sapiens (human)	17	90	177	2315	2.47	0.000908887	P35813_PPM1A Q02750_MAP2K1 P46109_CRKL P62993_GRB2 P16298_PPP3CB P05771_PRKCB Q13043_STK4 P22694_PRKACB P31751_AKT2 P61224_RAP1B P17252_PRKCA P28482_MAPK1 P49137_MAPKAPK2 P51812_RPS6KA3 P62834_RAP1A Q15283_RASA2 Q7L7X3_TAOK1
hsa04960 Aldosterone-regulated sodium reabsorption - Homo sapiens (human)	6	12	177	2315	6.54	0.0012243	O00329_PIK3CD P42336_PIK3CA P05771_PRKCB P28482_MAPK1 P42338_PIK3CB P17252_PRKCA
hsa00562 Inositol phosphate metabolism - Homo sapiens (human)	9	30	177	2315	3.92	0.00130228	O00329_PIK3CD P42336_PIK3CA Q02252_ALDH6A1 P32019_INPP5B Q92835_INPP5D Q00722_PLCB2 P78356_PIP4K2B P42338_PIK3CB P48426_PIP4K2A
hsa04024 cAMP signaling pathway - Homo sapiens (human)	13	60	177	2315	2.83	0.00140982	Q02750_MAP2K1 P22694_PRKACB P61224_RAP1B P31751_AKT2 P42336_PIK3CA O00329_PIK3CD P61586_RHOA Q16566_CAMK4 P04899_GNAI2 P28482_MAPK1 Q13464_ROCK1 P62834_RAP1A P42338_PIK3CB
hsa04550 Signaling pathways regulating pluripotency of stem cells - Homo sapiens (human)	8	25	177	2315	4.19	0.00193213	P23458_JAK1 Q02750_MAP2K1 P62993_GRB2 P31751_AKT2 P42336_PIK3CA O00329_PIK3CD P28482_MAPK1 P42338_PIK3CB
hsa04530 Tight junction - Homo sapiens (human)	12	55	177	2315	2.85	0.00222828	Q9BX67_JAM3 P05771_PRKCB Q7Z406_MYH14 Q9UDY2_TJP2 P31751_AKT2 P17252_PRKCA Q14247_CTTN P61586_RHOA P04899_GNAI2 P35579_MYH9 O14950_MYL12B Q05655_PRKCD
hsa04151 PI3K-Akt signaling pathway - Homo sapiens (human)	16	89	177	2315	2.35	0.00230578	P23458_JAK1 Q02750_MAP2K1 P11047_LAMC1 Q9UK08_GNG8 P62993_GRB2 P05771_PRKCB O00329_PIK3CD P42338_PIK3CB Q15172_PPP2R5A P31751_AKT2 P31946_YWHAB P17252_PRKCA P42336_PIK3CA P04004_VTN Q05397_PTK2 P28482_MAPK1
hsa04150 mTOR signaling pathway - Homo sapiens (human)	8	26	177	2315	4.02	0.00247712	P05771_PRKCB P31751_AKT2 P17252_PRKCA P42336_PIK3CA O00329_PIK3CD P28482_MAPK1 P51812_RPS6KA3 P42338_PIK3CB
hsa04380 Osteoclast differentiation - Homo sapiens (human)	12	56	177	2315	2.8	0.00259279	P23458_JAK1 Q02750_MAP2K1 P62993_GRB2 P16298_PPP3CB P31751_AKT2 O00329_PIK3CD Q9NQC7_CYLD P42336_PIK3CA Q16566_CAMK4 P28482_MAPK1 P06239_LCK P42338_PIK3CB
hsa05161 Hepatitis B - Homo sapiens (human)	14	74	177	2315	2.47	0.00309178	P23458_JAK1 Q02750_MAP2K1 P62993_GRB2 P05771_PRKCB O95786_DDX58 Q14289_PTK2B Q92851_CASP10 P31751_AKT2 P17252_PRKCA P31946_YWHAB O00329_PIK3CD P42336_PIK3CA P28482_MAPK1 P42338_PIK3CB
hsa04724 Glutamatergic synapse - Homo sapiens (human)	8	27	177	2315	3.88	0.00313331	Q9UK08_GNG8 P16298_PPP3CB P05771_PRKCB P22694_PRKACB Q00722_PLCB2 P17252_PRKCA P04899_GNAI2 P28482_MAPK1
hsa05220 Chronic myeloid leukemia - Homo sapiens (human)	10	42	177	2315	3.11	0.00342741	P22681_CBL Q02750_MAP2K1 P46109_CRKL P62993_GRB2 Q01196_RUNX1 P31751_AKT2 O00329_PIK3CD P42336_PIK3CA P28482_MAPK1 P42338_PIK3CB
hsa04210 Apoptosis - Homo sapiens (human)	10	43	177	2315	3.04	0.00405652	P16298_PPP3CB P22694_PRKACB Q92851_CASP10 P31751_AKT2 O00329_PIK3CD P17655_CAPN2 P42336_PIK3CA P10644_PRKAR1A P55212_CASP6 P42338_PIK3CB
hsa04912 GnRH signaling pathway - Homo sapiens (human)	9	36	177	2315	3.27	0.00453501	Q02750_MAP2K1 P62993_GRB2 P05771_PRKCB P22694_PRKACB P28482_MAPK1 Q00722_PLCB2 Q05655_PRKCD Q14289_PTK2B P17252_PRKCA
hsa05130 Pathogenic Escherichia coli infection - Homo sapiens (human)	9	36	177	2315	3.27	0.00453501	O15145_ARPC3 Q14247_CTTN P61586_RHOA P16333_NCK1 O15144_ARPC2 P05771_PRKCB Q13464_ROCK1 P17252_PRKCA P31946_YWHAB
hsa05213 Endometrial cancer - Homo sapiens (human)	7	22	177	2315	4.16	0.00473133	O00329_PIK3CD P42336_PIK3CA Q02750_MAP2K1 P62993_GRB2 P28482_MAPK1 P31751_AKT2 P42338_PIK3CB
hsa04022 cGMP-PKG signaling pathway - Homo sapiens (human)	12	61	177	2315	2.57	0.00520518	Q02750_MAP2K1 P16298_PPP3CB Q00722_PLCB2 P31751_AKT2 P42336_PIK3CA O00329_PIK3CD Q14344_GNA13 P61586_RHOA P04899_GNAI2 P28482_MAPK1 Q13464_ROCK1 P42338_PIK3CB
hsa05218 Melanoma - Homo sapiens (human)	6	16	177	2315	4.9	0.00525297	O00329_PIK3CD P42336_PIK3CA Q02750_MAP2K1 P28482_MAPK1 P31751_AKT2 P42338_PIK3CB
hsa05200 Pathways in cancer - Homo sapiens (human)	18	116	177	2315	2.03	0.00551075	P23458_JAK1 P21266_GSTM3 P22681_CBL Q02750_MAP2K1 P11047_LAMC1 P46109_CRKL P62993_GRB2 P05771_PRKCB Q01196_RUNX1 Q13043_STK4 O00329_PIK3CD P61586_RHOA P42338_PIK3CB P31751_AKT2 P17252_PRKCA P42336_PIK3CA Q05397_PTK2 P28482_MAPK1
hsa05221 Acute myeloid leukemia - Homo sapiens (human)	8	30	177	2315	3.49	0.00591098	Q02750_MAP2K1 P62993_GRB2 Q01196_RUNX1 P31751_AKT2 P42336_PIK3CA O00329_PIK3CD P28482_MAPK1 P42338_PIK3CB
hsa04726 Serotonergic synapse - Homo sapiens (human)	8	30	177	2315	3.49	0.00591098	Q02750_MAP2K1 Q9UK08_GNG8 P05771_PRKCB P22694_PRKACB P04899_GNAI2 P28482_MAPK1 Q00722_PLCB2 P17252_PRKCA
hsa04723 Retrograde endocannabinoid signaling - Homo sapiens (human)	7	23	177	2315	3.98	0.00600493	Q9UK08_GNG8 P05771_PRKCB P22694_PRKACB P04899_GNAI2 P28482_MAPK1 Q00722_PLCB2 P17252_PRKCA
hsa04914 Progesterone-mediated oocyte maturation - Homo sapiens (human)	9	38	177	2315	3.1	0.00642733	Q02750_MAP2K1 P22694_PRKACB P31751_AKT2 P42336_PIK3CA O00329_PIK3CD P04899_GNAI2 P28482_MAPK1 P51812_RPS6KA3 P42338_PIK3CB
hsa05206 MicroRNAs in cancer - Homo sapiens (human)	12	63	177	2315	2.49	0.00670513	Q02750_MAP2K1 P46109_CRKL P62993_GRB2 P05771_PRKCB P17252_PRKCA P42336_PIK3CA O00329_PIK3CD P61586_RHOA P28482_MAPK1 Q13464_ROCK1 P08670_VIM P42338_PIK3CB
hsa04910 Insulin signaling pathway - Homo sapiens (human)	12	64	177	2315	2.45	0.0075725	Q93100_PHKB P22681_CBL Q02750_MAP2K1 P46109_CRKL P62993_GRB2 P22694_PRKACB P31751_AKT2 O00329_PIK3CD P42336_PIK3CA P10644_PRKAR1A P28482_MAPK1 P42338_PIK3CB
hsa04020 Calcium signaling pathway - Homo sapiens (human)	9	40	177	2315	2.94	0.00886614	Q93100_PHKB P16298_PPP3CB P05771_PRKCB P22694_PRKACB Q00722_PLCB2 Q14289_PTK2B P17252_PRKCA Q13586_STIM1 Q16566_CAMK4
hsa04916 Melanogenesis - Homo sapiens (human)	7	25	177	2315	3.66	0.00927353	Q02750_MAP2K1 P05771_PRKCB P22694_PRKACB P04899_GNAI2 P28482_MAPK1 Q00722_PLCB2 P17252_PRKCA
hsa04750 Inflammatory mediator regulation of TRP channels - Homo sapiens (human)	8	33	177	2315	3.17	0.010214	O00329_PIK3CD P42336_PIK3CA P05771_PRKCB P22694_PRKACB Q00722_PLCB2 Q05655_PRKCD P42338_PIK3CB P17252_PRKCA
hsa04917 Prolactin signaling pathway - Homo sapiens (human)	7	26	177	2315	3.52	0.0113125	O00329_PIK3CD P42336_PIK3CA Q02750_MAP2K1 P62993_GRB2 P28482_MAPK1 P31751_AKT2 P42338_PIK3CB
hsa04972 Pancreatic secretion - Homo sapiens (human)	7	26	177	2315	3.52	0.0113125	P61586_RHOA O95716_RAB3D P05771_PRKCB Q00722_PLCB2 P61224_RAP1B P62834_RAP1A P17252_PRKCA
hsa05032 Morphine addiction - Homo sapiens (human)	6	19	177	2315	4.13	0.0115981	P43250_GRK6 Q9UK08_GNG8 P05771_PRKCB P22694_PRKACB P04899_GNAI2 P17252_PRKCA
hsa05164 Influenza A - Homo sapiens (human)	13	80	177	2315	2.13	0.0158027	P23458_JAK1 Q02750_MAP2K1 P05771_PRKCB O95786_DDX58 Q9ULZ3_PYCARD Q15653_NFKBIB P31751_AKT2 P17252_PRKCA P00747_PLG O00329_PIK3CD P42336_PIK3CA P28482_MAPK1 P42338_PIK3CB
hsa04730 Long-term depression - Homo sapiens (human)	7	28	177	2315	3.27	0.0163043	Q02750_MAP2K1 Q14344_GNA13 P05771_PRKCB P04899_GNAI2 P28482_MAPK1 Q00722_PLCB2 P17252_PRKCA
hsa04630 Jak-STAT signaling pathway - Homo sapiens (human)	7	28	177	2315	3.27	0.0163043	O00329_PIK3CD P42336_PIK3CA P23458_JAK1 P22681_CBL P62993_GRB2 P31751_AKT2 P42338_PIK3CB
hsa04540 Gap junction - Homo sapiens (human)	8	36	177	2315	2.91	0.0164463	Q02750_MAP2K1 P62993_GRB2 P05771_PRKCB P22694_PRKACB P04899_GNAI2 P28482_MAPK1 Q00722_PLCB2 P17252_PRKCA
hsa04919 Thyroid hormone signaling pathway - Homo sapiens (human)	10	53	177	2315	2.47	0.0164684	Q02750_MAP2K1 P05771_PRKCB P22694_PRKACB Q00722_PLCB2 P31751_AKT2 P17252_PRKCA P42336_PIK3CA O00329_PIK3CD P28482_MAPK1 P42338_PIK3CB
hsa05145 Toxoplasmosis - Homo sapiens (human)	9	45	177	2315	2.62	0.0179285	P23458_JAK1 P11047_LAMC1 Q15653_NFKBIB P31751_AKT2 O00329_PIK3CD P42336_PIK3CA P04899_GNAI2 P28482_MAPK1 P42338_PIK3CB
hsa04068 FoxO signaling pathway - Homo sapiens (human)	9	45	177	2315	2.62	0.0179285	Q02750_MAP2K1 P62993_GRB2 P31751_AKT2 Q13043_STK4 P42336_PIK3CA O00329_PIK3CD P04179_SOD2 P28482_MAPK1 P42338_PIK3CB
hsa04713 Circadian entrainment - Homo sapiens (human)	7	29	177	2315	3.16	0.0192961	Q9UK08_GNG8 P05771_PRKCB P22694_PRKACB P04899_GNAI2 P28482_MAPK1 Q00722_PLCB2 P17252_PRKCA
hsa04727 GABAergic synapse - Homo sapiens (human)	6	22	177	2315	3.57	0.0218094	Q9UK08_GNG8 P05771_PRKCB P22694_PRKACB P04899_GNAI2 P46459_NSF P17252_PRKCA
hsa04930 Type II diabetes mellitus - Homo sapiens (human)	5	15	177	2315	4.36	0.0226763	O00329_PIK3CD P42336_PIK3CA P28482_MAPK1 Q05655_PRKCD P42338_PIK3CB
hsa00561 Glycerolipid metabolism - Homo sapiens (human)	5	15	177	2315	4.36	0.0226763	Q99943_AGPAT1 P05091_ALDH2 P49189_ALDH9A1 P23743_DGKA Q13574_DGKZ
hsa00410 beta-Alanine metabolism - Homo sapiens (human)	5	16	177	2315	4.09	0.028484	Q02252_ALDH6A1 O95822_MLYCD P05091_ALDH2 P49189_ALDH9A1 Q12882_DPYD
hsa05162 Measles - Homo sapiens (human)	10	58	177	2315	2.26	0.0285006	P23458_JAK1 P22681_CBL O95786_DDX58 Q15653_NFKBIB P31751_AKT2 O00329_PIK3CD P42336_PIK3CA P04234_CD3D O60880_SH2D1A P42338_PIK3CB
hsa05210 Colorectal cancer - Homo sapiens (human)	7	32	177	2315	2.86	0.0304609	O00329_PIK3CD P42336_PIK3CA Q02750_MAP2K1 P61586_RHOA P28482_MAPK1 P31751_AKT2 P42338_PIK3CB
hsa04918 Thyroid hormone synthesis - Homo sapiens (human)	6	24	177	2315	3.27	0.0311174	P05771_PRKCB P22694_PRKACB Q00722_PLCB2 P00390_GSR P17252_PRKCA P07203_GPX1
hsa05215 Prostate cancer - Homo sapiens (human)	8	41	177	2315	2.55	0.0321333	P21266_GSTM3 Q02750_MAP2K1 P62993_GRB2 P31751_AKT2 P42336_PIK3CA O00329_PIK3CD P28482_MAPK1 P42338_PIK3CB
hsa04728 Dopaminergic synapse - Homo sapiens (human)	9	50	177	2315	2.35	0.0322711	Q9UK08_GNG8 Q15172_PPP2R5A P16298_PPP3CB P05771_PRKCB P22694_PRKACB Q00722_PLCB2 P31751_AKT2 P17252_PRKCA P04899_GNAI2
hsa05020 Prion diseases - Homo sapiens (human)	5	17	177	2315	3.85	0.0350973	Q02750_MAP2K1 P11047_LAMC1 P00441_SOD1 P22694_PRKACB P28482_MAPK1
hsa00480 Glutathione metabolism - Homo sapiens (human)	6	25	177	2315	3.14	0.0365784	P48735_IDH2 P21266_GSTM3 Q9Y2Q3_GSTK1 O75874_IDH1 P00390_GSR P07203_GPX1
hsa00280 Valine, leucine and isoleucine degradation - Homo sapiens (human)	7	34	177	2315	2.69	0.0398679	Q02252_ALDH6A1 P31937_HIBADH P05165_PCCA P16219_ACADS P05091_ALDH2 P49189_ALDH9A1 Q9UKU7_ACAD8
hsa05212 Pancreatic cancer - Homo sapiens (human)	7	36	177	2315	2.54	0.0509422	O00329_PIK3CD P42336_PIK3CA P23458_JAK1 Q02750_MAP2K1 P28482_MAPK1 P31751_AKT2 P42338_PIK3CB
hsa05131 Shigellosis - Homo sapiens (human)	7	36	177	2315	2.54	0.0509422	O15145_ARPC3 Q14247_CTTN P46109_CRKL O15144_ARPC2 P28482_MAPK1 Q13464_ROCK1 Q15653_NFKBIB
hsa00980 Metabolism of xenobiotics by cytochrome P450 - Homo sapiens (human)	4	12	177	2315	4.36	0.0570393	P21266_GSTM3 Q9Y2Q3_GSTK1 O75828_CBR3 O43488_AKR7A2
hsa05142 Chagas disease (American trypanosomiasis) - Homo sapiens (human)	8	48	177	2315	2.18	0.0674035	O00329_PIK3CD P42336_PIK3CA P04899_GNAI2 P28482_MAPK1 P04234_CD3D Q00722_PLCB2 P31751_AKT2 P42338_PIK3CB
hsa04146 Peroxisome - Homo sapiens (human)	7	39	177	2315	2.35	0.0707759	P04179_SOD2 P48735_IDH2 Q9Y2Q3_GSTK1 O95822_MLYCD P00441_SOD1 O75874_IDH1 Q9ULC5_ACSL5
hsa05031 Amphetamine addiction - Homo sapiens (human)	5	22	177	2315	2.97	0.080336	Q16566_CAMK4 P16298_PPP3CB P05771_PRKCB P22694_PRKACB P17252_PRKCA
hsa05132 Salmonella infection - Homo sapiens (human)	7	42	177	2315	2.18	0.0944896	O15145_ARPC3 O15144_ARPC2 Q9ULZ3_PYCARD P35579_MYH9 P28482_MAPK1 Q13464_ROCK1 Q7Z406_MYH14
hsa05222 Small cell lung cancer - Homo sapiens (human)	6	33	177	2315	2.38	0.100454	O00329_PIK3CD P42336_PIK3CA P11047_LAMC1 Q05397_PTK2 P31751_AKT2 P42338_PIK3CB
hsa05203 Viral carcinogenesis - Homo sapiens (human)	13	106	177	2315	1.6	0.10246	P23458_JAK1 P62993_GRB2 P22694_PRKACB P13747_HLA P31946_YWHAB O00329_PIK3CD P42336_PIK3CA P61586_RHOA P28482_MAPK1 P49137_MAPKAPK2 Q15283_RASA2 P42338_PIK3CB P49023_PXN
hsa05160 Hepatitis C - Homo sapiens (human)	8	53	177	2315	1.97	0.102953	P23458_JAK1 P62993_GRB2 O95786_DDX58 P31751_AKT2 P42336_PIK3CA O00329_PIK3CD P28482_MAPK1 P42338_PIK3CB
hsa04066 HIF-1 signaling pathway - Homo sapiens (human)	8	53	177	2315	1.97	0.102953	Q02750_MAP2K1 P05771_PRKCB P31751_AKT2 P17252_PRKCA P42336_PIK3CA O00329_PIK3CD P28482_MAPK1 P42338_PIK3CB
hsa05034 Alcoholism - Homo sapiens (human)	7	43	177	2315	2.13	0.103239	Q02750_MAP2K1 Q9UK08_GNG8 Q16566_CAMK4 P62993_GRB2 P22694_PRKACB P04899_GNAI2 P28482_MAPK1
hsa05133 Pertussis - Homo sapiens (human)	5	24	177	2315	2.72	0.103856	P61586_RHOA P04899_GNAI2 Q9ULZ3_PYCARD P28482_MAPK1 P23528_CFL1
hsa04144 Endocytosis - Homo sapiens (human)	12	96	177	2315	1.63	0.10781	P22681_CBL P51148_RAB5C Q96FZ7_CHMP6 Q9UK41_VPS28 Q99816_TSG101 O43633_CHMP2A P13747_HLA Q9Y6I3_EPN1 Q9NR46_SH3GLB2 Q15057_ACAP2 P43250_GRK6 P61586_RHOA
hsa04971 Gastric acid secretion - Homo sapiens (human)	5	25	177	2315	2.62	0.116671	P05771_PRKCB P22694_PRKACB P04899_GNAI2 Q00722_PLCB2 P17252_PRKCA
hsa04911 Insulin secretion - Homo sapiens (human)	4	17	177	2315	3.08	0.133782	P05771_PRKCB P22694_PRKACB Q00722_PLCB2 P17252_PRKCA
hsa04320 Dorso-ventral axis formation - Homo sapiens (human)	3	9	177	2315	4.36	0.145413	Q02750_MAP2K1 P62993_GRB2 P28482_MAPK1
hsa04620 Toll-like receptor signaling pathway - Homo sapiens (human)	6	38	177	2315	2.07	0.15753	O00329_PIK3CD P42336_PIK3CA Q02750_MAP2K1 P28482_MAPK1 P31751_AKT2 P42338_PIK3CB
hsa05152 Tuberculosis - Homo sapiens (human)	9	71	177	2315	1.66	0.167133	P23458_JAK1 P51148_RAB5C P33241_LSP1 P16298_PPP3CB P11279_LAMP1 Q92851_CASP10 P31751_AKT2 P61586_RHOA P28482_MAPK1
hsa00520 Amino sugar and nucleotide sugar metabolism - Homo sapiens (human)	6	39	177	2315	2.01	0.170288	P36871_PGM1 Q9UJ70_NAGK Q16851_UGP2 P00387_CYB5R3 Q9Y303_AMDHD2 Q8N0W3_FUK
hsa00564 Glycerophospholipid metabolism - Homo sapiens (human)	4	19	177	2315	2.75	0.17102	Q99943_AGPAT1 P23743_DGKA Q8N335_GPD1L Q13574_DGKZ
hsa04668 TNF signaling pathway - Homo sapiens (human)	7	50	177	2315	1.83	0.175338	O00329_PIK3CD P42336_PIK3CA Q02750_MAP2K1 P28482_MAPK1 Q92851_CASP10 P31751_AKT2 P42338_PIK3CB
hsa04152 AMPK signaling pathway - Homo sapiens (human)	7	51	177	2315	1.8	0.187025	P61106_RAB14 O00329_PIK3CD P42336_PIK3CA Q15172_PPP2R5A O95822_MLYCD P31751_AKT2 P42338_PIK3CB
hsa05014 Amyotrophic lateral sclerosis (ALS) - Homo sapiens (human)	4	20	177	2315	2.62	0.190641	P00441_SOD1 P16298_PPP3CB P07203_GPX1 O14618_CCS
hsa04350 TGF-beta signaling pathway - Homo sapiens (human)	4	20	177	2315	2.62	0.190641	P61586_RHOA Q16254_E2F4 P28482_MAPK1 Q13464_ROCK1
hsa04310 Wnt signaling pathway - Homo sapiens (human)	6	41	177	2315	1.91	0.196947	P61586_RHOA P16298_PPP3CB P05771_PRKCB P22694_PRKACB Q00722_PLCB2 P17252_PRKCA
hsa00590 Arachidonic acid metabolism - Homo sapiens (human)	3	11	177	2315	3.57	0.201471	Q9H7Z7_PTGES2 O75828_CBR3 P07203_GPX1
hsa01210 2-Oxocarboxylic acid metabolism - Homo sapiens (human)	3	11	177	2315	3.57	0.201471	P48735_IDH2 O75874_IDH1 Q99798_ACO2
hsa00640 Propanoate metabolism - Homo sapiens (human)	4	21	177	2315	2.49	0.210798	Q02252_ALDH6A1 P05165_PCCA O95822_MLYCD Q96I99_SUCLG2
hsa04114 Oocyte meiosis - Homo sapiens (human)	7	53	177	2315	1.73	0.21127	Q02750_MAP2K1 Q15172_PPP2R5A P16298_PPP3CB P22694_PRKACB P28482_MAPK1 P51812_RPS6KA3 P31946_YWHAB
hsa00040 Pentose and glucuronate interconversions - Homo sapiens (human)	3	12	177	2315	3.27	0.230357	Q7Z4W1_DCXR P05091_ALDH2 Q16851_UGP2
hsa00020 Citrate cycle (TCA cycle) - Homo sapiens (human)	4	22	177	2315	2.38	0.231398	P48735_IDH2 O75874_IDH1 Q99798_ACO2 Q96I99_SUCLG2
hsa04961 Endocrine and other factor-regulated calcium reabsorption - Homo sapiens (human)	4	23	177	2315	2.27	0.252347	P05771_PRKCB P22694_PRKACB Q00722_PLCB2 P17252_PRKCA
hsa05110 Vibrio cholerae infection - Homo sapiens (human)	4	23	177	2315	2.27	0.252347	P05771_PRKCB P22694_PRKACB Q9UDY2_TJP2 P17252_PRKCA
hsa05140 Leishmaniasis - Homo sapiens (human)	5	34	177	2315	1.92	0.256129	P23458_JAK1 P05771_PRKCB P28482_MAPK1 Q15653_NFKBIB P17252_PRKCA
hsa05204 Chemical carcinogenesis - Homo sapiens (human)	3	13	177	2315	3.02	0.259488	P21266_GSTM3 Q9Y2Q3_GSTK1 Q16773_CCBL1
hsa04970 Salivary secretion - Homo sapiens (human)	4	25	177	2315	2.09	0.294954	P05771_PRKCB P22694_PRKACB Q00722_PLCB2 P17252_PRKCA
hsa05143 African trypanosomiasis - Homo sapiens (human)	3	15	177	2315	2.62	0.317704	P05771_PRKCB Q00722_PLCB2 P17252_PRKCA
hsa00053 Ascorbate and aldarate metabolism - Homo sapiens (human)	2	5	177	2315	5.23	0.3268	P05091_ALDH2 P49189_ALDH9A1
hsa00071 Fatty acid degradation - Homo sapiens (human)	4	27	177	2315	1.94	0.337981	P16219_ACADS P05091_ALDH2 P49189_ALDH9A1 Q9ULC5_ACSL5
hsa05340 Primary immunodeficiency - Homo sapiens (human)	3	16	177	2315	2.45	0.346466	P00813_ADA P04234_CD3D P06239_LCK
hsa00380 Tryptophan metabolism - Homo sapiens (human)	3	16	177	2315	2.45	0.346466	P05091_ALDH2 P49189_ALDH9A1 Q16773_CCBL1
hsa00770 Pantothenate and CoA biosynthesis - Homo sapiens (human)	2	6	177	2315	4.36	0.378091	Q9NVE7_PANK4 Q12882_DPYD
hsa00340 Histidine metabolism - Homo sapiens (human)	2	6	177	2315	4.36	0.378091	P05091_ALDH2 P49189_ALDH9A1
hsa04913 Ovarian steroidogenesis - Homo sapiens (human)	2	7	177	2315	3.74	0.425495	P22694_PRKACB Q86TX2_ACOT1
hsa04742 Taste transduction - Homo sapiens (human)	2	7	177	2315	3.74	0.425495	P22694_PRKACB Q00722_PLCB2
hsa04622 RIG-I-like receptor signaling pathway - Homo sapiens (human)	4	33	177	2315	1.59	0.464418	Q9NQC7_CYLD O95786_DDX58 Q15653_NFKBIB Q92851_CASP10
hsa04975 Fat digestion and absorption - Homo sapiens (human)	2	8	177	2315	3.27	0.469305	Q6P1M0_SLC27A4 Q99943_AGPAT1
hsa04512 ECM-receptor interaction - Homo sapiens (human)	3	21	177	2315	1.87	0.482378	P04004_VTN P11047_LAMC1 Q08722_CD47
hsa04962 Vasopressin-regulated water reabsorption - Homo sapiens (human)	3	22	177	2315	1.78	0.507476	P51148_RAB5C P22694_PRKACB P46459_NSF
hsa00982 Drug metabolism - cytochrome P450 - Homo sapiens (human)	2	9	177	2315	2.91	0.509791	P21266_GSTM3 Q9Y2Q3_GSTK1
hsa00310 Lysine degradation - Homo sapiens (human)	3	23	177	2315	1.71	0.531774	P05091_ALDH2 P49189_ALDH9A1 Q9H9B1_EHMT1
hsa00760 Nicotinate and nicotinamide metabolism - Homo sapiens (human)	2	10	177	2315	2.62	0.547205	Q6XQN6_NAPRT1 Q13423_NNT
hsa00511 Other glycan degradation - Homo sapiens (human)	2	10	177	2315	2.62	0.547205	Q9NTJ4_MAN2C1 Q8NFI3_ENGASE
hsa04260 Cardiac muscle contraction - Homo sapiens (human)	3	24	177	2315	1.63	0.555248	P14854_COX6B1 P68032_ACTC1 P00403_MT
hsa05216 Thyroid cancer - Homo sapiens (human)	2	11	177	2315	2.38	0.581779	Q02750_MAP2K1 P28482_MAPK1
hsa05030 Cocaine addiction - Homo sapiens (human)	2	11	177	2315	2.38	0.581779	P22694_PRKACB P04899_GNAI2
hsa05219 Bladder cancer - Homo sapiens (human)	2	13	177	2315	2.01	0.643246	Q02750_MAP2K1 P28482_MAPK1
hsa00983 Drug metabolism - other enzymes - Homo sapiens (human)	2	14	177	2315	1.87	0.670522	P51580_TPMT Q12882_DPYD
hsa00650 Butanoate metabolism - Homo sapiens (human)	2	14	177	2315	1.87	0.670522	P51649_ALDH5A1 P16219_ACADS
hsa00860 Porphyrin and chlorophyll metabolism - Homo sapiens (human)	2	16	177	2315	1.63	0.719007	P13716_ALAD P30043_BLVRB
hsa00500 Starch and sucrose metabolism - Homo sapiens (human)	2	16	177	2315	1.63	0.719007	P36871_PGM1 Q16851_UGP2
hsa00052 Galactose metabolism - Homo sapiens (human)	2	17	177	2315	1.54	0.740518	P36871_PGM1 Q16851_UGP2

## Sheet: Q3_protein_pathway_enrichment
KEGG pathway	Mapping	Background	All Mapping	All Background	Fold enrichment	Fisher'exact Test P_value	Related proteins
hsa03010 Ribosome - Homo sapiens (human)	31	95	236	2315	3.2	3.31936e-09	Q9UHA3_RSL24D1 P62424_RPL7A P36578_RPL4 P50914_RPL14 P62241_RPS8 P62277_RPS13 P27635_RPL10 P82914_MRPS15 P83731_RPL24 P62851_RPS25 Q7Z2W9_MRPL21 P62888_RPL30 P61313_RPL15 P35268_RPL22 P62280_RPS11 P62081_RPS7 P46782_RPS5 P46783_RPS10 P82932_MRPS6 P62906_RPL10A P62829_RPL23 P62913_RPL11 P62701_RPS4X P42677_RPS27 P0CW22_RPS17L P61353_RPL27 Q96A35_MRPL24 P32969_RPL9 P82675_MRPS5 Q02878_RPL6 P18124_R…
hsa03008 Ribosome biogenesis in eukaryotes - Homo sapiens (human)	23	55	236	2315	4.1	3.32784e-09	Q969X6_CIRH1A Q9UNX4_WDR3 Q9Y2X3_NOP58 Q8IZH2_XRN1 Q8IWA0_WDR75 O00566_MPHOSPH10 Q13823_GNL2 Q9H583_HEATR1 Q8TED0_UTP15 P56537_EIF6 Q9Y2P8_RCL1 Q92979_EMG1 Q9NU22_MDN1 Q9BVS4_RIOK2 Q9BVJ6_UTP14A Q9H0A0_NAT10 Q9H6R4_NOL6 O00567_NOP56 O15381_NVL Q12788_TBL3 Q9Y3D8_AK6 Q14692_BMS1 Q8NI36_WDR36
hsa03013 RNA transport - Homo sapiens (human)	30	111	236	2315	2.65	6.59172e-07	Q9HAU5_UPF2 A8CG34_POM121C Q9UKX7_NUP50 O43592_XPOT Q9BVL2_NUPL1 Q5VTE0_EEF1A1P5 P06730_EIF4E P41091_EIF2S3 Q9BZI7_UPF3B P57740_NUP107 P23588_EIF4B Q9Y5S9_RBM8A P49770_EIF2B2 O75821_EIF3G P46060_RANGAP1 Q14152_EIF3A P78344_EIF4G2 Q13144_EIF2B5 O15372_EIF3H Q13347_EIF3I P51114_FXR1 O00422_SAP18 Q8NFH5_NUP35 O14602_EIF1AY P05198_EIF2S1 Q9NR50_EIF2B3 Q9BQ52_ELAC2 Q5SRE5_NUP188 O14744_PRMT5 Q8N1F7_NU…
hsa00970 Aminoacyl-tRNA biosynthesis - Homo sapiens (human)	12	36	236	2315	3.27	0.000560802	P07814_EPRS P49589_CARS P41250_GARS P14868_DARS Q9Y2Z4_YARS2 O75879_PET112 Q9P2J5_LARS O43776_NARS P47897_QARS P54136_RARS P49588_AARS P54577_YARS
hsa03050 Proteasome - Homo sapiens (human)	7	38	236	2315	1.81	0.181858	Q15008_PSMD6 P62191_PSMC1 O00487_PSMD14 Q99436_PSMB7 P61289_PSME3 P48556_PSMD8 P43686_PSMC4
hsa04330 Notch signaling pathway - Homo sapiens (human)	4	16	236	2315	2.45	0.216786	Q92769_HDAC2 Q8TDB6_DTX3L Q13573_SNW1 P46531_NOTCH1
hsa05162 Measles - Homo sapiens (human)	9	58	236	2315	1.52	0.230175	O15372_EIF3H P63244_GNB2L1 Q92985_IRF7 P24941_CDK2 P21580_TNFAIP3 P05198_EIF2S1 P42224_STAT1 P40763_STAT3 P52333_JAK3
hsa03430 Mismatch repair - Homo sapiens (human)	4	19	236	2315	2.07	0.302508	P35250_RFC2 P49005_POLD2 P40937_RFC5 P52701_MSH6
hsa04914 Progesterone-mediated oocyte maturation - Homo sapiens (human)	6	38	236	2315	1.55	0.341197	P24941_CDK2 P08238_HSP90AB1 Q9UJX3_ANAPC7 Q9H1A4_ANAPC1 Q13042_CDC16 P30260_CDC27
hsa00670 One carbon pool by folate - Homo sapiens (human)	3	13	236	2315	2.26	0.386274	P13995_MTHFD2 P04818_TYMS P22102_GART
hsa03060 Protein export - Homo sapiens (human)	3	14	236	2315	2.1	0.423476	P61011_SRP54 P09132_SRP19 O76094_SRP72
hsa00330 Arginine and proline metabolism - Homo sapiens (human)	4	26	236	2315	1.51	0.500702	P54886_ALDH18A1 P13674_P4HA1 O94925_GLS P19623_SRM
hsa04964 Proximal tubule bicarbonate reclamation - Homo sapiens (human)	2	7	236	2315	2.8	0.527784	O94925_GLS P05023_ATP1A1
hsa03460 Fanconi anemia pathway - Homo sapiens (human)	3	18	236	2315	1.63	0.55912	Q92889_ERCC4 Q9Y4R8_TELO2 Q13472_TOP3A
hsa00920 Sulfur metabolism - Homo sapiens (human)	2	8	236	2315	2.45	0.575865	Q9Y6N5_SQRDL O43252_PAPSS1
hsa00061 Fatty acid biosynthesis - Homo sapiens (human)	2	8	236	2315	2.45	0.575865	O95573_ACSL3 P33121_ACSL1
hsa02010 ABC transporters - Homo sapiens (human)	2	9	236	2315	2.18	0.619069	Q03518_TAP1 Q9NUT2_ABCB8

## Sheet: Q4_protein_pathway_enrichment
KEGG pathway	Mapping	Background	All Mapping	All Background	Fold enrichment	Fisher'exact Test P_value	Related proteins
hsa03030 DNA replication - Homo sapiens (human)	14	30	156	2315	6.93	1.47122e-08	Q15054_POLD3 Q14566_MCM6 P28340_POLD1 P49736_MCM2 P12004_PCNA P39748_FEN1 P33991_MCM4 P25205_MCM3 P49643_PRIM2 P33992_MCM5 P33993_MCM7 Q14181_POLA2 P18858_LIG1 P09884_POLA1
hsa03010 Ribosome - Homo sapiens (human)	24	95	156	2315	3.75	2.06132e-08	P42766_RPL35 P46778_RPL21 Q9Y2R9_MRPS7 P62917_RPL8 O60783_MRPS14 P40429_RPL13A P62841_RPS15 Q9NX20_MRPL16 P46781_RPS9 P62899_RPL31 P26373_RPL13 Q9UNX3_RPL26L1 P62750_RPL23A P18621_RPL17 Q02543_RPL18A P84098_RPL19 P46779_RPL28 P46776_RPL27A P18077_RPL35A P82933_MRPS9 P62249_RPS16 P39023_RPL3 P62269_RPS18 P46777_RPL5
hsa04110 Cell cycle - Homo sapiens (human)	14	59	156	2315	3.52	8.96584e-05	P06400_RB1 Q14566_MCM6 P49736_MCM2 P12004_PCNA O60566_BUB1B P33991_MCM4 P25205_MCM3 P20248_CCNA2 Q13257_MAD2L1 P33992_MCM5 Q00534_CDK6 P33993_MCM7 O14757_CHEK1 O75419_CDC45
hsa00240 Pyrimidine metabolism - Homo sapiens (human)	12	62	156	2315	2.87	0.00218271	Q15054_POLD3 Q9H773_DCTPP1 P28340_POLD1 P15531_NME1 Q9GZS1_POLR1E P17812_CTPS1 P49643_PRIM2 P31350_RRM2 Q14181_POLA2 P33316_DUT P09884_POLA1 P23921_RRM1
hsa00260 Glycine, serine and threonine metabolism - Homo sapiens (human)	5	16	156	2315	4.64	0.0186561	P35520_CBS Q9Y617_PSAT1 P34897_SHMT2 P78330_PSPH O43175_PHGDH
hsa01230 Biosynthesis of amino acids - Homo sapiens (human)	8	46	156	2315	2.58	0.0308271	Q9Y617_PSAT1 P32322_PYCR1 P00966_ASS1 O43175_PHGDH P35520_CBS P34897_SHMT2 P78330_PSPH P15104_GLUL
hsa04115 p53 signaling pathway - Homo sapiens (human)	5	20	156	2315	3.71	0.0403224	P25445_FAS P31350_RRM2 Q00534_CDK6 O14757_CHEK1 P27701_CD82
hsa03410 Base excision repair - Homo sapiens (human)	5	21	156	2315	3.53	0.0472973	Q15054_POLD3 P28340_POLD1 P12004_PCNA P39748_FEN1 P18858_LIG1
hsa00670 One carbon pool by folate - Homo sapiens (human)	4	13	156	2315	4.57	0.0512268	Q6UB35_MTHFD1L P34897_SHMT2 P00374_DHFR P11586_MTHFD1
hsa03008 Ribosome biogenesis in eukaryotes - Homo sapiens (human)	8	55	156	2315	2.16	0.0708631	Q9BVP2_GNL3 Q99575_POP1 Q96G21_IMP4 Q96D46_NMD3 Q9NYH9_UTP6 Q15061_WDR43 Q9NW13_RBM28 Q9BZE4_GTPBP4
hsa00330 Arginine and proline metabolism - Homo sapiens (human)	5	26	156	2315	2.85	0.0913916	P04181_OAT P28838_LAP3 P32322_PYCR1 P15104_GLUL P00966_ASS1
hsa00230 Purine metabolism - Homo sapiens (human)	10	82	156	2315	1.81	0.0935884	Q15054_POLD3 P28340_POLD1 P15531_NME1 Q9GZS1_POLR1E P22234_PAICS P49643_PRIM2 P31350_RRM2 Q14181_POLA2 P09884_POLA1 P23921_RRM1
hsa04974 Protein digestion and absorption - Homo sapiens (human)	3	8	156	2315	5.56	0.095551	P08195_SLC3A2 Q15758_SLC1A5 P05026_ATP1B1
hsa05166 HTLV-I infection - Homo sapiens (human)	12	112	156	2315	1.59	0.124705	P01589_IL2RA Q15054_POLD3 P06400_RB1 P28340_POLD1 P12004_PCNA O60566_BUB1B Q13257_MAD2L1 P62070_RRAS2 Q01201_RELB P05412_JUN O14757_CHEK1 P43487_RANBP1
hsa03430 Mismatch repair - Homo sapiens (human)	4	19	156	2315	3.12	0.129837	Q15054_POLD3 P28340_POLD1 P12004_PCNA P18858_LIG1
hsa03320 PPAR signaling pathway - Homo sapiens (human)	4	22	156	2315	2.7	0.178937	Q01469_FABP5 Q01581_HMGCS1 O60488_ACSL4 Q14409_GK3P
hsa05161 Hepatitis B - Homo sapiens (human)	8	74	156	2315	1.6	0.223121	P25445_FAS P06400_RB1 P05412_JUN P12004_PCNA Q00534_CDK6 Q9BYX4_IFIH1 P20248_CCNA2 O15392_BIRC5
hsa03060 Protein export - Homo sapiens (human)	3	14	156	2315	3.18	0.240096	Q9UGP8_SEC63 Q9Y5M8_SRPRB Q9BY50_SEC11C
hsa03440 Homologous recombination - Homo sapiens (human)	3	15	156	2315	2.97	0.265661	Q15054_POLD3 P28340_POLD1 Q06609_RAD51
hsa00250 Alanine, aspartate and glutamate metabolism - Homo sapiens (human)	3	18	156	2315	2.47	0.341936	Q06210_GFPT1 P15104_GLUL P00966_ASS1
hsa04060 Cytokine-cytokine receptor interaction - Homo sapiens (human)	3	18	156	2315	2.47	0.341936	P28908_TNFRSF8 P25445_FAS P01589_IL2RA
hsa03460 Fanconi anemia pathway - Homo sapiens (human)	3	18	156	2315	2.47	0.341936	Q9NVI1_FANCI Q06609_RAD51 Q9BXW9_FANCD2
hsa03420 Nucleotide excision repair - Homo sapiens (human)	4	34	156	2315	1.75	0.40063	Q15054_POLD3 P28340_POLD1 P12004_PCNA P18858_LIG1
hsa05202 Transcriptional misregulation in cancer - Homo sapiens (human)	5	49	156	2315	1.51	0.41804	P10144_GZMB O60563_CCNT1 P35637_FUS P50750_CDK9 P20248_CCNA2
hsa00061 Fatty acid biosynthesis - Homo sapiens (human)	2	8	156	2315	3.71	0.426089	P49327_FASN O60488_ACSL4
hsa00480 Glutathione metabolism - Homo sapiens (human)	3	25	156	2315	1.78	0.507001	P31350_RRM2 P28838_LAP3 P23921_RRM1
hsa05332 Graft-versus-host disease - Homo sapiens (human)	2	12	156	2315	2.47	0.565548	P25445_FAS P10144_GZMB
hsa04940 Type I diabetes mellitus - Homo sapiens (human)	2	13	156	2315	2.28	0.594788	P25445_FAS P10144_GZMB
hsa05320 Autoimmune thyroid disease - Homo sapiens (human)	2	13	156	2315	2.28	0.594788	P25445_FAS P10144_GZMB
hsa05330 Allograft rejection - Homo sapiens (human)	2	13	156	2315	2.28	0.594788	P25445_FAS P10144_GZMB
hsa05143 African trypanosomiasis - Homo sapiens (human)	2	15	156	2315	1.98	0.64753	P25445_FAS Q9BQE5_APOL2
hsa05218 Melanoma - Homo sapiens (human)	2	16	156	2315	1.85	0.671284	P06400_RB1 Q00534_CDK6
hsa04973 Carbohydrate digestion and absorption - Homo sapiens (human)	2	16	156	2315	1.85	0.671284	P05026_ATP1B1 P52789_HK2
hsa05321 Inflammatory bowel disease (IBD) - Homo sapiens (human)	2	17	156	2315	1.75	0.693446	P05412_JUN Q9BZS1_FOXP3
hsa00630 Glyoxylate and dicarboxylate metabolism - Homo sapiens (human)	2	18	156	2315	1.65	0.714123	P34897_SHMT2 P15104_GLUL
