# Supplementary material for: Comparative Analysis of Global Proteome and Lysine Acetylome Between Naive CD4+ T Cells and CD4+ T Follicular Helper Cells
Source: Front Immunol. 2021 Mar 25;12:643441. doi: 10.3389/fimmu.2021.643441 (PMC8027069; doi:10.3389/fimmu.2021.643441)
Supplement: Supplementary Figure 1 — Reproducibility analysis of three repeated trials of quantitative proteome analysis by Pearson's correlation coefficient. [file Data_Sheet_1.zip › supplementary table S7.XLSX]

## Sheet: Q1_protein_complex_enrichment
Complex Description	Mapping	Background	All Mapping	All Background	Fold enrichment	Fisher'exact Test P_value	Related Protein
Polycystin-1 multiprotein complex	4	6	67	1573	15.65	0.00128991	P12814_ACTN1 P18206_VCL Q9Y490_TLN1 P12931_SRC
ITGA2b-ITGB3-TLN1 complex	3	3	67	1573	23.48	0.00506336	P08514_ITGA2B Q9Y490_TLN1 P05106_ITGB3
ITGA2B-ITGB3-F11R complex	3	3	67	1573	23.48	0.00506336	P08514_ITGA2B Q9Y624_F11R P05106_ITGB3
ITGA2b-ITGB3-CD47-SRC complex	3	4	67	1573	17.61	0.00985253	P08514_ITGA2B P05106_ITGB3 P12931_SRC
ITGA2b-ITGB3-CD9-GP1b-CD47 complex	3	5	67	1573	14.09	0.0159776	P08514_ITGA2B P07359_GP1BA P05106_ITGB3
ITAGV-ITGB3-F11R complex	2	2	67	1573	23.48	0.0821812	Q9Y624_F11R P05106_ITGB3
ITGA2-ITGB1-CHAD complex	2	2	67	1573	23.48	0.0821812	P05556_ITGB1 P17301_ITGA2
ITGA3-ITGB1-THBS1 complex	2	2	67	1573	23.48	0.0821812	P07996_THBS1 P05556_ITGB1
ITGA6-ITGB1 complex	2	2	67	1573	23.48	0.0821812	P05556_ITGB1 P23229_ITGA6
ITGA2-ITGB1 complex	2	2	67	1573	23.48	0.0821812	P05556_ITGB1 P17301_ITGA2
PLC-gamma-2-Lyn-FcR-gamma complex	2	2	67	1573	23.48	0.0821812	P16885_PLCG2 P07948_LYN
p130Cas-ER-alpha-cSrc-kinase- PI3-kinase p85-subunit complex	2	2	67	1573	23.48	0.0821812	P27986_PIK3R1 P12931_SRC
ITGA2B-ITGB3 complex	2	2	67	1573	23.48	0.0821812	P08514_ITGA2B P05106_ITGB3
ITGAV-ITGB3-THBS1 complex	2	2	67	1573	23.48	0.0821812	P07996_THBS1 P05106_ITGB3
ITGA2-ITGB1-COL6A3 complex	2	2	67	1573	23.48	0.0821812	P05556_ITGB1 P17301_ITGA2
ITGA6-ITGB1-CYR61 complex	2	2	67	1573	23.48	0.0821812	P05556_ITGB1 P23229_ITGA6
ITGA2B-ITGB3-ICAM4 complex	2	2	67	1573	23.48	0.0821812	P08514_ITGA2B P05106_ITGB3
Affixin-actinincomplex	2	2	67	1573	23.48	0.0821812	P12814_ACTN1 Q9HBI1_PARVB
ITGA2-ITGB1-CD47 complex	2	3	67	1573	15.65	0.12074	P05556_ITGB1 P17301_ITGA2
ITGA4-ITGB1-THBS1 complex	2	3	67	1573	15.65	0.12074	P07996_THBS1 P05556_ITGB1
PLC-gamma-2-Syk-LAT-FcR-gamma complex	2	3	67	1573	15.65	0.12074	P16885_PLCG2 P43405_SYK
ITGA2B-ITGB3-CIB1 complex	2	3	67	1573	15.65	0.12074	P08514_ITGA2B P05106_ITGB3
ITGA6-ITGB1-CD151 complex	2	3	67	1573	15.65	0.12074	P05556_ITGB1 P23229_ITGA6
p21GAP-Fyn-Lyn-Yes complex, thrombin stimulated	2	3	67	1573	15.65	0.12074	P07947_YES1 P07948_LYN
ITGA2b-ITGB3-CD9 complex	2	3	67	1573	15.65	0.12074	P08514_ITGA2B P05106_ITGB3
ILK-PARVB-ARHGEF6 complex	2	3	67	1573	15.65	0.12074	Q9HBI1_PARVB Q13418_ILK
ITGA4-ITGB1-EMILIN1 complex	2	3	67	1573	15.65	0.12074	P05556_ITGB1 Q9Y6C2_EMILIN1
ITGA2B-ITGB3-FN1-TGM2 complex	2	3	67	1573	15.65	0.12074	P08514_ITGA2B P05106_ITGB3
PLC-gamma-2-SLP-76-Lyn-Grb2 complex	2	4	67	1573	11.74	0.157703	P16885_PLCG2 P07948_LYN
ITGA2b-ITGB3-CD47-FAK complex	2	4	67	1573	11.74	0.157703	P08514_ITGA2B P05106_ITGB3
CIN85 complex	2	5	67	1573	9.39	0.193134	Q96B97_SH3KBP1 P27986_PIK3R1
MASH1 promoter-coactivator complex	2	9	67	1573	5.22	0.320759	P84243_H3F3A P12931_SRC

## Sheet: Q2_protein_complex_enrichment
Complex Description	Mapping	Background	All Mapping	All Background	Fold enrichment	Fisher'exact Test P_value	Related Protein
RICH1/AMOT polarity complex, Flag-Rich1 precipitated	4	6	75	1573	13.98	0.00180587	Q68EM7_ARHGAP17 P52907_CAPZA1 P47756_CAPZB P47755_CAPZA2
Arp2/3 protein complex	3	7	75	1573	8.99	0.039327	O15145_ARPC3 O15144_ARPC2 P61158_ACTR3
MRIP-RHOA complex	2	2	75	1573	20.97	0.0919031	P61586_RHOA Q6WCQ1_MPRIP
EGFR-CBL-GRB2 complex	2	2	75	1573	20.97	0.0919031	P22681_CBL P62993_GRB2
PXN-ITGB5-PTK2 complex	2	2	75	1573	20.97	0.0919031	Q05397_PTK2 P49023_PXN
ArgBP2a-CBL-PTK2B complex	2	2	75	1573	20.97	0.0919031	P22681_CBL Q14289_PTK2B
ESCRT-I complex	2	3	75	1573	13.98	0.134678	Q9UK41_VPS28 Q99816_TSG101
Cofilin-actin-CAP1 complex	2	3	75	1573	13.98	0.134678	Q01518_CAP1 P23528_CFL1
ITGAV-ITGB3-PXN-PTK2b complex	2	3	75	1573	13.98	0.134678	Q14289_PTK2B P49023_PXN
MRIP-MBS-RHOA complex	2	3	75	1573	13.98	0.134678	P61586_RHOA Q6WCQ1_MPRIP
TSG101-VPS37B-VPS28 complex	2	3	75	1573	13.98	0.134678	Q9UK41_VPS28 Q99816_TSG101
DDEF1-CTTN-PXN complex	2	3	75	1573	13.98	0.134678	Q14247_CTTN P49023_PXN
Cbl-SLP-76-Grb2 complex, Fc receptor gamma-R1 stimulated	2	3	75	1573	13.98	0.134678	P22681_CBL P62993_GRB2
WIP-WASp-actin-myosin-IIa complex	2	4	75	1573	10.49	0.175464	P60660_MYL6 P35579_MYH9
SLP-76-Cbl-Grb2-Shc complex, Fc receptor gamma-R1 stimulated	2	4	75	1573	10.49	0.175464	P22681_CBL P62993_GRB2
Septin complex	2	4	75	1573	10.49	0.175464	Q16181_SEPT7 Q9UHD8_SEPT9
ITGA2b-ITGB3-CD47-FAK complex	2	4	75	1573	10.49	0.175464	Q05397_PTK2 Q08722_CD47
CIN85 complex	2	5	75	1573	8.39	0.214352	P22681_CBL P62993_GRB2
Polycystin-1 multiprotein complex	2	6	75	1573	6.99	0.25143	Q05397_PTK2 P49023_PXN
Emerin complex 1	2	6	75	1573	6.99	0.25143	Q8WWI1_LMO7 P35579_MYH9
ESCRT-III complex	2	7	75	1573	5.99	0.28678	Q96FZ7_CHMP6 O43633_CHMP2A
LAT-PLC-gamma-1-p85-GRB2-CBL-VAV-SLP-76 signaling complex, C305 activated	2	7	75	1573	5.99	0.28678	P22681_CBL P62993_GRB2
Emerin complex 25	2	16	75	1573	2.62	0.539192	Q9Y333_LSM2 P31946_YWHAB
TNF-alpha/NF-kappa B signaling complex 5	2	22	75	1573	1.91	0.656105	Q13576_IQGAP2 Q15653_NFKBIB

## Sheet: Q3_protein_complex_enrichment
Complex Description	Mapping	Background	All Mapping	All Background	Fold enrichment	Fisher'exact Test P_value	Related Protein
Ribosome, cytoplasmic	24	68	201	1573	2.76	3.29282e-06	P62424_RPL7A P36578_RPL4 P50914_RPL14 P62241_RPS8 P62277_RPS13 P27635_RPL10 P83731_RPL24 P62851_RPS25 P62888_RPL30 P61313_RPL15 P35268_RPL22 P62280_RPS11 P62081_RPS7 P46782_RPS5 P46783_RPS10 P62906_RPL10A P62829_RPL23 P62913_RPL11 P62701_RPS4X P42677_RPS27 P61353_RPL27 P32969_RPL9 Q02878_RPL6 P18124_RPL7
60S ribosomal subunit, cytoplasmic	15	37	201	1573	3.17	7.76715e-05	P62424_RPL7A P36578_RPL4 P50914_RPL14 P27635_RPL10 P62906_RPL10A P83731_RPL24 P62829_RPL23 P62913_RPL11 P61353_RPL27 P32969_RPL9 P62888_RPL30 P61313_RPL15 P35268_RPL22 P18124_RPL7 Q02878_RPL6
Nop56p-associated pre-rRNA complex	25	91	201	1573	2.15	0.000212634	P67809_YBX1 P62424_RPL7A P06748_NPM1 Q9Y2X3_NOP58 P36578_RPL4 P50914_RPL14 P62241_RPS8 P62277_RPS13 P27635_RPL10 P83731_RPL24 P62888_RPL30 P35268_RPL22 P61313_RPL15 P62280_RPS11 P62081_RPS7 P62906_RPL10A P62829_RPL23 O00567_NOP56 P62913_RPL11 P61353_RPL27 P32969_RPL9 Q8TDN6_BRIX1 P18124_RPL7 Q02878_RPL6 P13639_EEF2
TRBP containing complex	11	23	201	1573	3.74	0.000226829	Q9UHA3_RSL24D1 P62424_RPL7A P50914_RPL14 Q9HCE1_MOV10 P62906_RPL10A P62913_RPL11 P56537_EIF6 P61353_RPL27 P62888_RPL30 P61313_RPL15 P18124_RPL7
TNF-alpha/NF-kappa B signaling complex 6	7	13	201	1573	4.21	0.00310996	P62280_RPS11 P36578_RPL4 P08238_HSP90AB1 Q16543_CDC37 P62277_RPS13 P62888_RPL30 Q02878_RPL6
Multisynthetase complex	6	10	201	1573	4.7	0.00465208	Q9P2J5_LARS P47897_QARS P07814_EPRS P54136_RARS O43324_EEF1E1 P14868_DARS
eIF3 complex	6	13	201	1573	3.61	0.0172178	O75822_EIF3J O75821_EIF3G Q9Y262_EIF3L Q14152_EIF3A Q13347_EIF3I O15372_EIF3H
mRNA decay complex	5	10	201	1573	3.91	0.0286221	Q9HAU5_UPF2 Q9BZI7_UPF3B Q8IZH2_XRN1 O95453_PARN Q01780_EXOSC10
EIF3 complex	4	6	201	1573	5.22	0.0302223	O75822_EIF3J O75821_EIF3G Q14152_EIF3A Q13347_EIF3I
40S ribosomal subunit, cytoplasmic	9	31	201	1573	2.27	0.0347293	P62280_RPS11 P62081_RPS7 P46782_RPS5 P62241_RPS8 P62277_RPS13 P46783_RPS10 P62851_RPS25 P42677_RPS27 P62701_RPS4X
TNF-alpha/Nf-kappa B signaling complex	6	16	201	1573	2.93	0.0424971	Q04864_REL O00571_DDX3X P62277_RPS13 P62888_RPL30 Q02878_RPL6 Q00653_NFKB2
Cell division cycle complex	3	3	201	1573	7.83	0.0442291	Q9UJX3_ANAPC7 Q13042_CDC16 P30260_CDC27
Anaphase-promoting complex	4	7	201	1573	4.47	0.0480103	Q9UJX3_ANAPC7 Q9H1A4_ANAPC1 Q13042_CDC16 P30260_CDC27
FCP1-associated protein complex	4	7	201	1573	4.47	0.0480103	P35269_GTF2F1 Q9BQA1_WDR77 Q9Y5B0_CTDP1 O14744_PRMT5
EIF3 core complex	3	4	201	1573	5.87	0.0811074	O75821_EIF3G Q14152_EIF3A Q13347_EIF3I
MNK1-eIF4F complex	3	4	201	1573	5.87	0.0811074	P60842_EIF4A1 P78344_EIF4G2 P06730_EIF4E
TNF-alpha/NF-kappa B signaling complex 8	3	5	201	1573	4.7	0.124073	P08238_HSP90AB1 Q16543_CDC37 Q13451_FKBP5
TNF-alpha/NF-kappa B signaling complex 9	3	5	201	1573	4.7	0.124073	P08238_HSP90AB1 Q16543_CDC37 Q13451_FKBP5
Exon junction complex	4	11	201	1573	2.85	0.154818	Q9HAU5_UPF2 Q9BZI7_UPF3B Q9Y5S9_RBM8A Q6P2Q9_PRPF8
SIN3 complex	3	6	201	1573	3.91	0.170999	O00422_SAP18 Q92769_HDAC2 Q16576_RBBP7
Postsplicing complex	3	6	201	1573	3.91	0.170999	Q9HAU5_UPF2 Q9BZI7_UPF3B Q9Y5S9_RBM8A
Sin3 complex	3	6	201	1573	3.91	0.170999	O00422_SAP18 Q92769_HDAC2 Q16576_RBBP7
H2AX complex, isolated from cells without IR exposure	4	12	201	1573	2.61	0.188088	Q9Y5B9_SUPT16H Q08945_SSRP1 P06748_NPM1 Q9Y262_EIF3L
39S ribosomal subunit, mitochondrial	7	31	201	1573	1.77	0.192234	Q9NYK5_MRPL39 Q7Z2W9_MRPL21 Q96A35_MRPL24 Q8N983_MRPL43 Q9H2W6_MRPL46 Q8IXM3_MRPL41 Q9NQ50_MRPL40
Mi2/NuRD complex	3	7	201	1573	3.35	0.220195	Q92769_HDAC2 Q14839_CHD4 Q16576_RBBP7
H2AX complex II	3	7	201	1573	3.35	0.220195	Q96EY7_PTCD3 P06748_NPM1 P16989_YBX3
TNF-alpha/NF-kappa B signaling complex 7	3	7	201	1573	3.35	0.220195	P08238_HSP90AB1 Q16543_CDC37 Q13451_FKBP5
NuRD.1 complex	3	7	201	1573	3.35	0.220195	Q92769_HDAC2 Q14839_CHD4 Q16576_RBBP7
SIN3-ING1b complex I	3	7	201	1573	3.35	0.220195	O00422_SAP18 Q92769_HDAC2 Q16576_RBBP7
ATR-HDAC2-CHD4 complex	2	2	201	1573	7.83	0.238196	Q92769_HDAC2 Q14839_CHD4
FACT complex	2	2	201	1573	7.83	0.238196	Q9Y5B9_SUPT16H Q08945_SSRP1
SNF2h-HDAC12 complex	2	2	201	1573	7.83	0.238196	Q92769_HDAC2 O60264_SMARCA5
ARF-Mule complex	2	2	201	1573	7.83	0.238196	P06748_NPM1 Q7Z6Z7_HUWE1
HSP90-CDC37-LRRK2 complex	2	2	201	1573	7.83	0.238196	P08238_HSP90AB1 Q16543_CDC37
MAP2K5-PRKCI-SQSTM1 complex	2	2	201	1573	7.83	0.238196	Q13501_SQSTM1 P41743_PRKCI
Elongator core complex	2	2	201	1573	7.83	0.238196	O95163_IKBKAP Q9H9T3_ELP3
RGS6-DNMT1-DMAP1 complex	2	2	201	1573	7.83	0.238196	P26358_DNMT1 Q9NPF5_DMAP1
DAXX-DNMT1-DMAP1 complex	2	2	201	1573	7.83	0.238196	P26358_DNMT1 Q9NPF5_DMAP1
PA700 complex	5	20	201	1573	1.96	0.243464	Q15008_PSMD6 P62191_PSMC1 O00487_PSMD14 P48556_PSMD8 P43686_PSMC4
Anti-HDAC2 complex	4	14	201	1573	2.24	0.258996	Q9P0W2_HMG20B Q92769_HDAC2 Q14839_CHD4 Q16576_RBBP7
SIN3-ING1b complex II	4	14	201	1573	2.24	0.258996	O00422_SAP18 Q92769_HDAC2 Q92922_SMARCC1 Q16576_RBBP7
MTA2 complex	3	8	201	1573	2.93	0.270332	Q92769_HDAC2 Q14839_CHD4 Q16576_RBBP7
CCT micro-complex	3	8	201	1573	2.93	0.270332	P50990_CCT8 P40227_CCT6A P49368_CCT3
CEN complex	6	28	201	1573	1.68	0.278693	Q9Y5B9_SUPT16H Q08945_SSRP1 O60264_SMARCA5 Q71F23_CENPU Q8N1F7_NUP93 Q02241_KIF23
TNF-alpha/NF-kappa B signaling complex 5	5	22	201	1573	1.78	0.303342	P52292_KPNA2 P52434_POLR2H Q04864_REL Q13616_CUL1 Q00653_NFKB2
SIN3-SAP25 complex	3	9	201	1573	2.61	0.320383	O00422_SAP18 Q92769_HDAC2 Q16576_RBBP7
MeCP1 complex	3	9	201	1573	2.61	0.320383	Q92769_HDAC2 Q14839_CHD4 Q16576_RBBP7
RC complex	3	9	201	1573	2.61	0.320383	P24941_CDK2 P35250_RFC2 P40937_RFC5
Emerin complex 32	4	16	201	1573	1.96	0.332719	O00422_SAP18 Q92922_SMARCC1 P50402_EMD Q14839_CHD4
ALL-1 supercomplex	5	23	201	1573	1.7	0.333917	O00422_SAP18 Q92769_HDAC2 Q92922_SMARCC1 O60264_SMARCA5 Q16576_RBBP7
RFC core complex	2	3	201	1573	5.22	0.335179	P35250_RFC2 P40937_RFC5
Upf complex	2	3	201	1573	5.22	0.335179	Q9HAU5_UPF2 Q9BZI7_UPF3B
Elongator holo complex	2	3	201	1573	5.22	0.335179	O95163_IKBKAP Q9H9T3_ELP3
FACT-NEK9 complex	2	3	201	1573	5.22	0.335179	Q9Y5B9_SUPT16H Q08945_SSRP1
AR coactivator complex	2	3	201	1573	5.22	0.335179	Q9BQA1_WDR77 O14744_PRMT5
CDC37-HSP90AA1-HSP90AB1-MAP3K11 complex	2	3	201	1573	5.22	0.335179	P08238_HSP90AB1 Q16543_CDC37
20S methyltransferase complex	2	3	201	1573	5.22	0.335179	Q9BQA1_WDR77 O14744_PRMT5
BRG1-SIN3A-HDAC containing SWI/SNF remodeling complex I	3	11	201	1573	2.13	0.417283	Q92769_HDAC2 Q92922_SMARCC1 O14744_PRMT5
CTLH complex	2	4	201	1573	3.91	0.41987	Q96S59_RANBP9 Q7L5Y9_MAEA
MTA1-HDAC core complex	2	4	201	1573	3.91	0.41987	Q92769_HDAC2 Q16576_RBBP7
CTF18-RFC subcomplex	2	4	201	1573	3.91	0.41987	P35250_RFC2 P40937_RFC5
Paf complex	2	4	201	1573	3.91	0.41987	Q6PD62_CTR9 Q6P1J9_CDC73
BHC complex	2	4	201	1573	3.91	0.41987	Q9P0W2_HMG20B Q92769_HDAC2
RFC2-5 subcomplex	2	4	201	1573	3.91	0.41987	P35250_RFC2 P40937_RFC5
RAD17-RFC complex	2	4	201	1573	3.91	0.41987	P35250_RFC2 P40937_RFC5
BRAF53-BRCA2 complex	2	4	201	1573	3.91	0.41987	Q9P0W2_HMG20B Q92769_HDAC2
CTF18-cohesion-RFC-POLH complex	2	4	201	1573	3.91	0.41987	P35250_RFC2 P40937_RFC5
p27-cyclinE-Cdk2 - Ubiquitin E3 ligasecomplex	2	4	201	1573	3.91	0.41987	P24941_CDK2 Q13616_CUL1
GAIT complex	2	4	201	1573	3.91	0.41987	O60506_SYNCRIP P07814_EPRS
Rad17-RFC complex	2	4	201	1573	3.91	0.41987	P35250_RFC2 P40937_RFC5
CTF18-cohesion-RFC complex	2	4	201	1573	3.91	0.41987	P35250_RFC2 P40937_RFC5
CHL12-RFC2-5 complex	2	4	201	1573	3.91	0.41987	P35250_RFC2 P40937_RFC5
BRM-SIN3A-HDAC complex	3	12	201	1573	1.96	0.463123	Q92769_HDAC2 Q92922_SMARCC1 O14744_PRMT5
12S U11 snRNP	3	12	201	1573	1.96	0.463123	P67809_YBX1 Q96GM8_TOE1 P62304_SNRPE
TFIIIC containing complex TFIIIC2	2	5	201	1573	3.13	0.493819	Q8WUA4_GTF3C2 Q12789_GTF3C1
CoREST-HDAC complex	2	5	201	1573	3.13	0.493819	Q9P0W2_HMG20B Q92769_HDAC2
MTA1 complex	2	5	201	1573	3.13	0.493819	Q92769_HDAC2 Q16576_RBBP7
PCNA-RFC2-5 complex	2	5	201	1573	3.13	0.493819	P35250_RFC2 P40937_RFC5
NFKB1-NFKB2-REL-RELA-RELB complex	2	5	201	1573	3.13	0.493819	Q04864_REL Q00653_NFKB2
PPP2R1A-PPP2R1B-PPP2CA-PPME1-EIF4A1 complex	2	5	201	1573	3.13	0.493819	P60842_EIF4A1 P30154_PPP2R1B
Checkpoint Rad complex	2	5	201	1573	3.13	0.493819	P35250_RFC2 P40937_RFC5
TFIIIC containing complex	2	5	201	1573	3.13	0.493819	Q8WUA4_GTF3C2 Q12789_GTF3C1
PCNA-CHL12-RFC2-5 complex	2	5	201	1573	3.13	0.493819	P35250_RFC2 P40937_RFC5
Splicing-associated factors complex	2	5	201	1573	3.13	0.493819	Q9Y5S9_RBM8A P35659_DEK
BRMS1-SIN3-HDAC complex	2	5	201	1573	3.13	0.493819	Q92769_HDAC2 Q16576_RBBP7
5S-DNA-TFIIIA-TFIIIC2 subcomplex	2	5	201	1573	3.13	0.493819	Q8WUA4_GTF3C2 Q12789_GTF3C1
Polycomb repressive complex 2	2	5	201	1573	3.13	0.493819	Q15022_SUZ12 Q16576_RBBP7
FACT complex, UV-activated	2	5	201	1573	3.13	0.493819	Q9Y5B9_SUPT16H Q08945_SSRP1
Polycomb repressive complex 3	2	5	201	1573	3.13	0.493819	Q15022_SUZ12 Q16576_RBBP7
mSin3A complex	2	5	201	1573	3.13	0.493819	Q92769_HDAC2 Q16576_RBBP7
RAD17-RFC-9-1-1 checkpoint supercomplex	2	5	201	1573	3.13	0.493819	P35250_RFC2 P40937_RFC5
IKBKB-CDC37-KIAA1967-HSP90AB1-HSP90AA1 complex	2	5	201	1573	3.13	0.493819	P08238_HSP90AB1 Q16543_CDC37
HMGB1-HMGB2-HSC70-ERP60-GAPDH complex	2	5	201	1573	3.13	0.493819	P26583_HMGB2 P09429_HMGB1
RFC complex	2	5	201	1573	3.13	0.493819	P35250_RFC2 P40937_RFC5
BRG1-SIN3A complex	3	13	201	1573	1.81	0.506786	Q92769_HDAC2 Q92922_SMARCC1 O14744_PRMT5
RNA polymerase II	3	13	201	1573	1.81	0.506786	P35269_GTF2F1 Q9Y5B0_CTDP1 P52434_POLR2H
BRM-SIN3A complex	3	14	201	1573	1.68	0.548084	Q92769_HDAC2 Q92922_SMARCC1 O14744_PRMT5
FIB-associated protein complex	2	6	201	1573	2.61	0.558383	Q07021_C1QBP O14744_PRMT5
BHC110 complex	2	6	201	1573	2.61	0.558383	Q9P0W2_HMG20B Q92769_HDAC2
BRD4-RFC complex	2	6	201	1573	2.61	0.558383	P35250_RFC2 P40937_RFC5
SIN3-HDAC-SAP30-ARID4 complex	2	6	201	1573	2.61	0.558383	Q92769_HDAC2 Q16576_RBBP7
Kinase maturation complex 2	2	6	201	1573	2.61	0.558383	P08238_HSP90AB1 Q16543_CDC37
5S-DNA-TFIIIA-TFIIIC2-TFIIIB subcomplex	2	6	201	1573	2.61	0.558383	Q8WUA4_GTF3C2 Q12789_GTF3C1
RNA polymerase II complex, incomplete, chromatin structure modifying	2	7	201	1573	2.24	0.614747	P35269_GTF2F1 Q92922_SMARCC1
TFIIIC containing-TOP1-SUB1 complex	2	7	201	1573	2.24	0.614747	Q8WUA4_GTF3C2 Q12789_GTF3C1
Toposome	2	7	201	1573	2.24	0.614747	Q08945_SSRP1 Q6P2Q9_PRPF8
NRD complex	2	7	201	1573	2.24	0.614747	Q92769_HDAC2 Q14839_CHD4
Multiprotein complex	2	7	201	1573	2.24	0.614747	O60506_SYNCRIP O75534_CSDE1
Brg1-associated complex II	2	7	201	1573	2.24	0.614747	Q92922_SMARCC1 O14744_PRMT5
DNA-PK-Ku-eIF2-NF90-NF45 complex	2	8	201	1573	1.96	0.663949	P05198_EIF2S1 P41091_EIF2S3
CTCF-nucleophosmin-PARP-HIS-KPNA-LMNA-TOP complex	2	8	201	1573	1.96	0.663949	P06748_NPM1 O00505_KPNA3
ING2 complex	2	8	201	1573	1.96	0.663949	Q92769_HDAC2 Q16576_RBBP7
anti-BHC110 complex	2	8	201	1573	1.96	0.663949	Q9P0W2_HMG20B Q92769_HDAC2
HDAC2-asscociated core complex	2	8	201	1573	1.96	0.663949	Q92769_HDAC2 Q16576_RBBP7
SAP complex	2	8	201	1573	1.96	0.663949	Q92769_HDAC2 Q16576_RBBP7
BRG1-associated complex	2	9	201	1573	1.74	0.706895	Q92922_SMARCC1 O14744_PRMT5
BASCcomplex	2	9	201	1573	1.74	0.706895	P35250_RFC2 P52701_MSH6
TLE1 corepressor complex	2	9	201	1573	1.74	0.706895	P06748_NPM1 P35580_MYH10
Brg1-associated complex I	2	10	201	1573	1.57	0.744377	Q92922_SMARCC1 O14744_PRMT5
Brm-associated complex	2	10	201	1573	1.57	0.744377	Q92922_SMARCC1 O14744_PRMT5
Exosome	2	10	201	1573	1.57	0.744377	Q96B26_EXOSC8 Q01780_EXOSC10
BRM-associated complex	2	10	201	1573	1.57	0.744377	Q92922_SMARCC1 O14744_PRMT5
TNF-alpha/NF-kappa B signaling complex 10	2	10	201	1573	1.57	0.744377	P08238_HSP90AB1 Q16543_CDC37

## Sheet: Q4_protein_complex_enrichment
Complex Description	Mapping	Background	All Mapping	All Background	Fold enrichment	Fisher'exact Test P_value	Related Protein
Nop56p-associated pre-rRNA complex	28	91	142	1573	3.41	3.66523e-09	Q96SB4_SRPK1 P42766_RPL35 P46778_RPL21 O76021_RSL1D1 P62917_RPL8 Q14978_NOLC1 P40429_RPL13A P62841_RPS15 P11387_TOP1 P46781_RPS9 P62899_RPL31 Q9NX58_LYAR Q9BQG0_MYBBP1A P26373_RPL13 Q9NW13_RBM28 P62750_RPL23A Q9BVP2_GNL3 P18621_RPL17 Q02543_RPL18A P84098_RPL19 P46779_RPL28 P46776_RPL27A Q9NR30_DDX21 P18077_RPL35A P62249_RPS16 P39023_RPL3 P62269_RPS18 P46777_RPL5
60S ribosomal subunit, cytoplasmic	15	37	142	1573	4.49	1.16011e-06	P42766_RPL35 P46779_RPL28 P46778_RPL21 P84098_RPL19 Q02543_RPL18A P18621_RPL17 P62917_RPL8 P46776_RPL27A P40429_RPL13A P62899_RPL31 P18077_RPL35A P26373_RPL13 P39023_RPL3 P46777_RPL5 P62750_RPL23A
Ribosome, cytoplasmic	19	68	142	1573	3.1	1.24081e-05	P42766_RPL35 P46778_RPL21 P62917_RPL8 P40429_RPL13A P62841_RPS15 P46781_RPS9 P62899_RPL31 P26373_RPL13 P62750_RPL23A P18621_RPL17 Q02543_RPL18A P84098_RPL19 P46779_RPL28 P46776_RPL27A P18077_RPL35A P62249_RPS16 P39023_RPL3 P46777_RPL5 P62269_RPS18
DNA synthesome complex	9	16	142	1573	6.23	2.38238e-05	Q15054_POLD3 P28340_POLD1 P12004_PCNA P49643_PRIM2 P11387_TOP1 Q14181_POLA2 P18858_LIG1 P09884_POLA1 P11388_TOP2A
MCM complex	6	6	142	1573	11.08	3.01752e-05	Q14566_MCM6 P33992_MCM5 P49736_MCM2 P33993_MCM7 P33991_MCM4 P25205_MCM3
Condensin I complex	5	5	142	1573	11.08	0.000288739	O95347_SMC2 Q15021_NCAPD2 Q9BPX3_NCAPG Q15003_NCAPH Q9NTJ3_SMC4
13S condensin complex	5	5	142	1573	11.08	0.000288739	O95347_SMC2 Q15021_NCAPD2 Q9BPX3_NCAPG Q15003_NCAPH Q9NTJ3_SMC4
DNA synthesome core complex	6	9	142	1573	7.38	0.000506372	Q15054_POLD3 P49643_PRIM2 P28340_POLD1 P12004_PCNA Q14181_POLA2 P09884_POLA1
Condensin I-PARP-1-XRCC1 complex	5	7	142	1573	7.91	0.0017497	O95347_SMC2 Q15021_NCAPD2 Q9BPX3_NCAPG Q15003_NCAPH Q9NTJ3_SMC4
MCM2-MCM4-MCM6-MCM7 complex	4	4	142	1573	11.08	0.00263905	Q14566_MCM6 P49736_MCM2 P33993_MCM7 P33991_MCM4
Condensin II	4	5	142	1573	8.86	0.00616451	O95347_SMC2 Q6IBW4_NCAPH2 Q86XI2_NCAPG2 Q9NTJ3_SMC4
28S ribosomal subunit, mitochondrial	7	23	142	1573	3.37	0.0130596	Q9BYN8_MRPS26 P82673_MRPS35 Q9Y3D9_MRPS23 P82933_MRPS9 Q9Y2R9_MRPS7 P82663_MRPS25 O60783_MRPS14
Emerin complex 24	5	12	142	1573	4.62	0.0173175	P06400_RB1 Q14566_MCM6 P49736_MCM2 P02545_LMNA P33991_MCM4
RC complex during S-phase of cell cycle	5	12	142	1573	4.62	0.0173175	P11387_TOP1 P28340_POLD1 P09884_POLA1 P18858_LIG1 P20248_CCNA2
RC complex during G2/M-phase of cell cycle	5	12	142	1573	4.62	0.0173175	P11387_TOP1 P28340_POLD1 P09884_POLA1 P06493_CDK1 P20248_CCNA2
MCM4-MCM6-MCM7 complex	3	3	142	1573	11.08	0.0225363	Q14566_MCM6 P33993_MCM7 P33991_MCM4
Polycomb repressive complex 4	3	3	142	1573	11.08	0.0225363	Q96EB6_SIRT1 Q15910_EZH2 O75530_EED
NDC80 kinetochore complex	3	3	142	1573	11.08	0.0225363	Q9BZD4_NUF2 O14777_NDC80 Q8NBT2_SPC24
MCM2-MCM6-MCM7 complex	3	3	142	1573	11.08	0.0225363	Q14566_MCM6 P49736_MCM2 P33993_MCM7
Histone H3.1 complex	4	8	142	1573	5.54	0.028211	O14929_HAT1 Q8TEX9_IPO4 P49321_NASP Q13111_CHAF1A
Chromosomal passenger complex CPC	3	4	142	1573	8.31	0.0424336	Q9NQS7_INCENP Q53HL2_CDCA8 O15392_BIRC5
DNA polymerase alpha-primase complex	3	4	142	1573	8.31	0.0424336	P49643_PRIM2 Q14181_POLA2 P09884_POLA1
PCNA-DNA polymerase delta complex	3	4	142	1573	8.31	0.0424336	Q15054_POLD3 P28340_POLD1 P12004_PCNA
55S ribosome, mitochondrial	10	54	142	1573	2.05	0.046493	Q96GC5_MRPL48 Q9BYN8_MRPS26 P82673_MRPS35 Q9Y2R9_MRPS7 O60783_MRPS14 Q9NX20_MRPL16 Q9HD33_MRPL47 P82933_MRPS9 Q9Y3D9_MRPS23 P82663_MRPS25
TRBP containing complex	6	23	142	1573	2.89	0.048357	P18077_RPL35A P46779_RPL28 P46778_RPL21 P84098_RPL19 Q02543_RPL18A P26373_RPL13
DNMT3B complex	3	6	142	1573	5.54	0.094158	O95347_SMC2 O95239_KIF4A Q9NTJ3_SMC4
Histone H3.3 complex	3	6	142	1573	5.54	0.094158	O14929_HAT1 Q8TEX9_IPO4 P49321_NASP
Toposome	3	7	142	1573	4.75	0.12428	Q96SB4_SRPK1 Q9NR30_DDX21 P11388_TOP2A
Heterotrimeric complex	2	2	142	1573	11.08	0.171292	O60563_CCNT1 P50750_CDK9
DNA ligase IV-condensin complex	2	2	142	1573	11.08	0.171292	O95347_SMC2 Q9NTJ3_SMC4
CAP-CAPcomplex	2	2	142	1573	11.08	0.171292	O95347_SMC2 Q9NTJ3_SMC4
CDC2-CCNA2 complex	2	2	142	1573	11.08	0.171292	P06493_CDK1 P20248_CCNA2
P-TEFb.1 complex	2	2	142	1573	11.08	0.171292	O60563_CCNT1 P50750_CDK9
P-TEFb-SKP2 complex	2	2	142	1573	11.08	0.171292	O60563_CCNT1 P50750_CDK9
EED-EZH polycomb complex	2	2	142	1573	11.08	0.171292	Q15910_EZH2 O75530_EED
RC complex	3	9	142	1573	3.69	0.18965	Q14181_POLA2 P09884_POLA1 P20248_CCNA2
CD98-LAT2-ITGB1 complex	2	3	142	1573	7.38	0.24567	P08195_SLC3A2 Q01650_SLC7A5
Transcription elongation factor complex	2	3	142	1573	7.38	0.24567	O60563_CCNT1 P50750_CDK9
Cell cycle kinase complex CDC2	2	3	142	1573	7.38	0.24567	P12004_PCNA P06493_CDK1
BIRC5-AURKB-INCENP-EVI5 complex	2	3	142	1573	7.38	0.24567	Q9NQS7_INCENP O15392_BIRC5
KIN17-PCNA-RPA70 complex	2	3	142	1573	7.38	0.24567	P12004_PCNA O60870_KIN
CDC2-CCNA2-CDK2 complex	2	3	142	1573	7.38	0.24567	P06493_CDK1 P20248_CCNA2
CDC2-PCNA-CCNB1-GADD45A complex	2	3	142	1573	7.38	0.24567	P12004_PCNA P06493_CDK1
P-TEFb-7SKRNA-HEXIM1 complex	2	3	142	1573	7.38	0.24567	O60563_CCNT1 P50750_CDK9
CDC2-PCNA-CCNB1-GADD45B complex	2	3	142	1573	7.38	0.24567	P12004_PCNA P06493_CDK1
EED-EZH-YY1 polycomb complex	2	3	142	1573	7.38	0.24567	Q15910_EZH2 O75530_EED
CDC2-PCNA-CCNB1-GADD45G complex	2	3	142	1573	7.38	0.24567	P12004_PCNA P06493_CDK1
BRD4-P-TEFb complex	2	3	142	1573	7.38	0.24567	O60563_CCNT1 P50750_CDK9
HES1 promoter-Notch enhancer complex	3	11	142	1573	3.02	0.258433	O60563_CCNT1 P50750_CDK9 Q06330_RBPJ
BRD4 complex	2	4	142	1573	5.54	0.313416	O60563_CCNT1 P50750_CDK9
KIF3A/B-PAR-3-aPKC-PAR-6 complex	2	4	142	1573	5.54	0.313416	O15066_KIF3B Q9Y496_KIF3A
EED-EZH2 complex	2	4	142	1573	5.54	0.313416	Q15910_EZH2 O75530_EED
Mitotic checkpoint complex	2	4	142	1573	5.54	0.313416	Q13257_MAD2L1 O60566_BUB1B
P-TEFb-BRD4-TRAP220 complex	2	4	142	1573	5.54	0.313416	O60563_CCNT1 P50750_CDK9
Polycomb repressive complex 3	2	5	142	1573	4.43	0.375116	Q15910_EZH2 O75530_EED
Anti-SMN protein complex	2	5	142	1573	4.43	0.375116	P57678_GEMIN4 Q16637_SMN1
Polycomb repressive complex 2	2	5	142	1573	4.43	0.375116	Q15910_EZH2 O75530_EED
POLR2A-CCNT1-CDK9-NCL-LEM6-CPSF2 complex	2	5	142	1573	4.43	0.375116	O60563_CCNT1 P50750_CDK9
SMN containing complex	2	7	142	1573	3.16	0.48248	P57678_GEMIN4 Q16637_SMN1
TFIIIC containing-TOP1-SUB1 complex	2	7	142	1573	3.16	0.48248	P11387_TOP1 Q9Y5Q8_GTF3C5
Anti-Sm protein complex	2	7	142	1573	3.16	0.48248	P57678_GEMIN4 Q16637_SMN1
CTCF-nucleophosmin-PARP-HIS-KPNA-LMNA-TOP complex	2	8	142	1573	2.77	0.529076	P02545_LMNA P11388_TOP2A
TNF-alpha/NF-kappa B signaling complex 5	3	22	142	1573	1.51	0.600688	P42704_LRPPRC Q9Y2S0_POLR1D Q9GZS1_POLR1E
CF IIAm complex	2	13	142	1573	1.7	0.706469	Q14444_CAPRIN1 O60231_DHX16
WINAC complex	2	14	142	1573	1.58	0.733	Q9UIG0_BAZ1B Q13111_CHAF1A
