# Supplementary material for: Comparative Analysis of Global Proteome and Lysine Acetylome Between Naive CD4+ T Cells and CD4+ T Follicular Helper Cells
Source: Front Immunol. 2021 Mar 25;12:643441. doi: 10.3389/fimmu.2021.643441 (PMC8027069; doi:10.3389/fimmu.2021.643441)
Supplement: Supplementary Figure 1 — Reproducibility analysis of three repeated trials of quantitative proteome analysis by Pearson's correlation coefficient. [file Data_Sheet_1.zip › supplementary table S8.XLSX]

## Sheet: Q1_protein_domain_enrichment
Domain Description	Mapping	Background	All Mapping	All Background	Fold enrichment	Fisher'exact Test P_value	Related Protein
Pleckstrin homology domain	24	92	257	4020	4.08	6.25351e-09	Q6ZSZ5_ARHGEF18 Q9HB21_PLEKHA1 Q9ULH1_ASAP1 Q7L591_DOK3 Q9Y5S2_CDC42BPB Q06187_BTK Q86WV1_SKAP1 Q96P48_ARAP1 Q14644_RASA3 O75116_ROCK2 P42331_ARHGAP25 Q7Z5R6_APBB1IP Q8WWN9_IPCEF1 Q15438_CYTH1 O43739_CYTH3 P16885_PLCG2 O60496_DOK2 Q01082_SPTBN1 O43150_ASAP2 Q8TD55_PLEKHO2 Q13884_SNTB1 P08567_PLEK O75563_SKAP2 Q86UX7_FERMT3
Pleckstrin homology-like domain	27	129	257	4020	3.27	7.8087e-08	Q6ZSZ5_ARHGEF18 Q9HB21_PLEKHA1 Q9UI08_EVL Q9ULH1_ASAP1 Q7L591_DOK3 Q06187_BTK Q86WV1_SKAP1 Q96P48_ARAP1 Q14644_RASA3 O75116_ROCK2 P42331_ARHGAP25 Q7Z5R6_APBB1IP Q8WWN9_IPCEF1 Q15438_CYTH1 O43739_CYTH3 P16885_PLCG2 O60496_DOK2 Q01082_SPTBN1 P98082_DAB2 O43150_ASAP2 Q8TD55_PLEKHO2 Q9Y490_TLN1 Q13884_SNTB1 Q9Y4G6_TLN2 P08567_PLEK O75563_SKAP2 Q86UX7_FERMT3
SH3 domain	18	76	257	4020	3.7	3.47639e-06	P07948_LYN O43639_NCK2 Q96RF0_SNX18 P12931_SRC Q9ULH1_ASAP1 Q86WV1_SKAP1 Q06187_BTK Q8TF42_UBASH3B O15117_FYB Q96B97_SH3KBP1 P16885_PLCG2 O75791_GRAP2 P27986_PIK3R1 Q13813_SPTAN1 O43150_ASAP2 P07947_YES1 O75563_SKAP2 Q9NQ75_CASS4
Calponin homology domain	12	40	257	4020	4.69	2.48701e-05	Q8NF91_SYNE1 Q01082_SPTBN1 P21333_FLNA Q99439_CNN2 Q15555_MAPRE2 P46939_UTRN Q99501_GAS2L1 Q5M775_SPECC1 P12814_ACTN1 P11277_SPTB Q9HBI1_PARVB O75369_FLNB
Epidermal growth factor-like domain	8	19	257	4020	6.59	0.000101634	P23219_PTGS1 Q14766_LTBP1 Q13201_MMRN1 P07996_THBS1 P23142_FBLN1 P14543_NID1 P16109_SELP P07225_PROS1
SH2 domain	11	43	257	4020	4	0.000270551	P16885_PLCG2 P07948_LYN O43639_NCK2 O75791_GRAP2 O15357_INPPL1 P27986_PIK3R1 P12931_SRC Q8TB24_RIN3 P07947_YES1 Q06187_BTK P43405_SYK
EF-hand domain pair	16	86	257	4020	2.91	0.000275771	P26447_S100A4 P06702_S100A9 Q7LDG7_RASGRP2 P43304_GPD2 P04632_CAPNS1 P07384_CAPN1 P55008_AIF1 P09486_SPARC Q8N4C6_NIN P24844_MYL9 P37235_HPCAL1 P63098_PPP3R1 Q13813_SPTAN1 P46939_UTRN P12814_ACTN1 Q9NZN3_EHD3
EF-hand domain	14	70	257	4020	3.13	0.000373976	P24844_MYL9 P26447_S100A4 P06702_S100A9 Q7LDG7_RASGRP2 P37235_HPCAL1 P43304_GPD2 P63098_PPP3R1 P04632_CAPNS1 Q13813_SPTAN1 P12814_ACTN1 P07384_CAPN1 P55008_AIF1 Q8N4C6_NIN Q9NZN3_EHD3
Insulin receptor substrate-1, PTB	4	5	257	4020	12.51	0.00231898	O60496_DOK2 Q7L591_DOK3 Q9Y490_TLN1 Q9Y4G6_TLN2
Chemokine interleukin-8-like domain	4	5	257	4020	12.51	0.00231898	P02776_PF4 P13501_CCL5 P10720_PF4V1 P02775_PPBP
Zinc finger, LIM-type	7	24	257	4020	4.56	0.00319228	Q13642_FHL1 Q15942_ZYX P48059_LIMS1 O00151_PDLIM1 P21291_CSRP1 Q9NR12_PDLIM7 Q96JY6_PDLIM2
EGF-like calcium-binding domain	5	11	257	4020	7.11	0.00371026	Q14766_LTBP1 P07996_THBS1 P23142_FBLN1 P14543_NID1 P07225_PROS1
Integrin alpha-2	4	6	257	4020	10.43	0.00442025	P08514_ITGA2B P11215_ITGAM P23229_ITGA6 P17301_ITGA2
Fibrinogen, alpha/beta/gamma chain, coiled coil domain	3	3	257	4020	15.64	0.0116107	P02675_FGB P02679_FGG P02671_FGA
Tyrosine-protein kinase, catalytic domain	5	15	257	4020	5.21	0.012537	P07947_YES1 P43405_SYK Q06187_BTK P07948_LYN P12931_SRC
Immunoglobulin-like fold	14	106	257	4020	2.07	0.0160463	P01871_IGHM P16284_PECAM1 Q12913_PTPRJ Q96AP7_ESAM P01848_TRAC P01860_IGHG3 P21333_FLNA Q9Y624_F11R P01857_IGHG1 Q15746_MYLK Q86YW5_TREML1 Q0ZGT2_NEXN P00488_F13A1 O75369_FLNB
Serine-threonine/tyrosine-protein kinase catalytic domain	6	25	257	4020	3.75	0.018681	P07947_YES1 P43405_SYK Q06187_BTK P07948_LYN Q13418_ILK P12931_SRC
Insulin-like growth factor binding protein, N-terminal	5	17	257	4020	4.6	0.0197711	Q14766_LTBP1 P23142_FBLN1 P14543_NID1 P18065_IGFBP2 P07225_PROS1
Integrin beta subunit, cytoplasmic domain	3	4	257	4020	11.73	0.0222479	P26010_ITGB7 P05556_ITGB1 P05106_ITGB3
Integrin beta subunit, tail	3	4	257	4020	11.73	0.0222479	P26010_ITGB7 P05556_ITGB1 P05106_ITGB3
Integrin beta subunit, N-terminal	3	4	257	4020	11.73	0.0222479	P26010_ITGB7 P05556_ITGB1 P05106_ITGB3
Fibrinogen, alpha/beta/gamma chain, C-terminal globular, subdomain 2	3	4	257	4020	11.73	0.0222479	P02675_FGB P02679_FGG P02671_FGA
Fibrinogen, alpha/beta/gamma chain, C-terminal globular domain	3	4	257	4020	11.73	0.0222479	P02675_FGB P02679_FGG P02671_FGA
Fibrinogen, alpha/beta/gamma chain, C-terminal globular, subdomain 1	3	4	257	4020	11.73	0.0222479	P02675_FGB P02679_FGG P02671_FGA
von Willebrand factor, type A	6	30	257	4020	3.13	0.0387106	P04275_VWF P11215_ITGAM P26010_ITGB7 P05556_ITGB1 P05106_ITGB3 P17301_ITGA2
Rho GTPase-activating protein domain	5	22	257	4020	3.56	0.0473807	Q96P48_ARAP1 Q8N392_ARHGAP18 P42331_ARHGAP25 P27986_PIK3R1 Q92619_HMHA1
Rho GTPase activation protein	6	32	257	4020	2.93	0.0493724	Q96P48_ARAP1 Q14644_RASA3 Q8N392_ARHGAP18 P42331_ARHGAP25 P27986_PIK3R1 Q92619_HMHA1
Protein kinase domain	15	140	257	4020	1.68	0.0598332	Q99683_MAP3K5 P07948_LYN Q13555_CAMK2G P52564_MAP2K6 Q13976_PRKG1 Q15746_MYLK P12931_SRC P07947_YES1 Q06187_BTK Q9Y5S2_CDC42BPB P43405_SYK P24723_PRKCH O75116_ROCK2 Q8IU85_CAMK1D Q13418_ILK
Ras-association	3	7	257	4020	6.7	0.0685776	Q96P48_ARAP1 Q7Z5R6_APBB1IP Q8TB24_RIN3
HD/PDEase domain	3	7	257	4020	6.7	0.0685776	O76074_PDE5A Q14432_PDE3A Q9Y3Z3_SAMHD1
Protein kinase C-like, phorbol ester/diacylglycerol binding	5	26	257	4020	3.01	0.0795411	Q9Y5S2_CDC42BPB Q7LDG7_RASGRP2 P24723_PRKCH O75116_ROCK2 Q92619_HMHA1
Protein kinase-like domain	16	162	257	4020	1.54	0.0894614	Q99683_MAP3K5 P07948_LYN Q13555_CAMK2G P52564_MAP2K6 Q13976_PRKG1 Q15746_MYLK P12931_SRC P07947_YES1 Q06187_BTK Q9Y5S2_CDC42BPB P43405_SYK P24723_PRKCH Q13315_ATM O75116_ROCK2 Q8IU85_CAMK1D Q13418_ILK
FERM/acyl-CoA-binding protein, 3-helical bundle	4	17	257	4020	3.68	0.0895261	Q86UX7_FERMT3 Q9Y490_TLN1 O75521_ECI2 Q9Y4G6_TLN2
PDZ domain	6	38	257	4020	2.47	0.0907143	O00151_PDLIM1 Q14005_IL16 Q96RT1_ERBB2IP Q13884_SNTB1 Q9NR12_PDLIM7 Q96JY6_PDLIM2
Serpin domain	3	9	257	4020	5.21	0.108145	P01011_SERPINA3 P07093_SERPINE2 P01009_SERPINA1
Ankyrin repeat-containing domain	7	52	257	4020	2.11	0.110321	Q9ULH1_ASAP1 P16157_ANK1 Q01484_ANK2 O43150_ASAP2 Q9BZL4_PPP1R12C Q13418_ILK P58546_MTPN
Serum albumin, N-terminal	2	2	257	4020	15.64	0.123323	P02774_GC P02768_ALB
Vinculin-binding site-containing domain	2	2	257	4020	15.64	0.123323	Q9Y490_TLN1 Q9Y4G6_TLN2
Alpha carbonic anhydrase	2	2	257	4020	15.64	0.123323	Q8N1Q1_CA13 P00918_CA2
PLAT/LH2 domain	2	2	257	4020	15.64	0.123323	P09917_ALOX5 P18054_ALOX12
Proteinase inhibitor I2, Kunitz metazoa	2	2	257	4020	15.64	0.123323	P02760_AMBP P05067_APP
Talin, central	2	2	257	4020	15.64	0.123323	Q9Y490_TLN1 Q9Y4G6_TLN2
Lipase/lipooxygenase, PLAT/LH2	2	2	257	4020	15.64	0.123323	P09917_ALOX5 P18054_ALOX12
Lipoxygenase, C-terminal	2	2	257	4020	15.64	0.123323	P09917_ALOX5 P18054_ALOX12
Anaphylatoxin/fibulin	2	2	257	4020	15.64	0.123323	P01024_C3 P23142_FBLN1
Complement C1q protein	2	2	257	4020	15.64	0.123323	Q13201_MMRN1 Q9Y6C2_EMILIN1
Immunoglobulin E-set	5	31	257	4020	2.52	0.131317	P52566_ARHGDIB P49407_ARRB1 P21333_FLNA P00488_F13A1 O75369_FLNB
Immunoglobulin-like domain	8	68	257	4020	1.84	0.13933	P01871_IGHM P16284_PECAM1 Q96AP7_ESAM P01860_IGHG3 Q9Y624_F11R P01857_IGHG1 Q15746_MYLK Q0ZGT2_NEXN
Tubulin/FtsZ, C-terminal	3	11	257	4020	4.27	0.152137	P68366_TUBA4A Q9NY65_TUBA8 Q9H4B7_TUBB1
Tubulin/FtsZ, 2-layer sandwich domain	3	11	257	4020	4.27	0.152137	P68366_TUBA4A Q9NY65_TUBA8 Q9H4B7_TUBB1
Tubulin, C-terminal	3	11	257	4020	4.27	0.152137	P68366_TUBA4A Q9NY65_TUBA8 Q9H4B7_TUBB1
Immunoglobulin subtype	5	33	257	4020	2.37	0.155125	Q86YW5_TREML1 Q0ZGT2_NEXN P16284_PECAM1 Q96AP7_ESAM Q15746_MYLK
C2 domain	6	45	257	4020	2.09	0.155487	P16885_PLCG2 Q96PE3_INPP4A P24723_PRKCH Q14644_RASA3 P14222_PRF1 Q96C24_SYTL4
Tubulin/FtsZ, GTPase domain	3	12	257	4020	3.91	0.175253	P68366_TUBA4A Q9NY65_TUBA8 Q9H4B7_TUBB1
Immunoglobulin subtype 2	3	12	257	4020	3.91	0.175253	Q96AP7_ESAM Q9Y624_F11R Q15746_MYLK
Serum albumin-like	2	3	257	4020	10.43	0.179179	P02774_GC P02768_ALB
ZU5	2	3	257	4020	10.43	0.179179	P16157_ANK1 Q01484_ANK2
Laminin G domain	2	3	257	4020	10.43	0.179179	P07996_THBS1 P07225_PROS1
Complement Clr-like EGF domain	2	3	257	4020	10.43	0.179179	P23142_FBLN1 P14543_NID1
von Willebrand factor, type C	2	3	257	4020	10.43	0.179179	P04275_VWF P07996_THBS1
Domain of unknown function DUF1899	2	3	257	4020	10.43	0.179179	Q9ULV4_CORO1C Q9BR76_CORO1B
Tumour necrosis factor-like domain	2	3	257	4020	10.43	0.179179	Q13201_MMRN1 Q9Y6C2_EMILIN1
Leucine-rich repeat-containing N-terminal	2	3	257	4020	10.43	0.179179	P07359_GP1BA P40197_GP5
AGC-kinase, C-terminal	4	24	257	4020	2.61	0.193777	Q9Y5S2_CDC42BPB P24723_PRKCH Q13976_PRKG1 O75116_ROCK2
Sterile alpha motif/pointed domain	4	25	257	4020	2.5	0.210562	Q99683_MAP3K5 Q96P48_ARAP1 O15357_INPPL1 Q9Y3Z3_SAMHD1
Arfaptin homology (AH) domain/BAR domain	3	14	257	4020	3.35	0.222836	Q9ULH1_ASAP1 Q9UBW5_BIN2 O43150_ASAP2
FERM central domain	3	14	257	4020	3.35	0.222836	Q86UX7_FERMT3 Q9Y490_TLN1 Q9Y4G6_TLN2
Serine/threonine- /dual specificity protein kinase, catalytic domain	9	92	257	4020	1.53	0.229718	Q99683_MAP3K5 Q13555_CAMK2G P52564_MAP2K6 Q13976_PRKG1 Q15746_MYLK Q9Y5S2_CDC42BPB P24723_PRKCH O75116_ROCK2 Q8IU85_CAMK1D
Thioredoxin-like fold	7	65	257	4020	1.68	0.231049	Q9H299_SH3BGRL3 P36969_GPX4 Q14554_PDIA5 Q8IZQ5_SELH O75368_SH3BGRL P28161_GSTM2 Q9H1E5_TMX4
I/LWEQ domain	2	4	257	4020	7.82	0.231489	Q9Y490_TLN1 Q9Y4G6_TLN2
Class II aldolase/adducin N-terminal	2	4	257	4020	7.82	0.231489	P35611_ADD1 Q9UEY8_ADD3
EMI domain	2	4	257	4020	7.82	0.231489	Q13201_MMRN1 Q9Y6C2_EMILIN1
Domain of unknown function DUF1900	2	4	257	4020	7.82	0.231489	Q9ULV4_CORO1C Q9BR76_CORO1B
3'5'-cyclic nucleotide phosphodiesterase, catalytic domain	2	4	257	4020	7.82	0.231489	O76074_PDE5A Q14432_PDE3A
Thyroglobulin type-1	2	4	257	4020	7.82	0.231489	P14543_NID1 P18065_IGFBP2
Cysteine-rich flanking region, C-terminal	2	4	257	4020	7.82	0.231489	P07359_GP1BA P40197_GP5
Regulator of G-protein signalling, domain 1	2	4	257	4020	7.82	0.231489	Q9NS28_RGS18 P49795_RGS19
EF-hand, Ca insensitive	2	4	257	4020	7.82	0.231489	P12814_ACTN1 Q13813_SPTAN1
Band 4.1 domain	3	15	257	4020	3.13	0.247008	Q86UX7_FERMT3 Q9Y490_TLN1 Q9Y4G6_TLN2
Protein-tyrosine/Dual specificity phosphatase	3	18	257	4020	2.61	0.319608	Q12913_PTPRJ P51452_DUSP3 Q05209_PTPN12
Syntaxin, N-terminal domain	2	6	257	4020	5.21	0.326355	O15400_STX7 O75558_STX11
Immunoglobulin V-set domain	3	19	257	4020	2.47	0.343518	Q86YW5_TREML1 Q96AP7_ESAM Q9Y624_F11R
Sec7 domain, alpha orthogonal bundle	2	7	257	4020	4.47	0.369318	Q15438_CYTH1 O43739_CYTH3
Regulator of G protein signalling domain	2	7	257	4020	4.47	0.369318	Q9NS28_RGS18 P49795_RGS19
Sec7 domain	2	7	257	4020	4.47	0.369318	Q15438_CYTH1 O43739_CYTH3
S100/CaBP-9k-type, calcium binding, subdomain	2	7	257	4020	4.47	0.369318	P26447_S100A4 P06702_S100A9
Sterile alpha motif domain	3	21	257	4020	2.23	0.390456	Q96P48_ARAP1 O15357_INPPL1 Q9Y3Z3_SAMHD1
C-type lectin	2	8	257	4020	3.91	0.409551	Q9P126_CLEC1B P16109_SELP
Immunoglobulin I-set	2	8	257	4020	3.91	0.409551	Q0ZGT2_NEXN Q15746_MYLK
Actin-depolymerising factor homology domain	2	9	257	4020	3.48	0.447227	O60234_GMFG Q16643_DBN1
C-type lectin-like	2	9	257	4020	3.48	0.447227	Q9P126_CLEC1B P16109_SELP
FCH domain	2	10	257	4020	3.13	0.482507	Q9H939_PSTPIP2 Q92619_HMHA1
Regulator of G protein signalling superfamily	2	10	257	4020	3.13	0.482507	Q9NS28_RGS18 P49795_RGS19
t-SNARE	2	10	257	4020	3.13	0.482507	O15400_STX7 O75558_STX11
Six-bladed beta-propeller, TolB-like	2	10	257	4020	3.13	0.482507	Q9HDC9_APMAP P14543_NID1
FERM, N-terminal	2	10	257	4020	3.13	0.482507	Q9Y490_TLN1 Q9Y4G6_TLN2
C-type lectin fold	2	10	257	4020	3.13	0.482507	Q9P126_CLEC1B P16109_SELP
Death domain	2	11	257	4020	2.84	0.515544	P16157_ANK1 Q01484_ANK2
Protein-tyrosine phosphatase, receptor/non-receptor type	2	11	257	4020	2.84	0.515544	Q12913_PTPRJ Q05209_PTPN12
Diacylglycerol/phorbol-ester binding	2	11	257	4020	2.84	0.515544	Q9Y5S2_CDC42BPB P24723_PRKCH
Dynamin, GTPase domain	2	11	257	4020	2.84	0.515544	P20592_MX2 Q9NZN3_EHD3
Death-like domain	3	28	257	4020	1.68	0.54062	P16157_ANK1 Q01484_ANK2 P29466_CASP1
Sterile alpha motif, type 1	2	12	257	4020	2.61	0.54648	Q96P48_ARAP1 O15357_INPPL1
Fibronectin, type III	2	12	257	4020	2.61	0.54648	Q12913_PTPRJ Q15746_MYLK
Concanavalin A-like lectin/glucanase, subgroup	2	13	257	4020	2.41	0.575447	P07996_THBS1 P07225_PROS1
Variant SH3 domain	2	14	257	4020	2.23	0.602571	O15117_FYB P27986_PIK3R1
FERM domain	2	14	257	4020	2.23	0.602571	Q9Y490_TLN1 Q9Y4G6_TLN2
Target SNARE coiled-coil domain	2	14	257	4020	2.23	0.602571	O15400_STX7 O75558_STX11
Thioredoxin domain	2	17	257	4020	1.84	0.674014	Q14554_PDIA5 Q9H1E5_TMX4
Galactose-binding domain-like	2	20	257	4020	1.56	0.732656	Q9UK22_FBXO2 P12259_F5

## Sheet: Q2_protein_domain_enrichment
Domain Description	Mapping	Background	All Mapping	All Background	Fold enrichment	Fisher'exact Test P_value	Related Protein
AGC-kinase, C-terminal	9	24	273	4020	5.52	0.000112287	P05771_PRKCB P22694_PRKACB P31751_AKT2 P17252_PRKCA Q15208_STK38 P43250_GRK6 Q13464_ROCK1 Q05655_PRKCD P51812_RPS6KA3
Protein kinase-like domain	25	162	273	4020	2.27	0.000178482	P23458_JAK1 Q02750_MAP2K1 P05771_PRKCB Q15208_STK38 Q13043_STK4 O00329_PIK3CD P43250_GRK6 Q05655_PRKCD Q9NRH2_SNRK P42338_PIK3CB P22694_PRKACB Q2M2I8_AAK1 Q9BZL6_PRKD2 P31751_AKT2 Q14289_PTK2B P17252_PRKCA P42336_PIK3CA Q05397_PTK2 Q16566_CAMK4 P28482_MAPK1 P49137_MAPKAPK2 Q13464_ROCK1 P06239_LCK P51812_RPS6KA3 Q7L7X3_TAOK1
Serine/threonine- /dual specificity protein kinase, catalytic domain	17	92	273	4020	2.72	0.000359896	Q02750_MAP2K1 P05771_PRKCB Q13043_STK4 Q15208_STK38 P43250_GRK6 Q05655_PRKCD Q9NRH2_SNRK P22694_PRKACB Q9BZL6_PRKD2 P31751_AKT2 P17252_PRKCA Q16566_CAMK4 P28482_MAPK1 P49137_MAPKAPK2 Q13464_ROCK1 Q7L7X3_TAOK1 P51812_RPS6KA3
Protein kinase domain	22	140	273	4020	2.31	0.000383847	P23458_JAK1 Q02750_MAP2K1 P05771_PRKCB Q15208_STK38 Q13043_STK4 P43250_GRK6 Q05655_PRKCD Q9NRH2_SNRK P22694_PRKACB Q2M2I8_AAK1 Q9BZL6_PRKD2 P31751_AKT2 Q14289_PTK2B P17252_PRKCA Q05397_PTK2 Q16566_CAMK4 P28482_MAPK1 P49137_MAPKAPK2 Q13464_ROCK1 P06239_LCK Q7L7X3_TAOK1 P51812_RPS6KA3
Protein kinase, C-terminal	7	16	273	4020	6.44	0.000407749	Q15208_STK38 P05771_PRKCB Q13464_ROCK1 P31751_AKT2 Q05655_PRKCD P17252_PRKCA P51812_RPS6KA3
C2 domain	11	45	273	4020	3.6	0.000652417	P05771_PRKCB Q00722_PLCB2 P17252_PRKCA O00329_PIK3CD P42336_PIK3CA O14523_C2CD2L A0FGR8_ESYT2 Q70J99_UNC13D Q05655_PRKCD Q15283_RASA2 P42338_PIK3CB
Zinc finger, LIM-type	8	24	273	4020	4.91	0.000764891	Q8WWI1_LMO7 Q8TDZ2_MICAL1 Q96HC4_PDLIM5 Q14847_LASP1 Q9UGI8_TES Q93052_LPP O14639_ABLIM1 P49023_PXN
SH3 domain	13	76	273	4020	2.52	0.00449375	P46109_CRKL P62993_GRB2 P16333_NCK1 O00160_MYO1F Q9UJU6_DBNL Q9UDY2_TJP2 Q9NZQ3_NCKIPSD O00499_BIN1 Q9NR46_SH3GLB2 Q14247_CTTN Q9BRR9_ARHGAP9 Q14847_LASP1 P06239_LCK
Protein kinase C-like, phorbol ester/diacylglycerol binding	7	26	273	4020	3.96	0.00659823	P05771_PRKCB P23743_DGKA Q13574_DGKZ Q9BZL6_PRKD2 Q13464_ROCK1 Q05655_PRKCD P17252_PRKCA
Phosphatidylinositol 3-kinase adaptor-binding (PI3K ABD) domain	3	3	273	4020	14.73	0.0130741	P42336_PIK3CA O00329_PIK3CD P42338_PIK3CB
Rho GTPase activation protein	7	32	273	4020	3.22	0.018467	P32019_INPP5B Q13576_IQGAP2 Q9BRR9_ARHGAP9 Q68EM7_ARHGAP17 Q7Z6I6_ARHGAP30 Q07960_ARHGAP1 Q15283_RASA2
Actin-depolymerising factor homology domain	4	9	273	4020	6.54	0.0189549	P60981_DSTN Q14019_COTL1 Q9UJU6_DBNL P23528_CFL1
Myosin head, motor domain	4	9	273	4020	6.54	0.0189549	Q92614_MYO18A P35579_MYH9 Q7Z406_MYH14 O00160_MYO1F
SH2 domain	8	43	273	4020	2.74	0.0236324	P22681_CBL P23458_JAK1 P46109_CRKL P62993_GRB2 P16333_NCK1 Q92835_INPP5D P06239_LCK O60880_SH2D1A
Metal-dependent hydrolase, composite domain	3	4	273	4020	11.04	0.0249834	Q9BPU6_DPYSL5 Q16555_DPYSL2 Q9Y303_AMDHD2
Myosin tail	3	4	273	4020	11.04	0.0249834	Q92614_MYO18A P35579_MYH9 Q7Z406_MYH14
Phosphatidylinositol 3-kinase Ras-binding (PI3K RBD) domain	3	4	273	4020	11.04	0.0249834	P42336_PIK3CA O00329_PIK3CD P42338_PIK3CB
Aldehyde/histidinol dehydrogenase	4	10	273	4020	5.89	0.0257465	Q02252_ALDH6A1 P51649_ALDH5A1 P49189_ALDH9A1 P05091_ALDH2
Aldehyde dehydrogenase, N-terminal	4	10	273	4020	5.89	0.0257465	Q02252_ALDH6A1 P51649_ALDH5A1 P49189_ALDH9A1 P05091_ALDH2
Aldehyde dehydrogenase, C-terminal	4	10	273	4020	5.89	0.0257465	Q02252_ALDH6A1 P51649_ALDH5A1 P49189_ALDH9A1 P05091_ALDH2
Aldehyde dehydrogenase domain	4	10	273	4020	5.89	0.0257465	Q02252_ALDH6A1 P51649_ALDH5A1 P49189_ALDH9A1 P05091_ALDH2
Regulator of G protein signalling superfamily	4	10	273	4020	5.89	0.0257465	P43250_GRK6 O43566_RGS14 O43665_RGS10 P35579_MYH9
EF-hand domain pair	12	86	273	4020	2.05	0.0289004	P22681_CBL Q9UBC2_EPS15L1 Q96C19_EFHD2 P23743_DGKA Q00722_PLCB2 P17655_CAPN2 P80303_NUCB2 P60660_MYL6 O14950_MYL12B P28676_GCA P41208_CETN2 O43149_ZZEF1
Diacylglycerol/phorbol-ester binding	4	11	273	4020	5.35	0.0336665	P05771_PRKCB Q9BZL6_PRKD2 Q05655_PRKCD P17252_PRKCA
Death-like domain	6	28	273	4020	3.16	0.0371679	Q12955_ANK3 O95786_DDX58 Q9ULZ3_PYCARD Q9BXL7_CARD11 Q92851_CASP10 P49662_CASP4
Myosin-like IQ motif-containing domain	3	5	273	4020	8.84	0.0397949	Q92614_MYO18A P35579_MYH9 Q7Z406_MYH14
Phosphatidylinositol 3-kinase, C2 domain	3	5	273	4020	8.84	0.0397949	P42336_PIK3CA O00329_PIK3CD P42338_PIK3CB
EF-hand domain	10	70	273	4020	2.1	0.0445253	Q9UBC2_EPS15L1 Q96C19_EFHD2 P23743_DGKA P17655_CAPN2 P80303_NUCB2 P60660_MYL6 O14950_MYL12B P28676_GCA P41208_CETN2 O43149_ZZEF1
Rho GTPase-activating protein domain	5	22	273	4020	3.35	0.0570657	P32019_INPP5B Q9BRR9_ARHGAP9 Q68EM7_ARHGAP17 Q7Z6I6_ARHGAP30 Q07960_ARHGAP1
Arfaptin homology (AH) domain/BAR domain	4	14	273	4020	4.21	0.0639515	O00499_BIN1 Q15057_ACAP2 Q9NR46_SH3GLB2 Q68EM7_ARHGAP17
Thioredoxin-like fold	9	65	273	4020	2.04	0.0697258	P21266_GSTM3 Q9H7Z7_PTGES2 Q9UJC5_SH3BGRL2 P30041_PRDX6 Q9Y2Q3_GSTK1 Q13371_PDCL Q8NBF2_NHLRC2 P35754_GLRX P07203_GPX1
Tyrosine-protein kinase, catalytic domain	4	15	273	4020	3.93	0.0760811	P23458_JAK1 Q05397_PTK2 P06239_LCK Q14289_PTK2B
Phosphoinositide 3-kinase, accessory (PIK) domain	3	7	273	4020	6.31	0.0763935	P42336_PIK3CA O00329_PIK3CD P42338_PIK3CB
Regulator of G protein signalling domain	3	7	273	4020	6.31	0.0763935	P43250_GRK6 O43566_RGS14 O43665_RGS10
Peptidase C14, caspase non-catalytic subunit p10	3	7	273	4020	6.31	0.0763935	P55212_CASP6 Q92851_CASP10 P49662_CASP4
Peptidase C14A, caspase precursor p45, core	3	7	273	4020	6.31	0.0763935	P55212_CASP6 Q92851_CASP10 P49662_CASP4
AIG1	3	7	273	4020	6.31	0.0763935	Q8NHV1_GIMAP7 Q8ND71_GIMAP8 Q8WWP7_GIMAP1
Peptidase C14, ICE, catalytic subunit p20	3	8	273	4020	5.52	0.0974271	P55212_CASP6 Q92851_CASP10 P49662_CASP4
Peptidase C14, caspase domain	3	8	273	4020	5.52	0.0974271	P55212_CASP6 Q92851_CASP10 P49662_CASP4
BAR domain	3	8	273	4020	5.52	0.0974271	O00499_BIN1 Q9NR46_SH3GLB2 Q68EM7_ARHGAP17
PDZ domain	6	38	273	4020	2.33	0.110449	Q8WWI1_LMO7 Q96HC4_PDLIM5 Q92614_MYO18A O14745_SLC9A3R1 Q9BXL7_CARD11 Q9UDY2_TJP2
Diacylglycerol kinase, accessory domain	2	2	273	4020	14.73	0.130761	P23743_DGKA Q13574_DGKZ
Focal adhesion kinase, targeting (FAT) domain	2	2	273	4020	14.73	0.130761	Q05397_PTK2 Q14289_PTK2B
Superoxide dismutase, copper/zinc binding domain	2	2	273	4020	14.73	0.130761	P00441_SOD1 O14618_CCS
Amidohydrolase 1	2	2	273	4020	14.73	0.130761	Q9BPU6_DPYSL5 Q16555_DPYSL2
CARD domain	3	10	273	4020	4.42	0.143373	Q9ULZ3_PYCARD Q9BXL7_CARD11 P49662_CASP4
Pleckstrin homology domain	10	92	273	4020	1.6	0.167432	Q15057_ACAP2 Q9BRR9_ARHGAP9 Q6WCQ1_MPRIP Q9BZL6_PRKD2 Q13464_ROCK1 P31751_AKT2 Q8NEU8_APPL2 Q5JSL3_DOCK11 Q15283_RASA2 Q7Z6L1_TECPR1
Adenosine/AMP deaminase domain	2	3	273	4020	9.82	0.189604	P00813_ADA Q01433_AMPD2
Phosphatidylinositol-4-phosphate 5-kinase, C-terminal	2	3	273	4020	9.82	0.189604	P78356_PIP4K2B P48426_PIP4K2A
Phosphatidylinositol-4-phosphate 5-kinase, core, subgroup	2	3	273	4020	9.82	0.189604	P78356_PIP4K2B P48426_PIP4K2A
Diacylglycerol kinase, catalytic domain	2	3	273	4020	9.82	0.189604	P23743_DGKA Q13574_DGKZ
Phosphatidylinositol-4-phosphate 5-kinase, N-terminal domain	2	3	273	4020	9.82	0.189604	P78356_PIP4K2B P48426_PIP4K2A
SARAH domain	2	3	273	4020	9.82	0.189604	P50749_RASSF2 Q13043_STK4
Phosphatidylinositol-4-phosphate 5-kinase, core	2	3	273	4020	9.82	0.189604	P78356_PIP4K2B P48426_PIP4K2A
Small GTP-binding protein domain	8	73	273	4020	1.61	0.221949	P61106_RAB14 P51148_RAB5C P61586_RHOA O95716_RAB3D Q9HBH0_RHOF P61224_RAP1B Q8WUD1_RAB2B P62834_RAP1A
Serine-threonine/tyrosine-protein kinase catalytic domain	4	25	273	4020	2.36	0.2372	P23458_JAK1 Q05397_PTK2 P06239_LCK Q14289_PTK2B
FERM central domain	3	14	273	4020	3.16	0.24392	P23458_JAK1 Q05397_PTK2 Q14289_PTK2B
FERM domain	3	14	273	4020	3.16	0.24392	P23458_JAK1 Q05397_PTK2 Q14289_PTK2B
Phosphatidylinositol 3-/4-kinase, catalytic domain	3	14	273	4020	3.16	0.24392	P42336_PIK3CA O00329_PIK3CD P42338_PIK3CB
ATP-NAD kinase-like domain	2	4	273	4020	7.36	0.244478	P23743_DGKA Q13574_DGKZ
Regulator of G-protein signalling, domain 1	2	4	273	4020	7.36	0.244478	O43566_RGS14 O43665_RGS10
Anaphase-promoting complex, subunit 10/DOC domain	2	4	273	4020	7.36	0.244478	Q5T447_HECTD3 O43149_ZZEF1
Band 4.1 domain	3	15	273	4020	2.95	0.269741	P23458_JAK1 Q05397_PTK2 Q14289_PTK2B
Ankyrin repeat-containing domain	6	52	273	4020	1.7	0.273997	Q12955_ANK3 Q15057_ACAP2 Q13574_DGKZ Q15653_NFKBIB Q8IZ07_ANKRD13A Q9H9B1_EHMT1
Calponin homology domain	5	40	273	4020	1.84	0.284512	Q8WWI1_LMO7 Q13576_IQGAP2 Q8TDZ2_MICAL1 Q8WXH0_SYNE2 O75427_LRCH4
Alkaline phosphatase-like, alpha/beta/alpha	2	5	273	4020	5.89	0.295649	Q9Y6X5_ENPP4 P15289_ARSA
Alkaline-phosphatase-like, core domain	2	5	273	4020	5.89	0.295649	Q9Y6X5_ENPP4 P15289_ARSA
Inositol polyphosphate-related phosphatase	2	5	273	4020	5.89	0.295649	P32019_INPP5B Q92835_INPP5D
Isopropylmalate dehydrogenase-like domain	2	5	273	4020	5.89	0.295649	P48735_IDH2 O75874_IDH1
dDENN domain	2	6	273	4020	4.91	0.343366	Q8IV53_DENND1C A2RUS2_DENND3
Glutaredoxin	2	6	273	4020	4.91	0.343366	Q9H7Z7_PTGES2 P35754_GLRX
uDENN domain	2	6	273	4020	4.91	0.343366	Q8IV53_DENND1C A2RUS2_DENND3
DENN domain	2	6	273	4020	4.91	0.343366	Q8IV53_DENND1C A2RUS2_DENND3
Protein phosphatase 2C (PP2C)-like domain	2	7	273	4020	4.21	0.387861	P35813_PPM1A Q9P0J1_PDP1
G protein alpha subunit, helical insertion	2	7	273	4020	4.21	0.387861	Q14344_GNA13 P04899_GNAI2
Galactose-binding domain-like	3	20	273	4020	2.21	0.396461	P11047_LAMC1 Q5T447_HECTD3 O43149_ZZEF1
Aldolase-type TIM barrel	3	21	273	4020	2.1	0.420721	P13716_ALAD P37837_TALDO1 Q12882_DPYD
Dehydrogenase, multihelical	2	8	273	4020	3.68	0.429352	P31937_HIBADH Q8N335_GPD1L
ATP-grasp fold, subdomain 1	2	8	273	4020	3.68	0.429352	P05165_PCCA Q96I99_SUCLG2
Ras GTPase-activating protein	2	9	273	4020	3.27	0.46804	Q13576_IQGAP2 Q15283_RASA2
ATP-grasp fold, subdomain 2	2	10	273	4020	2.95	0.504114	P05165_PCCA Q96I99_SUCLG2
AMP-dependent synthetase/ligase	2	10	273	4020	2.95	0.504114	Q6P1M0_SLC27A4 Q9ULC5_ACSL5
Acyl-CoA dehydrogenase/oxidase, N-terminal	2	11	273	4020	2.68	0.53775	P16219_ACADS Q9UKU7_ACAD8
Acyl-CoA oxidase/dehydrogenase, central domain	2	11	273	4020	2.68	0.53775	P16219_ACADS Q9UKU7_ACAD8
Acyl-CoA dehydrogenase/oxidase, N-terminal and middle domain	2	11	273	4020	2.68	0.53775	P16219_ACADS Q9UKU7_ACAD8
Endonuclease/exonuclease/phosphatase	2	11	273	4020	2.68	0.53775	P32019_INPP5B Q92835_INPP5D
Acyl-CoA dehydrogenase/oxidase C-terminal	2	11	273	4020	2.68	0.53775	P16219_ACADS Q9UKU7_ACAD8
6-phosphogluconate dehydrogenase, C-terminal-like	2	12	273	4020	2.45	0.569113	P31937_HIBADH Q8N335_GPD1L
Glutathione S-transferase, C-terminal	2	12	273	4020	2.45	0.569113	P21266_GSTM3 Q9H7Z7_PTGES2
Variant SH3 domain	2	14	273	4020	2.1	0.625619	P46109_CRKL Q9UDY2_TJP2
Glutathione S-transferase, N-terminal	2	14	273	4020	2.1	0.625619	P21266_GSTM3 Q9H7Z7_PTGES2
ENTH/VHS	2	18	273	4020	1.64	0.717434	Q9Y6I3_EPN1 O60784_TOM1
WW domain	2	18	273	4020	1.64	0.717434	Q13576_IQGAP2 Q9BRR9_ARHGAP9

## Sheet: Q3_protein_domain_enrichment
Domain Description	Mapping	Background	All Mapping	All Background	Fold enrichment	Fisher'exact Test P_value	Related Protein
Nucleic acid-binding, OB-fold	15	48	392	4020	3.2	0.000117694	P67809_YBX1 P62280_RPS11 Q8TCS8_PNPT1 O75534_CSDE1 P63241_EIF5A P14868_DARS P16989_YBX3 O14602_EIF1AY O43776_NARS P52434_POLR2H P05198_EIF2S1 Q14690_PDCD11 Q5T280_C9orf114 Q16666_IFI16 P54577_YARS
Rossmann-like alpha/beta/alpha sandwich fold	10	29	392	4020	3.54	0.00121269	P49915_GMPS P07814_EPRS P49589_CARS Q9Y2Z4_YARS2 O43252_PAPSS1 Q9P2J5_LARS P47897_QARS P54136_RARS P08243_ASNS P54577_YARS
Tetratricopeptide repeat-containing domain	15	61	392	4020	2.52	0.00168923	O14715_RGPD8 P13674_P4HA1 Q15785_TOMM34 O76094_SRP72 O95801_TTC4 Q13451_FKBP5 Q02790_FKBP4 Q9BXJ9_NAA15 Q9UJX3_ANAPC7 Q6PD62_CTR9 Q99614_TTC1 Q14690_PDCD11 Q13042_CDC16 Q9Y2Z0_SUGT1 P30260_CDC27
TGS-like	4	6	392	4020	6.84	0.0146017	Q9Y295_DRG1 Q9NTK5_OLA1 Q9NYK5_MRPL39 P55039_DRG2
Translation protein SH3-like domain	5	11	392	4020	4.66	0.0167097	P50914_RPL14 P63241_EIF5A P61353_RPL27 Q96A35_MRPL24 Q02878_RPL6
Ribosomal protein L2 domain 2	5	12	392	4020	4.27	0.0231792	P50914_RPL14 P63241_EIF5A P61353_RPL27 Q96A35_MRPL24 Q02878_RPL6
S15/NS1, RNA-binding	4	7	392	4020	5.86	0.0237302	P07814_EPRS P62277_RPS13 P41250_GARS P82914_MRPS15
Cold shock protein	3	3	392	4020	10.26	0.0264876	P67809_YBX1 O75534_CSDE1 P16989_YBX3
Cold-shock protein, DNA-binding	3	3	392	4020	10.26	0.0264876	P67809_YBX1 O75534_CSDE1 P16989_YBX3
Armadillo-like helical	19	122	392	4020	1.6	0.0460771	O43592_XPOT Q96T76_MMS19 P30154_PPP2R1B Q9H583_HEATR1 O95373_IPO7 Q7Z460_CLASP1 Q5VYK3_ECM29 P55060_CSE1L Q9NXF1_TEX10 Q29RF7_PDS5A O75691_UTP20 Q9BU89_DOHH P52292_KPNA2 Q9UI26_IPO11 Q92616_GCN1L1 Q86Y56_HEATR2 Q15397_KIAA0020 O00505_KPNA3 O43156_TTI1
GroEL-like apical domain	4	9	392	4020	4.56	0.0491782	P10809_HSPD1 P50990_CCT8 P40227_CCT6A P49368_CCT3
GroEL-like equatorial domain	4	9	392	4020	4.56	0.0491782	P10809_HSPD1 P50990_CCT8 P40227_CCT6A P49368_CCT3
Zinc finger, A20-type	3	4	392	4020	7.69	0.0495849	Q9UJ41_RABGEF1 P21580_TNFAIP3 Q6GQQ9_OTUD7B
K Homology domain	6	22	392	4020	2.8	0.0557934	Q00341_HDLBP Q92667_AKAP1 Q8TCS8_PNPT1 O75179_ANKRD17 P51114_FXR1 Q8N9N2_ASCC1
AMP-dependent synthetase/ligase	4	10	392	4020	4.1	0.0653252	O14975_SLC27A2 Q9P265_DIP2B P33121_ACSL1 O95573_ACSL3
GTP binding domain	4	10	392	4020	4.1	0.0653252	Q9Y295_DRG1 Q9NTK5_OLA1 P55039_DRG2 Q13823_GNL2
TRASH domain	3	5	392	4020	6.15	0.0773983	Q9UHA3_RSL24D1 Q5VZL5_ZMYM4 P83731_RPL24
K Homology domain, type 1	6	25	392	4020	2.46	0.0887336	Q00341_HDLBP Q92667_AKAP1 Q8TCS8_PNPT1 O75179_ANKRD17 P51114_FXR1 Q8N9N2_ASCC1
Ribonuclease H-like domain	5	18	392	4020	2.85	0.0902357	Q9UFF9_CNOT8 O95453_PARN Q6P2Q9_PRPF8 Q96GM8_TOE1 Q01780_EXOSC10
Tetratricopeptide-like helical	14	91	392	4020	1.58	0.0999576	O14715_RGPD8 P13674_P4HA1 Q15785_TOMM34 O76094_SRP72 O95801_TTC4 Q13451_FKBP5 Q02790_FKBP4 Q9BXJ9_NAA15 Q9UJX3_ANAPC7 Q99614_TTC1 Q14690_PDCD11 Q6PD62_CTR9 Q13042_CDC16 Q9Y2Z0_SUGT1
Ovarian tumour, otubain	3	6	392	4020	5.13	0.108797	P21580_TNFAIP3 Q8N6M0_OTUD6B Q6GQQ9_OTUD7B
Helicase, superfamily 1/2, ATP-binding domain	12	79	392	4020	1.56	0.140852	P60842_EIF4A1 O14646_CHD1 Q14839_CHD4 Q8IY37_DHX37 O15523_DDX3Y Q9NY93_DDX56 Q9BQ39_DDX50 Q9HCK8_CHD8 O00571_DDX3X Q8N8A6_DDX51 O60264_SMARCA5 Q8TDD1_DDX54
Helicase, C-terminal	12	79	392	4020	1.56	0.140852	P60842_EIF4A1 O14646_CHD1 Q14839_CHD4 Q8IY37_DHX37 O15523_DDX3Y Q9NY93_DDX56 Q9BQ39_DDX50 Q9HCK8_CHD8 O00571_DDX3X Q8N8A6_DDX51 O60264_SMARCA5 Q8TDD1_DDX54
Pseudouridine synthase, catalytic domain	3	7	392	4020	4.4	0.142823	Q8IZ73_RPUSD2 Q96PZ0_PUS7 Q6P087_RPUSD3
Peptidase M16, N-terminal	3	7	392	4020	4.4	0.142823	P14735_IDE O75439_PMPCB O43847_NRD1
Metalloenzyme, LuxS/M16 peptidase-like	3	7	392	4020	4.4	0.142823	P14735_IDE O75439_PMPCB O43847_NRD1
KOW	3	7	392	4020	4.4	0.142823	P62701_RPS4X P61353_RPL27 Q96A35_MRPL24
Peptidase M16, C-terminal domain	3	7	392	4020	4.4	0.142823	P14735_IDE O75439_PMPCB O43847_NRD1
Peptidase M16 domain	3	7	392	4020	4.4	0.142823	P14735_IDE O75439_PMPCB O43847_NRD1
Aminoacyl-tRNA synthetase, class II	4	14	392	4020	2.93	0.148777	O43776_NARS P07814_EPRS P41250_GARS P14868_DARS
Importin-beta, N-terminal domain	4	14	392	4020	2.93	0.148777	P55060_CSE1L Q9UI26_IPO11 O43592_XPOT O95373_IPO7
Ribosomal protein S5 domain 2-type fold	6	30	392	4020	2.05	0.161008	Q96RP9_GFM1 Q8TCS8_PNPT1 Q96B26_EXOSC8 P08238_HSP90AB1 P13639_EEF2 P82675_MRPS5
AAA+ ATPase domain	11	73	392	4020	1.55	0.167487	Q8NE71_ABCF1 P61011_SRP54 P35250_RFC2 Q9NUT2_ABCB8 Q03518_TAP1 P40937_RFC5 P43686_PSMC4 O15381_NVL P62191_PSMC1 Q9NVI7_ATAD3A Q9NU22_MDN1
RNA helicase, DEAD-box type, Q motif	6	31	392	4020	1.98	0.177696	P60842_EIF4A1 O00571_DDX3X O15523_DDX3Y Q8TDD1_DDX54 Q9NY93_DDX56 Q9BQ39_DDX50
Peptidase M24, structural domain	3	8	392	4020	3.85	0.178673	Q9Y5B9_SUPT16H Q9UQ80_PA2G4 Q9NQH7_XPNPEP3
Ribosomal protein S1, RNA-binding domain	3	8	392	4020	3.85	0.178673	Q8TCS8_PNPT1 Q14690_PDCD11 P05198_EIF2S1
TCP-1-like chaperonin intermediate domain	3	8	392	4020	3.85	0.178673	P50990_CCT8 P40227_CCT6A P49368_CCT3
GNAT domain	3	8	392	4020	3.85	0.178673	Q9GZZ1_NAA50 Q9H0A0_NAT10 Q9H9T3_ELP3
Translation protein, beta-barrel domain	5	23	392	4020	2.23	0.1793	Q96RP9_GFM1 P49588_AARS Q5VTE0_EEF1A1P5 P41091_EIF2S3 P13639_EEF2
Pseudouridine synthase, RsuA/RluB/C/D/E/F	2	2	392	4020	10.26	0.185089	Q8IZ73_RPUSD2 Q6P087_RPUSD3
Domain of unknown function DUF1747	2	2	392	4020	10.26	0.185089	Q9Y5B9_SUPT16H Q08945_SSRP1
AARP2CN	2	2	392	4020	10.26	0.185089	Q2NL82_TSR1 Q14692_BMS1
Ribosome biogenesis protein BMS1/TSR1, C-terminal	2	2	392	4020	10.26	0.185089	Q2NL82_TSR1 Q14692_BMS1
NOP5, N-terminal	2	2	392	4020	10.26	0.185089	O00567_NOP56 Q9Y2X3_NOP58
Ribosomal protein L25/Gln-tRNA synthetase, beta-barrel domain	2	2	392	4020	10.26	0.185089	P07814_EPRS P47897_QARS
Ribosomal protein L24e domain	2	2	392	4020	10.26	0.185089	Q9UHA3_RSL24D1 P83731_RPL24
Ribosomal protein L25/Gln-tRNA synthetase, anti-codon-binding domain	2	2	392	4020	10.26	0.185089	P07814_EPRS P47897_QARS
DMAP1-binding	2	2	392	4020	10.26	0.185089	Q9P265_DIP2B P26358_DNMT1
Glutamyl/glutaminyl-tRNA synthetase, class Ib, anti-codon binding domain	2	2	392	4020	10.26	0.185089	P07814_EPRS P47897_QARS
Translation elongation factor EFTu/EF1A, domain 2	4	16	392	4020	2.56	0.198873	Q96RP9_GFM1 Q5VTE0_EEF1A1P5 P41091_EIF2S3 P13639_EEF2
Chromo domain/shadow	4	16	392	4020	2.56	0.198873	O14646_CHD1 Q92922_SMARCC1 Q14839_CHD4 Q9HCK8_CHD8
ATPase, AAA-type, core	6	33	392	4020	1.86	0.212865	O15381_NVL P62191_PSMC1 P35250_RFC2 Q9NVI7_ATAD3A P40937_RFC5 P43686_PSMC4
Peptidyl-prolyl cis-trans isomerase, FKBP-type, domain	3	9	392	4020	3.42	0.215671	Q00688_FKBP3 Q02790_FKBP4 Q13451_FKBP5
Elongation factor, GTP-binding domain	4	17	392	4020	2.41	0.225258	Q96RP9_GFM1 Q5VTE0_EEF1A1P5 P41091_EIF2S3 P13639_EEF2
SNF2-related	4	18	392	4020	2.28	0.252263	O14646_CHD1 Q14839_CHD4 Q9HCK8_CHD8 O60264_SMARCA5
High mobility group box domain	4	18	392	4020	2.28	0.252263	Q9P0W2_HMG20B Q08945_SSRP1 P26583_HMGB2 P09429_HMGB1
JAB1/MPN/MOV34 metalloenzyme domain	3	10	392	4020	3.08	0.253257	O00487_PSMD14 Q6P2Q9_PRPF8 O15372_EIF3H
RNA-binding domain, S1	3	10	392	4020	3.08	0.253257	Q8TCS8_PNPT1 Q14690_PDCD11 P05198_EIF2S1
Aminoacyl-tRNA synthetase, class 1a, anticodon-binding	3	10	392	4020	3.08	0.253257	Q9P2J5_LARS P54136_RARS P49589_CARS
Chromo domain	3	10	392	4020	3.08	0.253257	O14646_CHD1 Q14839_CHD4 Q9HCK8_CHD8
Nop domain	2	3	392	4020	6.84	0.26439	O00567_NOP56 Q9Y2X3_NOP58
Elongator protein 3/MiaB/NifB	2	3	392	4020	6.84	0.26439	Q5VV42_CDKAL1 Q9H9T3_ELP3
Nucleotidyl transferase	2	3	392	4020	6.84	0.26439	Q9NR50_EIF2B3 Q96IJ6_GMPPA
Radical SAM, alpha/beta horseshoe	2	3	392	4020	6.84	0.26439	Q5VV42_CDKAL1 Q9H9T3_ELP3
Exportin/Importin, Cse1-like	2	3	392	4020	6.84	0.26439	P55060_CSE1L O95373_IPO7
NOSIC	2	3	392	4020	6.84	0.26439	O00567_NOP56 Q9Y2X3_NOP58
Translation elongation factor EF1B/ribosomal protein S6	2	3	392	4020	6.84	0.26439	P82932_MRPS6 P29692_EEF1D
BAT2, N-terminal	2	3	392	4020	6.84	0.26439	P48634_PRRC2A Q5JSZ5_PRRC2B
Glutamyl/glutaminyl-tRNA synthetase, class Ib, alpha-bundle domain	2	3	392	4020	6.84	0.26439	P07814_EPRS P47897_QARS
Radical SAM	2	3	392	4020	6.84	0.26439	Q5VV42_CDKAL1 Q9H9T3_ELP3
Glutamyl/glutaminyl-tRNA synthetase, class Ib, catalytic domain	2	3	392	4020	6.84	0.26439	P07814_EPRS P47897_QARS
p53-like transcription factor, DNA-binding	4	19	392	4020	2.16	0.279697	P42224_STAT1 P40763_STAT3 Q04864_REL Q00653_NFKB2
Homeodomain-like	6	37	392	4020	1.66	0.288649	Q92922_SMARCC1 Q01826_SATB1 Q7Z3K3_POGZ O60264_SMARCA5 Q15554_TERF2 P35659_DEK
Anticodon-binding	3	11	392	4020	2.8	0.290969	P07814_EPRS Q8TDN6_BRIX1 P41250_GARS
Zinc finger, CCCH-type	5	29	392	4020	1.77	0.310119	Q9P2N5_RBM27 Q96GM8_TOE1 Q8N5P1_ZC3H8 Q6PJT7_ZC3H14 Q9UPT8_ZC3H4
MIF4-like, type 1/2/3	3	12	392	4020	2.56	0.328426	Q9HAU5_UPF2 P78344_EIF4G2 Q13144_EIF2B5
Tudor domain	3	12	392	4020	2.56	0.328426	Q92667_AKAP1 Q7KZF4_SND1 Q5T6S3_PHF19
Glutathione S-transferase, C-terminal	3	12	392	4020	2.56	0.328426	P07814_EPRS O43324_EEF1E1 P26641_EEF1G
CTLH/CRA C-terminal to LisH motif domain	2	4	392	4020	5.13	0.335991	Q96S59_RANBP9 Q7L5Y9_MAEA
Sp100	2	4	392	4020	5.13	0.335991	Q9HB58_SP110 Q13342_SP140
Translation elongation factor EFG/EF2, domain IV	2	4	392	4020	5.13	0.335991	Q96RP9_GFM1 P13639_EEF2
Aminoacyl-tRNA synthetase, class II (D/K/N)	2	4	392	4020	5.13	0.335991	O43776_NARS P14868_DARS
AIR synthase related protein, N-terminal domain	2	4	392	4020	5.13	0.335991	O15067_PFAS P22102_GART
PurM, N-terminal-like	2	4	392	4020	5.13	0.335991	O15067_PFAS P22102_GART
CRA domain	2	4	392	4020	5.13	0.335991	Q96S59_RANBP9 Q7L5Y9_MAEA
AIR synthase-related protein, C-terminal domain	2	4	392	4020	5.13	0.335991	O15067_PFAS P22102_GART
TGS	2	4	392	4020	5.13	0.335991	Q9Y295_DRG1 P55039_DRG2
Replication factor C, C-terminal domain	2	4	392	4020	5.13	0.335991	P35250_RFC2 P40937_RFC5
Brix domain	2	4	392	4020	5.13	0.335991	Q9NQ55_PPAN Q8TDN6_BRIX1
Ran binding domain	2	5	392	4020	4.1	0.40064	O14715_RGPD8 Q9UKX7_NUP50
RNA-binding S4 domain	2	5	392	4020	4.1	0.40064	Q9Y2Z4_YARS2 P62701_RPS4X
WHEP-TRS	2	5	392	4020	4.1	0.40064	P07814_EPRS P41250_GARS
PNPase/RNase PH domain	2	5	392	4020	4.1	0.40064	Q8TCS8_PNPT1 Q96B26_EXOSC8
Transcription factor IIS, N-terminal	2	5	392	4020	4.1	0.40064	Q96ST2_IWS1 O95402_MED26
PWI domain	2	5	392	4020	4.1	0.40064	Q9P2N5_RBM27 O43395_PRPF3
DNA polymerase III, clamp loader complex, gamma/delta/delta subunit, C-terminal	2	5	392	4020	4.1	0.40064	P35250_RFC2 P40937_RFC5
Importin-alpha, importin-beta-binding domain	2	5	392	4020	4.1	0.40064	P52292_KPNA2 O00505_KPNA3
Glutamine amidotransferase	2	5	392	4020	4.1	0.40064	P49915_GMPS O15067_PFAS
ABC transporter-like	3	14	392	4020	2.2	0.401414	Q8NE71_ABCF1 Q9NUT2_ABCB8 Q03518_TAP1
SAP domain	3	14	392	4020	2.2	0.401414	Q9NS91_RAD18 Q9NWH9_SLTM P35659_DEK
SANT/Myb domain	4	24	392	4020	1.71	0.417666	Q92922_SMARCC1 Q9NPF5_DMAP1 O60264_SMARCA5 Q15554_TERF2
Chromo domain-like	3	15	392	4020	2.05	0.436507	O14646_CHD1 Q14839_CHD4 Q9HCK8_CHD8
Threonyl/alanyl tRNA synthetase, class II-like, putative editing domain	2	6	392	4020	3.42	0.459008	Q9NYK5_MRPL39 P49588_AARS
Ribosomal protein L7Ae/L30e/S12e/Gadd45	2	6	392	4020	3.42	0.459008	P62424_RPL7A P62888_RPL30
Exoribonuclease, phosphorolytic domain 2	2	6	392	4020	3.42	0.459008	Q8TCS8_PNPT1 Q96B26_EXOSC8
SAND domain-like	2	6	392	4020	3.42	0.459008	Q9HB58_SP110 Q13342_SP140
LEM domain	2	6	392	4020	3.42	0.459008	P50402_EMD P42166_TMPO
LEM/LEM-like domain	2	6	392	4020	3.42	0.459008	P50402_EMD P42166_TMPO
STAT transcription factor, DNA-binding, subdomain	2	6	392	4020	3.42	0.459008	P42224_STAT1 P40763_STAT3
Exoribonuclease, phosphorolytic domain 1	2	6	392	4020	3.42	0.459008	Q8TCS8_PNPT1 Q96B26_EXOSC8
STAT transcription factor, all-alpha	2	6	392	4020	3.42	0.459008	P42224_STAT1 P40763_STAT3
Translation elongation factor EFG, V domain	2	6	392	4020	3.42	0.459008	Q96RP9_GFM1 P13639_EEF2
STAT transcription factor, DNA-binding	2	6	392	4020	3.42	0.459008	P42224_STAT1 P40763_STAT3
Cytidine deaminase-like	2	6	392	4020	3.42	0.459008	Q9NRW3_APOBEC3C Q9HC16_APOBEC3G
STAT transcription factor, coiled coil	2	6	392	4020	3.42	0.459008	P42224_STAT1 P40763_STAT3
Elongation factor G, III-V domain	2	6	392	4020	3.42	0.459008	Q96RP9_GFM1 P13639_EEF2
STAT transcription factor, protein interaction	2	6	392	4020	3.42	0.459008	P42224_STAT1 P40763_STAT3
SAND domain	2	6	392	4020	3.42	0.459008	Q9HB58_SP110 Q13342_SP140
OB-fold nucleic acid binding domain, AA-tRNA synthetase-type	2	6	392	4020	3.42	0.459008	O43776_NARS P14868_DARS
Acyl-CoA N-acyltransferase	3	17	392	4020	1.81	0.503148	Q9GZZ1_NAA50 Q9H0A0_NAT10 Q9H9T3_ELP3
Phox/Bem1p	2	7	392	4020	2.93	0.511706	Q13501_SQSTM1 P41743_PRKCI
Ricin B lectin domain	2	7	392	4020	2.93	0.511706	O60449_LY75 Q10471_GALNT2
Histidine phosphatase superfamily, clade-1	2	7	392	4020	2.93	0.511706	Q96HS1_PGAM5 P18669_PGAM1
W2 domain	2	7	392	4020	2.93	0.511706	P78344_EIF4G2 Q13144_EIF2B5
WWE domain	2	7	392	4020	2.93	0.511706	Q460N5_PARP14 Q7Z6Z7_HUWE1
CTLH, C-terminal LisH motif	2	7	392	4020	2.93	0.511706	Q96S59_RANBP9 Q7L5Y9_MAEA
MIF4G-like, type 3	2	7	392	4020	2.93	0.511706	Q9HAU5_UPF2 P78344_EIF4G2
Aminoacyl-tRNA synthetase, class II (G/ H/ P/ S), conserved domain	2	8	392	4020	2.56	0.559282	P07814_EPRS P41250_GARS
ABC transporter, transmembrane domain	2	8	392	4020	2.56	0.559282	Q9NUT2_ABCB8 Q03518_TAP1
Zinc finger, U1-type	2	8	392	4020	2.56	0.559282	Q15428_SF3A2 Q969S3_ZNF622
Translation elongation factor EF1A/initiation factor IF2gamma, C-terminal	2	8	392	4020	2.56	0.559282	Q5VTE0_EEF1A1P5 P41091_EIF2S3
Kinesin, motor domain	3	19	392	4020	1.62	0.564486	Q99661_KIF2C Q15058_KIF14 Q02241_KIF23
Ribosomal protein S5 domain 2-type fold, subgroup	3	19	392	4020	1.62	0.564486	Q96RP9_GFM1 P13639_EEF2 P82675_MRPS5
Glutathione S-transferase, C-terminal-like	3	20	392	4020	1.54	0.593053	P07814_EPRS O43324_EEF1E1 P26641_EEF1G
Beta-grasp domain	2	9	392	4020	2.28	0.602233	Q9NTK5_OLA1 Q9NYK5_MRPL39
Single-stranded nucleic acid binding R3H	2	9	392	4020	2.28	0.602233	O95453_PARN O15226_NKRF
Myosin head, motor domain	2	9	392	4020	2.28	0.602233	O00159_MYO1C P35580_MYH10
Rel homology domain	2	9	392	4020	2.28	0.602233	Q04864_REL Q00653_NFKB2
ABC transporter type 1, transmembrane domain	2	10	392	4020	2.05	0.641008	Q9NUT2_ABCB8 Q03518_TAP1
Beta-lactamase-like	2	10	392	4020	2.05	0.641008	Q53H82_LACTB2 Q9BQ52_ELAC2
CS domain	2	11	392	4020	1.86	0.676012	Q96RS6_NUDCD1 Q9Y2Z0_SUGT1
Sterile alpha motif, type 2	2	11	392	4020	1.86	0.676012	Q13136_PPFIA1 Q6UWE0_LRSAM1
HSP20-like chaperone	2	12	392	4020	1.71	0.707611	Q96RS6_NUDCD1 Q9Y2Z0_SUGT1

## Sheet: Q4_protein_domain_enrichment
Domain Description	Mapping	Background	All Mapping	All Background	Fold enrichment	Fisher'exact Test P_value	Related Protein
Kinesin, motor domain	8	19	265	4020	6.39	0.000123641	Q9BW19_KIFC1 Q02224_CENPE O95235_KIF20A O95239_KIF4A Q9NS87_KIF15 O15066_KIF3B Q9Y496_KIF3A P52732_KIF11
P-loop containing nucleoside triphosphate hydrolase	45	395	265	4020	1.73	0.000229278	O60841_EIF5B Q7L2E3_DHX30 Q9BW19_KIFC1 P49736_MCM2 Q02224_CENPE Q9NVP1_DDX18 P36776_LONP1 P17812_CTPS1 O15066_KIF3B Q9NS87_KIF15 Q9H6S0_YTHDC2 Q9BYX4_IFIH1 Q9H0S4_DDX47 Q9NTJ3_SMC4 O95347_SMC2 Q14566_MCM6 Q13206_DDX10 O95235_KIF20A Q96GQ7_DDX27 P25205_MCM3 O60231_DHX16 Q9NR30_DDX21 Q9H6R0_DHX33 O76031_CLPX Q06609_RAD51 Q9NRZ9_HELLS Q9Y3L5_RAP2C P62070_RRAS2 Q9Y5M8_SRPRB Q9H223_EHD4 Q6UB35_MTHFD1L…
DNA/RNA helicase, DEAD/DEAH box type, N-terminal	9	56	265	4020	2.44	0.0282121	Q7L2E3_DHX30 Q13206_DDX10 Q9NVP1_DDX18 Q96GQ7_DDX27 O60231_DHX16 Q9NR30_DDX21 Q9H6S0_YTHDC2 Q9H6R0_DHX33 Q9H0S4_DDX47
Helicase, superfamily 1/2, ATP-binding domain	11	79	265	4020	2.11	0.0324133	Q7L2E3_DHX30 Q9NRZ9_HELLS Q13206_DDX10 Q9NVP1_DDX18 Q96GQ7_DDX27 O60231_DHX16 Q9NR30_DDX21 Q9H6S0_YTHDC2 Q9H6R0_DHX33 Q9H0S4_DDX47 Q9BYX4_IFIH1
Helicase, C-terminal	11	79	265	4020	2.11	0.0324133	Q7L2E3_DHX30 Q9NRZ9_HELLS Q13206_DDX10 Q9NVP1_DDX18 Q96GQ7_DDX27 O60231_DHX16 Q9NR30_DDX21 Q9H6S0_YTHDC2 Q9H6R0_DHX33 Q9H0S4_DDX47 Q9BYX4_IFIH1
Nucleic acid-binding, OB-fold	8	48	265	4020	2.53	0.0353009	Q14566_MCM6 P49736_MCM2 P33991_MCM4 P62917_RPL8 P25205_MCM3 P33992_MCM5 P33993_MCM7 P18858_LIG1
PUA-like domain	4	12	265	4020	5.06	0.0395655	Q96T88_UHRF1 Q9Y221_NIP7 P41214_EIF2D P36776_LONP1
Basic-leucine zipper domain	4	13	265	4020	4.67	0.049005	Q16520_BATF Q9NR55_BATF3 P05412_JUN P15408_FOSL2
Domain of unknown function DUF1605	4	13	265	4020	4.67	0.049005	Q7L2E3_DHX30 O60231_DHX16 Q9H6R0_DHX33 Q9H6S0_YTHDC2
Helicase-associated domain	4	13	265	4020	4.67	0.049005	Q7L2E3_DHX30 O60231_DHX16 Q9H6R0_DHX33 Q9H6S0_YTHDC2
Importin-beta, N-terminal domain	4	14	265	4020	4.33	0.0594341	O00410_IPO5 Q8TEX9_IPO4 Q9HAV4_XPO5 Q92973_TNPO1
W2 domain	3	7	265	4020	6.5	0.0724471	Q7L1Q6_BZW1 Q04637_EIF4G1 Q9Y6E2_BZW2
Cyclin-like	3	7	265	4020	6.5	0.0724471	P06400_RB1 O60563_CCNT1 P20248_CCNA2
DnaJ domain	5	25	265	4020	3.03	0.0773639	Q99543_DNAJC2 Q9UGP8_SEC63 Q9UKB3_DNAJC12 Q99615_DNAJC7 Q5F1R6_DNAJC21
Ribosomal protein S5 domain 2-type fold, subgroup	4	19	265	4020	3.19	0.124677	P82933_MRPS9 P36776_LONP1 P62249_RPS16 P11388_TOP2A
GrpE nucleotide exchange factor, coiled-coil	2	2	265	4020	15.17	0.127046	Q9HAV7_GRPEL1 Q8TAA5_GRPEL2
DNA-directed DNA polymerase, family B, exonuclease domain	2	2	265	4020	15.17	0.127046	P28340_POLD1 P09884_POLA1
WSTF/Acf1/Cbp146	2	2	265	4020	15.17	0.127046	Q9UIG0_BAZ1B Q9NRL2_BAZ1A
GrpE nucleotide exchange factor, head	2	2	265	4020	15.17	0.127046	Q9HAV7_GRPEL1 Q8TAA5_GRPEL2
DNA-directed DNA polymerase, family B, multifunctional domain	2	2	265	4020	15.17	0.127046	P28340_POLD1 P09884_POLA1
DNA polymerase, palm domain	2	2	265	4020	15.17	0.127046	P28340_POLD1 P09884_POLA1
Ribosomal protein S5 domain 2-type fold	5	30	265	4020	2.53	0.130416	Q12931_TRAP1 P82933_MRPS9 P36776_LONP1 P62249_RPS16 P11388_TOP2A
Major facilitator superfamily domain, general substrate transporter	3	10	265	4020	4.55	0.136492	Q8NBI5_SLC43A3 P53985_SLC16A1 Q99808_SLC29A1
RNA helicase, DEAD-box type, Q motif	5	31	265	4020	2.45	0.142474	Q9NR30_DDX21 Q13206_DDX10 Q9NVP1_DDX18 Q96GQ7_DDX27 Q9H0S4_DDX47
Translation protein SH3-like domain	3	11	265	4020	4.14	0.159901	P46778_RPL21 P62917_RPL8 Q9UNX3_RPL26L1
MIF4-like, type 1/2/3	3	12	265	4020	3.79	0.183968	Q7L1Q6_BZW1 Q04637_EIF4G1 Q9Y6E2_BZW2
Ribosomal protein L2 domain 2	3	12	265	4020	3.79	0.183968	Q96T88_UHRF1 P62917_RPL8 Q9UNX3_RPL26L1
Tetrahydrofolate dehydrogenase/cyclohydrolase, NAD(P)-binding domain	2	3	265	4020	10.11	0.184403	Q6UB35_MTHFD1L P11586_MTHFD1
Rubredoxin-type fold	2	3	265	4020	10.11	0.184403	Q14566_MCM6 P33991_MCM4
Tetrahydrofolate dehydrogenase/cyclohydrolase, catalytic domain	2	3	265	4020	10.11	0.184403	Q6UB35_MTHFD1L P11586_MTHFD1
TNFR/NGFR cysteine-rich region	2	3	265	4020	10.11	0.184403	P25445_FAS P28908_TNFRSF8
Arginine repressor C-terminal-like domain	2	3	265	4020	10.11	0.184403	Q96E11_MRRF P11388_TOP2A
AAA+ ATPase domain	8	73	265	4020	1.66	0.200841	Q06609_RAD51 P33991_MCM4 P36776_LONP1 P61221_ABCE1 P25205_MCM3 P33993_MCM7 Q9UG63_ABCF2 O76031_CLPX
Pyridoxal phosphate-dependent transferase, major region, subdomain 2	3	14	265	4020	3.25	0.233353	P04181_OAT Q9Y617_PSAT1 P34897_SHMT2
IPT domain	3	14	265	4020	3.25	0.233353	O94916_NFAT5 Q01201_RELB Q06330_RBPJ
Transcription factor, fork head	2	4	265	4020	7.58	0.238004	Q8IVH2_FOXP4 Q9BZS1_FOXP3
Nuclear transport factor 2	2	4	265	4020	7.58	0.238004	Q13283_G3BP1 Q9UN86_G3BP2
DDT domain superfamily	2	4	265	4020	7.58	0.238004	Q9UIG0_BAZ1B Q9NRL2_BAZ1A
Nuclear transport factor 2, eukaryote	2	4	265	4020	7.58	0.238004	Q13283_G3BP1 Q9UN86_G3BP2
Domain of unknown function DUF4217	2	4	265	4020	7.58	0.238004	Q13206_DDX10 Q9NVP1_DDX18
DDT domain, subgroup	2	4	265	4020	7.58	0.238004	Q9UIG0_BAZ1B Q9NRL2_BAZ1A
Pyridoxal phosphate-dependent transferase	3	16	265	4020	2.84	0.2834	P04181_OAT Q9Y617_PSAT1 P34897_SHMT2
Pyridoxal phosphate-dependent transferase, major region, subdomain 1	3	16	265	4020	2.84	0.2834	P04181_OAT Q9Y617_PSAT1 P34897_SHMT2
RNA-binding protein Lupus La	2	5	265	4020	6.07	0.288096	Q6PKG0_LARP1 Q92615_LARP4B
PUA domain	2	5	265	4020	6.07	0.288096	Q9Y221_NIP7 P41214_EIF2D
SMCs flexible hinge	2	5	265	4020	6.07	0.288096	O95347_SMC2 Q9NTJ3_SMC4
Cyclin, N-terminal	2	5	265	4020	6.07	0.288096	O60563_CCNT1 P20248_CCNA2
High mobility group box domain	3	18	265	4020	2.53	0.333148	Q00059_TFAM Q96CT7_CCDC124 O75717_WDHD1
Immunoglobulin E-set	4	31	265	4020	1.96	0.333217	Q9UGP8_SEC63 O94916_NFAT5 Q01201_RELB Q06330_RBPJ
RecF/RecN/SMC, N-terminal	2	6	265	4020	5.06	0.334906	O95347_SMC2 Q9NTJ3_SMC4
p53-like transcription factor, DNA-binding	3	19	265	4020	2.4	0.357674	O94916_NFAT5 Q01201_RELB Q06330_RBPJ
Thiolase-like	2	8	265	4020	3.79	0.419525	P49327_FASN Q01581_HMGCS1
Thiolase-like, subgroup	2	8	265	4020	3.79	0.419525	P49327_FASN Q01581_HMGCS1
Translation protein, beta-barrel domain	3	23	265	4020	1.98	0.451877	O60841_EIF5B P18077_RPL35A P39023_RPL3
Rel homology domain	2	9	265	4020	3.37	0.457722	O94916_NFAT5 Q01201_RELB
GTP binding domain	2	10	265	4020	3.03	0.493414	Q9BVP2_GNL3 Q9BZE4_GTPBP4
SMAD/FHA domain	3	26	265	4020	1.75	0.517181	Q15306_IRF4 P46013_MKI67 Q96CG3_TIFA
CS domain	2	11	265	4020	2.76	0.526765	Q9HB71_CACYBP Q9Y266_NUDC
Dynamin, GTPase domain	2	11	265	4020	2.76	0.526765	Q9H223_EHD4 P20591_MX1
Anticodon-binding	2	11	265	4020	2.76	0.526765	P26639_TARS Q96G21_IMP4
6-phosphogluconate dehydrogenase, C-terminal-like	2	12	265	4020	2.53	0.557929	P32322_PYCR1 Q96C36_PYCR2
Histidine kinase-like ATPase, ATP-binding domain	2	12	265	4020	2.53	0.557929	Q12931_TRAP1 P11388_TOP2A
HSP20-like chaperone	2	12	265	4020	2.53	0.557929	Q9HB71_CACYBP Q9Y266_NUDC
Zinc finger, CCCH-type	3	29	265	4020	1.57	0.57713	Q96G46_DUS3L Q8WU90_ZC3H15 Q9NXH9_TRMT1
Rossmann-like alpha/beta/alpha sandwich fold	3	29	265	4020	1.57	0.57713	P23381_WARS P00966_ASS1 P41252_IARS
ABC transporter-like	2	14	265	4020	2.17	0.614255	Q9UG63_ABCF2 P61221_ABCE1
Acyl-CoA N-acyltransferase	2	17	265	4020	1.78	0.685619	O14929_HAT1 P30419_NMT1
Ribonuclease H-like domain	2	18	265	4020	1.69	0.706353	P28340_POLD1 P09884_POLA1
Forkhead-associated (FHA) domain	2	19	265	4020	1.6	0.725724	P46013_MKI67 Q96CG3_TIFA
