# Supplementary material for: Comparative Analysis of Global Proteome and Lysine Acetylome Between Naive CD4+ T Cells and CD4+ T Follicular Helper Cells
Source: Front Immunol. 2021 Mar 25;12:643441. doi: 10.3389/fimmu.2021.643441 (PMC8027069; doi:10.3389/fimmu.2021.643441)
Supplement: Supplementary Figure 1 — Reproducibility analysis of three repeated trials of quantitative proteome analysis by Pearson's correlation coefficient. [file Data_Sheet_1.zip › supplementary table S9.XLSX]

## Sheet: Node Information
name	protein accession	MCODE_Cluster	MCODE_Score	Regulation	T/Naive Ratio	LOG2(T/Naive Ratio)	T/Naive P value	AverageShortestPathLength	BetweennessCentrality	ClosenessCentrality	ClusteringCoefficient	Degree	Eccentricity	NeighborhoodConnectivity	NumberOfDirectedEdges	Radiality	shared name	Stress	TopologicalCoefficient	Subcellular Location	Biological Process	Cellular Component	Molecular Function	KEGG KO No.	KEGG Gene	KEGG Pathway	InterPro ID	InterPro Domain	CORUM Complex
RPL14	P50914	Cluster 1	53	Up	1.76813	0.822225	0.000353187	3.37121	0.00047742	0.296629	0.865672	68	7	65.8382	68	0.784435	RPL14	55422	0.363747	mito	cellular component biogenesis; ribonucleoprotein complex biogenesis; establishment of protein localization to organelle; single-organism process; biosynthetic process; multi-organism cellular process; cellular metabolic process; protein transport; ribosomal large subunit biogenesis; protein complex disassembly; establishment of localization; protein targeting; protein targeting to membrane; metab…	intracellular organelle; ribosome; intracellular non-membrane-bounded organelle; cytosolic large ribosomal subunit; cytoplasm; intracellular organelle part; macromolecular complex; intracellular part; cell; cytosol; organelle part; non-membrane-bounded organelle; organelle; large ribosomal subunit; intracellular; cell part; ribosomal subunit; cytosolic part; ribonucleoprotein complex; cytoplasmic…	organic cyclic compound binding; heterocyclic compound binding; RNA binding; binding; nucleic acid binding; structural molecule activity; structural constituent of ribosome;	K02875	RP-L14e; large subunit ribosomal protein L14e	hsa03010 Ribosome - Homo sapiens (human);	IPR008991; IPR002784; IPR014722;	Ribosomal protein L2 domain 2; Translation protein SH3-like domain; Ribosomal protein L14;	TRBP containing complex; Ribosome, cytoplasmic; Nop56p-associated pre-rRNA complex; 60S ribosomal subunit, cytoplasmic;
RPL4	P36578	Cluster 1	53	Up	1.68201	0.750185	0.00127721	3.29978	0.0033125	0.30305	0.679916	82	7	60.6463	82	0.790929	RPL4	244866	0.265993	cyto	establishment of protein localization to organelle; single-organism process; biosynthetic process; multi-organism cellular process; cellular metabolic process; protein transport; protein complex disassembly; establishment of localization; protein targeting; protein targeting to membrane; metabolic process; establishment of localization in cell; nuclear-transcribed mRNA catabolic process, nonsense…	intracellular organelle; ribosome; intracellular non-membrane-bounded organelle; cytosolic large ribosomal subunit; cytoplasm; intracellular organelle part; nuclear lumen; macromolecular complex; intracellular part; nucleolus; cell; cytosol; organelle part; non-membrane-bounded organelle; membrane-enclosed lumen; intracellular membrane-bounded organelle; organelle; nucleus; intracellular organell…	organic cyclic compound binding; heterocyclic compound binding; RNA binding; binding; nucleic acid binding; structural molecule activity; structural constituent of ribosome;	K02930	RP-L4e; large subunit ribosomal protein L4e	hsa03010 Ribosome - Homo sapiens (human);	IPR023574; IPR025755;	60S ribosomal protein L4, C-terminal domain; Ribosomal protein L4 domain;	TNF-alpha/NF-kappa B signaling complex 6; Ribosome, cytoplasmic; Nop56p-associated pre-rRNA complex; 60S ribosomal subunit, cytoplasmic;
RPL15	P61313	Cluster 1	53	Up	1.66363	0.734336	0.0109703	3.30087	0.0044637	0.302951	0.747387	75	7	62.4667	75	0.79083	RPL15	185046	0.293271	nucl	establishment of protein localization to organelle; single-organism process; biosynthetic process; multi-organism cellular process; cellular metabolic process; protein transport; protein complex disassembly; establishment of localization; protein targeting; protein targeting to membrane; metabolic process; establishment of localization in cell; nuclear-transcribed mRNA catabolic process, nonsense…	intracellular organelle; ribosome; intracellular non-membrane-bounded organelle; cytosolic large ribosomal subunit; cytoplasm; intracellular organelle part; macromolecular complex; intracellular part; cell; cytosol; organelle part; non-membrane-bounded organelle; organelle; large ribosomal subunit; intracellular; cell part; ribosomal subunit; cytosolic part; ribonucleoprotein complex; cytoplasmic…	organic cyclic compound binding; heterocyclic compound binding; RNA binding; binding; nucleic acid binding; structural molecule activity; structural constituent of ribosome;	K02877	RP-L15e; large subunit ribosomal protein L15e	hsa03010 Ribosome - Homo sapiens (human);	IPR012678; IPR024794;	Ribosomal protein L23/L15e core domain; Ribosomal protein L15e core domain;	TRBP containing complex; Ribosome, cytoplasmic; Nop56p-associated pre-rRNA complex; 60S ribosomal subunit, cytoplasmic;
RPL6	Q02878	Cluster 1	53	Up	1.55132	0.633498	0.00468165	3.35498	0.00068246	0.298065	0.814085	71	7	64.2113	71	0.785911	RPL6	65568	0.337954	cyto	establishment of protein localization to organelle; single-organism process; biosynthetic process; multi-organism cellular process; cellular metabolic process; protein transport; protein complex disassembly; establishment of localization; protein targeting; protein targeting to membrane; regulation of RNA biosynthetic process; metabolic process; establishment of localization in cell; nuclear-tran…	intracellular organelle; ribosome; intracellular non-membrane-bounded organelle; cytosolic large ribosomal subunit; cytoplasm; intracellular organelle part; macromolecular complex; intracellular part; cell; cytosol; organelle part; non-membrane-bounded organelle; organelle; large ribosomal subunit; intracellular; cell part; ribosomal subunit; cytosolic part; ribonucleoprotein complex; cytoplasmic…	organic cyclic compound binding; heterocyclic compound binding; RNA binding; DNA binding; binding; nucleic acid binding; structural molecule activity; structural constituent of ribosome;	K02934	RP-L6e; large subunit ribosomal protein L6e	hsa03010 Ribosome - Homo sapiens (human);	IPR005568; IPR008991; IPR014722;	Ribosomal protein L2 domain 2; Ribosomal protein L6, N-terminal; Translation protein SH3-like domain;	TNF-alpha/NF-kappa B signaling complex 6; TNF-alpha/Nf-kappa B signaling complex; Ribosome, cytoplasmic; Nop56p-associated pre-rRNA complex; 60S ribosomal subunit, cytoplasmic;
RPS5	P46782	Cluster 1	53	Up	1.77411	0.827099	5.24e-05	3.29113	0.0038283	0.303847	0.680247	81	7	60.3457	81	0.791716	RPS5	246844	0.25679	cyto	regulation of biological quality; establishment of protein localization to organelle; posttranscriptional regulation of gene expression; single-organism process; biosynthetic process; multi-organism cellular process; cellular metabolic process; protein transport; protein complex disassembly; establishment of localization; protein targeting; protein targeting to membrane; metabolic process; establ…	intracellular organelle; ribosome; intracellular non-membrane-bounded organelle; small ribosomal subunit; cytoplasm; intracellular organelle part; macromolecular complex; intracellular part; cell; cytosol; organelle part; non-membrane-bounded organelle; organelle; intracellular; ribosomal subunit; cell part; cytosolic part; ribonucleoprotein complex; cytosolic small ribosomal subunit; cytoplasmic…	organic cyclic compound binding; heterocyclic compound binding; mRNA binding; RNA binding; binding; nucleic acid binding; structural molecule activity; structural constituent of ribosome;	K02989	RP-S5e; small subunit ribosomal protein S5e	hsa03010 Ribosome - Homo sapiens (human);	IPR023798;	Ribosomal protein S7 domain;	Ribosome, cytoplasmic; 40S ribosomal subunit, cytoplasmic;
RPS16	P62249	Cluster 1	53	Up	2.54295	1.3465	0.000315156	3.33225	0.00155898	0.300097	0.750526	76	7	62.0789	76	0.787977	RPS16	120788	0.302824	cyto	cellular component biogenesis; ribonucleoprotein complex biogenesis; establishment of protein localization to organelle; single-organism process; biosynthetic process; multi-organism cellular process; cellular metabolic process; protein transport; protein complex disassembly; establishment of localization; protein targeting; protein targeting to membrane; metabolic process; establishment of local…	intracellular organelle; ribosome; intracellular non-membrane-bounded organelle; small ribosomal subunit; cytoplasm; intracellular organelle part; macromolecular complex; intracellular part; cell; cytosol; organelle part; non-membrane-bounded organelle; organelle; intracellular; ribosomal subunit; cell part; cytosolic part; ribonucleoprotein complex; cytosolic small ribosomal subunit; cytoplasmic…	organic cyclic compound binding; heterocyclic compound binding; RNA binding; binding; nucleic acid binding; structural molecule activity; structural constituent of ribosome;	K02960	RP-S16e; small subunit ribosomal protein S16e	hsa03010 Ribosome - Homo sapiens (human);	IPR020568; IPR014721;	Ribosomal protein S5 domain 2-type fold; Ribosomal protein S5 domain 2-type fold, subgroup;	Ribosome, cytoplasmic; Nop56p-associated pre-rRNA complex; 40S ribosomal subunit, cytoplasmic;
RPL8	P62917	Cluster 1	53	Up	2.79619	1.48346	0.00492116	3.32359	0.0018014	0.300879	0.718922	79	7	61.1899	79	0.788764	RPL8	163834	0.292775	cyto	establishment of protein localization to organelle; single-organism process; biosynthetic process; multi-organism cellular process; cellular metabolic process; protein transport; protein complex disassembly; establishment of localization; protein targeting; protein targeting to membrane; metabolic process; establishment of localization in cell; nuclear-transcribed mRNA catabolic process, nonsense…	intracellular organelle; ribosome; intracellular non-membrane-bounded organelle; cytosolic large ribosomal subunit; cytoplasm; intracellular organelle part; macromolecular complex; intracellular part; cell; cytosol; organelle part; non-membrane-bounded organelle; organelle; large ribosomal subunit; intracellular; cell part; ribosomal subunit; cytosolic part; ribonucleoprotein complex; cytoplasmic…	organic cyclic compound binding; heterocyclic compound binding; RNA binding; binding; nucleic acid binding; structural molecule activity; structural constituent of ribosome; rRNA binding;	K02938	RP-L8e; large subunit ribosomal protein L8e	hsa03010 Ribosome - Homo sapiens (human);	IPR008991; IPR012340; IPR022669; IPR014726; IPR022666; IPR014722;	Ribosomal Proteins L2, RNA binding domain; Ribosomal protein L2 domain 2; Nucleic acid-binding, OB-fold; Translation protein SH3-like domain; Ribosomal protein L2, C-terminal; Ribosomal protein L2, domain 3;	TNF-alpha/NF-kappa B signaling complex 6; Ribosome, cytoplasmic; Nop56p-associated pre-rRNA complex; 60S ribosomal subunit, cytoplasmic;
RPL10A	P62906	Cluster 1	53	Up	1.56798	0.648906	0.00217827	3.33117	0.0013611	0.300195	0.780822	74	7	63.4324	74	0.788076	RPL10A	142520	0.304964	cyto_nucl	establishment of protein localization to organelle; single-organism process; biosynthetic process; multi-organism cellular process; cellular metabolic process; protein transport; protein complex disassembly; establishment of localization; protein targeting; protein targeting to membrane; metabolic process; establishment of localization in cell; nuclear-transcribed mRNA catabolic process, nonsense…	intracellular organelle; ribosome; intracellular non-membrane-bounded organelle; cytosolic large ribosomal subunit; cytoplasm; intracellular organelle part; macromolecular complex; intracellular part; cell; cytosol; organelle part; non-membrane-bounded organelle; organelle; large ribosomal subunit; intracellular; cell part; ribosomal subunit; cytosolic part; ribonucleoprotein complex; cytoplasmic…	organic cyclic compound binding; heterocyclic compound binding; RNA binding; binding; nucleic acid binding; structural molecule activity; structural constituent of ribosome;	K02865	RP-L10Ae; large subunit ribosomal protein L10Ae	hsa03010 Ribosome - Homo sapiens (human);	IPR023674; IPR016095; IPR016094;	Ribosomal protein L1, 3-layer alpha/beta-sandwich; Ribosomal protein L1, 2-layer alpha/beta-sandwich; Ribosomal protein L1-like;	TRBP containing complex; Ribosome, cytoplasmic; Nop56p-associated pre-rRNA complex; 60S ribosomal subunit, cytoplasmic;
RPL26L1	Q9UNX3	Cluster 1	53	Up	4.38914	2.13394	0.00145281	3.33442	0.00111342	0.299903	0.788597	74	7	63.6081	74	0.78778	RPL26L1	112232	0.310283	nucl	establishment of protein localization to organelle; single-organism process; biosynthetic process; multi-organism cellular process; cellular metabolic process; protein transport; protein complex disassembly; establishment of localization; protein targeting; protein targeting to membrane; metabolic process; establishment of localization in cell; nuclear-transcribed mRNA catabolic process, nonsense…	intracellular organelle; ribosome; intracellular non-membrane-bounded organelle; intracellular organelle part; cytoplasm; macromolecular complex; intracellular part; cytosol; cell; organelle part; non-membrane-bounded organelle; organelle; large ribosomal subunit; ribosomal subunit; intracellular; cell part; ribonucleoprotein complex; cytoplasmic part;	structural constituent of ribosome; structural molecule activity;	K02898	RP-L26e; large subunit ribosomal protein L26e	hsa03010 Ribosome - Homo sapiens (human);	IPR008991; IPR014722; IPR005824;	KOW; Ribosomal protein L2 domain 2; Translation protein SH3-like domain;
RPL11	P62913	Cluster 1	53	Up	1.73814	0.797546	0.000175806	3.13312	0.0186612	0.319171	0.676905	82	6	61.0976	82	0.80608	RPL11	409764	0.239598	cyto	cellular component biogenesis; ribonucleoprotein complex biogenesis; establishment of protein localization to organelle; single-organism process; biosynthetic process; multi-organism cellular process; cellular metabolic process; protein transport; ribosomal large subunit biogenesis; protein complex disassembly; establishment of localization; protein targeting; protein targeting to membrane; metab…	intracellular organelle; ribosome; intracellular non-membrane-bounded organelle; cytosolic large ribosomal subunit; cytoplasm; intracellular organelle part; nuclear lumen; macromolecular complex; intracellular part; nucleolus; cell; cytosol; organelle part; non-membrane-bounded organelle; membrane-enclosed lumen; intracellular membrane-bounded organelle; organelle; nucleus; intracellular organell…	organic cyclic compound binding; heterocyclic compound binding; RNA binding; binding; nucleic acid binding; structural molecule activity; structural constituent of ribosome; rRNA binding;	K02868	RP-L11e; large subunit ribosomal protein L11e	hsa03010 Ribosome - Homo sapiens (human);	IPR022803;	Ribosomal protein L5 domain;	TRBP containing complex; Ribosome, cytoplasmic; Nop56p-associated pre-rRNA complex; 60S ribosomal subunit, cytoplasmic;
RPS13	P62277	Cluster 1	53	Up	1.74637	0.804359	0.0198357	3.28788	0.0078081	0.304147	0.708292	78	7	62.2821	78	0.792011	RPS13	279126	0.263907	cyto	establishment of protein localization to organelle; single-organism process; biosynthetic process; multi-organism cellular process; cellular metabolic process; negative regulation of RNA metabolic process; protein transport; protein complex disassembly; establishment of localization; protein targeting; protein targeting to membrane; metabolic process; establishment of localization in cell; nuclea…	intracellular organelle; ribosome; intracellular non-membrane-bounded organelle; small ribosomal subunit; cytoplasm; intracellular organelle part; nuclear lumen; macromolecular complex; intracellular part; nucleolus; cell; cytosol; organelle part; non-membrane-bounded organelle; membrane-enclosed lumen; intracellular membrane-bounded organelle; organelle; nucleus; intracellular organelle lumen; i…	organic cyclic compound binding; heterocyclic compound binding; mRNA binding; RNA binding; binding; nucleic acid binding; structural molecule activity; structural constituent of ribosome;	K02953	RP-S13e; small subunit ribosomal protein S13e	hsa03010 Ribosome - Homo sapiens (human);	IPR012606; IPR009068;	Ribosomal protein S13/S15, N-terminal; S15/NS1, RNA-binding;	TNF-alpha/NF-kappa B signaling complex 6; TNF-alpha/Nf-kappa B signaling complex; Ribosome, cytoplasmic; Nop56p-associated pre-rRNA complex; 40S ribosomal subunit, cytoplasmic;
RPL3	P39023	Cluster 1	53	Up	2.99566	1.58287	3.1e-06	3.29654	0.0040826	0.303349	0.703797	80	7	61.1125	80	0.791224	RPL3	212262	0.282928	cyto	establishment of protein localization to organelle; single-organism process; biosynthetic process; multi-organism cellular process; cellular metabolic process; protein transport; protein complex disassembly; establishment of localization; protein targeting; protein targeting to membrane; metabolic process; establishment of localization in cell; nuclear-transcribed mRNA catabolic process, nonsense…	intracellular organelle; ribosome; intracellular non-membrane-bounded organelle; cytosolic large ribosomal subunit; cytoplasm; intracellular organelle part; nuclear lumen; macromolecular complex; intracellular part; nucleolus; cell; cytosol; organelle part; non-membrane-bounded organelle; membrane-enclosed lumen; intracellular membrane-bounded organelle; organelle; nucleus; intracellular organell…	organic cyclic compound binding; heterocyclic compound binding; RNA binding; binding; nucleic acid binding; structural molecule activity; structural constituent of ribosome;	K02925	RP-L3e; large subunit ribosomal protein L3e	hsa03010 Ribosome - Homo sapiens (human);	IPR009000;	Translation protein, beta-barrel domain;	Ribosome, cytoplasmic; Nop56p-associated pre-rRNA complex; 60S ribosomal subunit, cytoplasmic;
RPL5	P46777	Cluster 1	53	Up	2.28448	1.19186	0.00113871	3.22835	0.0193943	0.309755	0.54792	93	7	56.6452	93	0.797422	RPL5	544262	0.223894	nucl	cellular component biogenesis; ribonucleoprotein complex biogenesis; establishment of protein localization to organelle; single-organism process; biosynthetic process; multi-organism cellular process; cellular metabolic process; protein transport; ribosomal large subunit biogenesis; protein complex disassembly; establishment of localization; protein targeting; protein targeting to membrane; metab…	intracellular organelle; ribosome; intracellular non-membrane-bounded organelle; cytosolic large ribosomal subunit; cytoplasm; intracellular organelle part; nuclear lumen; macromolecular complex; intracellular part; nucleolus; cell; cytosol; organelle part; non-membrane-bounded organelle; membrane-enclosed lumen; intracellular membrane-bounded organelle; organelle; nucleus; intracellular organell…	organic cyclic compound binding; heterocyclic compound binding; RNA binding; 5S rRNA binding; binding; nucleic acid binding; structural constituent of ribosome; structural molecule activity; rRNA binding;	K02932	RP-L5e; large subunit ribosomal protein L5e	hsa03010 Ribosome - Homo sapiens (human);	IPR025607;	Ribosomal protein L5 eukaryotic/L18 archaeal, C-terminal;	Ribosome, cytoplasmic; Nop56p-associated pre-rRNA complex; 60S ribosomal subunit, cytoplasmic;
RPL18A	Q02543	Cluster 1	53	Up	2.28031	1.18923	0.00281229	3.29545	0.00498686	0.303448	0.720096	77	7	63.4416	77	0.791322	RPL18A	295284	0.269964	nucl	establishment of protein localization to organelle; single-organism process; biosynthetic process; multi-organism cellular process; cellular metabolic process; protein transport; protein complex disassembly; establishment of localization; protein targeting; protein targeting to membrane; metabolic process; establishment of localization in cell; nuclear-transcribed mRNA catabolic process, nonsense…	intracellular organelle; ribosome; intracellular non-membrane-bounded organelle; cytosolic large ribosomal subunit; cytoplasm; intracellular organelle part; macromolecular complex; intracellular part; cell; cytosol; organelle part; non-membrane-bounded organelle; organelle; large ribosomal subunit; intracellular; cell part; ribosomal subunit; cytosolic part; ribonucleoprotein complex; cytoplasmic…	organic cyclic compound binding; heterocyclic compound binding; RNA binding; binding; nucleic acid binding; structural molecule activity; structural constituent of ribosome;	K02882	RP-L18Ae; large subunit ribosomal protein L18Ae	hsa03010 Ribosome - Homo sapiens (human);	IPR023573;	Ribosomal protein L18a/LX;	TRBP containing complex; Ribosome, cytoplasmic; Nop56p-associated pre-rRNA complex; 60S ribosomal subunit, cytoplasmic;
RPS15	P62841	Cluster 1	53	Up	4.33664	2.11658	6.55e-05	3.32468	0.0020275	0.300781	0.718273	79	7	60.7975	79	0.788666	RPS15	166416	0.290897	cyto	cellular component biogenesis; ribonucleoprotein complex biogenesis; establishment of protein localization to organelle; establishment of ribosome localization; single-organism process; biosynthetic process; nuclear export; nuclear transport; multi-organism cellular process; rRNA-containing ribonucleoprotein complex export from nucleus; cellular metabolic process; protein transport; protein compl…	intracellular organelle; ribosome; intracellular non-membrane-bounded organelle; small ribosomal subunit; cytoplasm; intracellular organelle part; nuclear lumen; macromolecular complex; intracellular part; cell; cytosol; organelle part; non-membrane-bounded organelle; membrane-enclosed lumen; intracellular membrane-bounded organelle; organelle; nucleus; nucleoplasm; intracellular organelle lumen;…	organic cyclic compound binding; heterocyclic compound binding; RNA binding; DNA binding; binding; nucleic acid binding; structural molecule activity; structural constituent of ribosome;	K02958	RP-S15e; small subunit ribosomal protein S15e	hsa03010 Ribosome - Homo sapiens (human);	IPR023575;	Ribosomal protein S19, superfamily;	Ribosome, cytoplasmic; Nop56p-associated pre-rRNA complex; 40S ribosomal subunit, cytoplasmic;
RPL27A	P46776	Cluster 1	53	Up	2.37401	1.24733	0.00150026	3.32576	0.00158998	0.300683	0.747779	77	7	62.2727	77	0.788567	RPL27A	154722	0.297956	cyto	establishment of protein localization to organelle; single-organism process; biosynthetic process; multi-organism cellular process; cellular metabolic process; protein transport; protein complex disassembly; establishment of localization; protein targeting; protein targeting to membrane; metabolic process; establishment of localization in cell; nuclear-transcribed mRNA catabolic process, nonsense…	intracellular organelle; ribosome; intracellular non-membrane-bounded organelle; cytosolic large ribosomal subunit; cytoplasm; intracellular organelle part; macromolecular complex; intracellular part; cell; cytosol; organelle part; non-membrane-bounded organelle; organelle; large ribosomal subunit; intracellular; cell part; ribosomal subunit; cytosolic part; ribonucleoprotein complex; cytoplasmic…	organic cyclic compound binding; heterocyclic compound binding; RNA binding; binding; nucleic acid binding; structural molecule activity; structural constituent of ribosome;	K02900	RP-L27Ae; large subunit ribosomal protein L27Ae	hsa03010 Ribosome - Homo sapiens (human);	IPR021131;	Ribosomal protein L18e/L15P;	Ribosome, cytoplasmic; Nop56p-associated pre-rRNA complex; 60S ribosomal subunit, cytoplasmic;
RPL22	P35268	Cluster 1	53	Up	1.81401	0.85918	0.00581619	3.5671	0.00015773	0.28034	0.890865	65	7	66.6923	65	0.766627	RPL22	18562	0.387746	nucl	establishment of protein localization to organelle; leukocyte activation; cellular developmental process; single-organism process; biosynthetic process; multi-organism cellular process; cellular metabolic process; protein transport; protein complex disassembly; establishment of localization; protein targeting; T cell activation; protein targeting to membrane; metabolic process; establishment of l…	intracellular organelle; ribosome; intracellular non-membrane-bounded organelle; cytosolic large ribosomal subunit; cytoplasm; intracellular organelle part; macromolecular complex; intracellular part; cell; cytosol; organelle part; non-membrane-bounded organelle; organelle; large ribosomal subunit; intracellular; cell part; ribosomal subunit; cytosolic part; ribonucleoprotein complex; cytoplasmic…	organic cyclic compound binding; heterocyclic compound binding; RNA binding; carbohydrate derivative binding; binding; nucleic acid binding; ion binding; anion binding; glycosaminoglycan binding; heparin binding; structural constituent of ribosome; structural molecule activity; sulfur compound binding;	K02891	RP-L22e; large subunit ribosomal protein L22e	hsa03010 Ribosome - Homo sapiens (human);			Ribosome, cytoplasmic; Nop56p-associated pre-rRNA complex; 60S ribosomal subunit, cytoplasmic;
RPL7	P18124	Cluster 1	53	Up	1.88274	0.912837	0.000125073	3.28463	0.00426729	0.304448	0.690432	81	7	61.7531	81	0.792306	RPL7	283844	0.256237	cyto	cellular component biogenesis; ribonucleoprotein complex biogenesis; establishment of protein localization to organelle; single-organism process; biosynthetic process; multi-organism cellular process; cellular metabolic process; protein transport; ribosomal large subunit biogenesis; protein complex disassembly; establishment of localization; protein targeting; protein targeting to membrane; metab…	intracellular organelle; ribosome; intracellular non-membrane-bounded organelle; cytosolic large ribosomal subunit; cytoplasm; intracellular organelle part; macromolecular complex; intracellular part; cell; cytosol; organelle part; non-membrane-bounded organelle; organelle; large ribosomal subunit; intracellular; cell part; ribosomal subunit; cytosolic part; ribonucleoprotein complex; cytoplasmic…	organic cyclic compound binding; heterocyclic compound binding; mRNA binding; RNA binding; DNA binding; binding; nucleic acid binding; structural constituent of ribosome; structural molecule activity;	K02937	RP-L7e; large subunit ribosomal protein L7e	hsa03010 Ribosome - Homo sapiens (human);	IPR012988; IPR016082;	Ribosomal protein L30, N-terminal; Ribosomal protein L30, ferredoxin-like fold domain;	TRBP containing complex; Ribosome, cytoplasmic; Nop56p-associated pre-rRNA complex; 60S ribosomal subunit, cytoplasmic;
RPL35	P42766	Cluster 1	53	Up	5.10718	2.35253	1.24e-06	3.32684	0.00167237	0.300586	0.736597	78	7	61.6923	78	0.788469	RPL35	161338	0.296598	cyto	establishment of protein localization to organelle; single-organism process; biosynthetic process; multi-organism cellular process; cellular metabolic process; protein transport; protein complex disassembly; establishment of localization; protein targeting; protein targeting to membrane; metabolic process; establishment of localization in cell; nuclear-transcribed mRNA catabolic process, nonsense…	intracellular organelle; ribosome; intracellular non-membrane-bounded organelle; cytosolic large ribosomal subunit; cytoplasm; intracellular organelle part; nuclear lumen; macromolecular complex; intracellular part; nucleolus; cell; cytosol; organelle part; non-membrane-bounded organelle; membrane-enclosed lumen; intracellular membrane-bounded organelle; organelle; nucleus; intracellular organell…	organic cyclic compound binding; heterocyclic compound binding; mRNA binding; RNA binding; binding; nucleic acid binding; structural molecule activity; structural constituent of ribosome;	K02918	RP-L35e; large subunit ribosomal protein L35e	hsa03010 Ribosome - Homo sapiens (human);			Ribosome, cytoplasmic; Nop56p-associated pre-rRNA complex; 60S ribosomal subunit, cytoplasmic;
RPL28	P46779	Cluster 1	53	Up	2.46193	1.29979	0.000323023	3.37229	0.00046753	0.296534	0.874265	67	7	66.194	67	0.784337	RPL28	54698	0.365713	mito	establishment of protein localization to organelle; single-organism process; biosynthetic process; multi-organism cellular process; cellular metabolic process; protein transport; protein complex disassembly; establishment of localization; protein targeting; protein targeting to membrane; metabolic process; establishment of localization in cell; nuclear-transcribed mRNA catabolic process, nonsense…	intracellular organelle; ribosome; intracellular non-membrane-bounded organelle; cytosolic large ribosomal subunit; cytoplasm; intracellular organelle part; macromolecular complex; intracellular part; cell; cytosol; organelle part; non-membrane-bounded organelle; organelle; large ribosomal subunit; intracellular; cell part; ribosomal subunit; cytosolic part; ribonucleoprotein complex; cytoplasmic…	organic cyclic compound binding; heterocyclic compound binding; RNA binding; binding; nucleic acid binding; structural molecule activity; structural constituent of ribosome;	K02903	RP-L28e; large subunit ribosomal protein L28e	hsa03010 Ribosome - Homo sapiens (human);			TRBP containing complex; Ribosome, cytoplasmic; Nop56p-associated pre-rRNA complex; 60S ribosomal subunit, cytoplasmic;
RPL24	P83731	Cluster 1	53	Up	1.73462	0.794616	0.00082559	3.34524	0.0010611	0.298932	0.842285	69	7	65.4638	69	0.786797	RPL24	81832	0.327319	cyto	establishment of protein localization to organelle; single-organism process; biosynthetic process; multi-organism cellular process; cellular metabolic process; protein transport; protein complex disassembly; establishment of localization; protein targeting; protein targeting to membrane; metabolic process; establishment of localization in cell; nuclear-transcribed mRNA catabolic process, nonsense…	intracellular organelle; ribosome; intracellular non-membrane-bounded organelle; cytosolic large ribosomal subunit; cytoplasm; intracellular organelle part; macromolecular complex; intracellular part; cell; cytosol; organelle part; non-membrane-bounded organelle; organelle; large ribosomal subunit; intracellular; cell part; ribosomal subunit; cytosolic part; ribonucleoprotein complex; cytoplasmic…	organic cyclic compound binding; heterocyclic compound binding; RNA binding; binding; nucleic acid binding; structural molecule activity; structural constituent of ribosome;	K02896	RP-L24e; large subunit ribosomal protein L24e	hsa03010 Ribosome - Homo sapiens (human);	IPR023441; IPR011017;	Ribosomal protein L24e domain; TRASH domain;	Ribosome, cytoplasmic; Nop56p-associated pre-rRNA complex; 60S ribosomal subunit, cytoplasmic;
RPS27	P42677	Cluster 1	53	Up	1.81328	0.858602	0.0226705	3.22078	0.0322644	0.310484	0.537984	92	7	54.6957	92	0.798111	RPS27	632570	0.250897	extr	establishment of protein localization to organelle; single-organism process; biosynthetic process; multi-organism cellular process; cellular metabolic process; protein transport; protein complex disassembly; establishment of localization; protein targeting; protein targeting to membrane; metabolic process; establishment of localization in cell; nuclear-transcribed mRNA catabolic process, nonsense…	intracellular organelle; ribosome; intracellular non-membrane-bounded organelle; small ribosomal subunit; cytoplasm; intracellular organelle part; macromolecular complex; intracellular part; cell; cytosol; organelle part; non-membrane-bounded organelle; intracellular membrane-bounded organelle; organelle; nucleus; intracellular; ribosomal subunit; cell part; cytosolic part; membrane-bounded organ…	organic cyclic compound binding; heterocyclic compound binding; DNA binding; transition metal ion binding; binding; ion binding; nucleic acid binding; cation binding; metal ion binding; zinc ion binding; structural molecule activity; structural constituent of ribosome;	K02978	RP-S27e; small subunit ribosomal protein S27e	hsa03010 Ribosome - Homo sapiens (human);	IPR011332; IPR023407;	Ribosomal protein S27e, zinc-binding domain; Zinc-binding ribosomal protein;	Ribosome, cytoplasmic; 40S ribosomal subunit, cytoplasmic;
RPL21	P46778	Cluster 1	53	Up	3.15991	1.65988	0.00129566	3.35498	0.00092132	0.298065	0.819718	71	7	64.4225	71	0.785911	RPL21	101058	0.339066	nucl	establishment of protein localization to organelle; single-organism process; biosynthetic process; multi-organism cellular process; cellular metabolic process; protein transport; protein complex disassembly; establishment of localization; protein targeting; protein targeting to membrane; metabolic process; establishment of localization in cell; nuclear-transcribed mRNA catabolic process, nonsense…	intracellular organelle; ribosome; intracellular non-membrane-bounded organelle; cytosolic large ribosomal subunit; cytoplasm; intracellular organelle part; macromolecular complex; intracellular part; cell; cytosol; organelle part; non-membrane-bounded organelle; organelle; large ribosomal subunit; intracellular; cell part; ribosomal subunit; cytosolic part; ribonucleoprotein complex; cytoplasmic…	organic cyclic compound binding; heterocyclic compound binding; RNA binding; binding; nucleic acid binding; structural molecule activity; structural constituent of ribosome;	K02889	RP-L21e; large subunit ribosomal protein L21e	hsa03010 Ribosome - Homo sapiens (human);	IPR008991;	Translation protein SH3-like domain;	TRBP containing complex; Ribosome, cytoplasmic; Nop56p-associated pre-rRNA complex; 60S ribosomal subunit, cytoplasmic;
RPL17	P18621	Cluster 1	53	Up	3.81577	1.93197	0.000305352	3.32792	0.00150506	0.300488	0.750513	77	7	62.3506	77	0.788371	RPL17	154058	0.299763	cyto	establishment of protein localization to organelle; single-organism process; biosynthetic process; multi-organism cellular process; cellular metabolic process; protein transport; protein complex disassembly; establishment of localization; protein targeting; protein targeting to membrane; metabolic process; establishment of localization in cell; nuclear-transcribed mRNA catabolic process, nonsense…	intracellular organelle; ribosome; intracellular non-membrane-bounded organelle; cytosolic large ribosomal subunit; cytoplasm; intracellular organelle part; macromolecular complex; intracellular part; cell; cytosol; organelle part; non-membrane-bounded organelle; organelle; large ribosomal subunit; intracellular; cell part; ribosomal subunit; cytosolic part; ribonucleoprotein complex; cytoplasmic…	structural constituent of ribosome; structural molecule activity;	K02880	RP-L17e; large subunit ribosomal protein L17e	hsa03010 Ribosome - Homo sapiens (human);			Ribosome, cytoplasmic; Nop56p-associated pre-rRNA complex; 60S ribosomal subunit, cytoplasmic;
RPS11	P62280	Cluster 1	53	Up	1.95941	0.970419	0.000359789	3.29329	0.00494194	0.303648	0.684568	81	7	59.9136	81	0.791519	RPS11	228020	0.25714	cyto	establishment of protein localization to organelle; single-organism process; biosynthetic process; multi-organism cellular process; cellular metabolic process; protein transport; protein complex disassembly; establishment of localization; protein targeting; protein targeting to membrane; metabolic process; establishment of localization in cell; nuclear-transcribed mRNA catabolic process, nonsense…	intracellular organelle; ribosome; intracellular non-membrane-bounded organelle; small ribosomal subunit; cytoplasm; intracellular organelle part; macromolecular complex; intracellular part; cell; cytosol; organelle part; non-membrane-bounded organelle; organelle; intracellular; ribosomal subunit; cell part; cytosolic part; ribonucleoprotein complex; cytosolic small ribosomal subunit; cytoplasmic…	organic cyclic compound binding; heterocyclic compound binding; RNA binding; binding; nucleic acid binding; structural molecule activity; structural constituent of ribosome; rRNA binding;	K02949	RP-S11e; small subunit ribosomal protein S11e	hsa03010 Ribosome - Homo sapiens (human);	IPR012340;	Nucleic acid-binding, OB-fold;	TNF-alpha/NF-kappa B signaling complex 6; Ribosome, cytoplasmic; Nop56p-associated pre-rRNA complex; 40S ribosomal subunit, cytoplasmic;
RPL23A	P62750	Cluster 1	53	Up	2.12839	1.08976	0.000843498	3.26948	0.0109714	0.305859	0.639415	84	7	59.6071	84	0.793684	RPL23A	346296	0.252573	cyto	establishment of protein localization to organelle; single-organism process; biosynthetic process; multi-organism cellular process; cellular metabolic process; protein transport; protein complex disassembly; establishment of localization; protein targeting; protein targeting to membrane; metabolic process; establishment of localization in cell; nuclear-transcribed mRNA catabolic process, nonsense…	intracellular organelle; ribosome; intracellular non-membrane-bounded organelle; cytosolic large ribosomal subunit; cytoplasm; intracellular organelle part; macromolecular complex; intracellular part; cell; cytosol; organelle part; non-membrane-bounded organelle; intracellular membrane-bounded organelle; organelle; nucleus; large ribosomal subunit; intracellular; cell part; ribosomal subunit; cyt…	organic cyclic compound binding; heterocyclic compound binding; RNA binding; nucleoside phosphate binding; binding; nucleic acid binding; nucleotide binding; structural constituent of ribosome; structural molecule activity; rRNA binding; small molecule binding;	K02893	RP-L23Ae; large subunit ribosomal protein L23Ae	hsa03010 Ribosome - Homo sapiens (human);	IPR012678; IPR005633; IPR012677;	Ribosomal protein L23/L25, N-terminal; Ribosomal protein L23/L15e core domain; Nucleotide-binding, alpha-beta plait;	Ribosome, cytoplasmic; Nop56p-associated pre-rRNA complex; 60S ribosomal subunit, cytoplasmic;
RPL31	P62899	Cluster 1	53	Up	3.09304	1.62903	0.000576432	3.31602	0.00412889	0.301567	0.764902	74	7	63.3378	74	0.789453	RPL31	155078	0.297297	cyto	establishment of protein localization to organelle; single-organism process; biosynthetic process; multi-organism cellular process; cellular metabolic process; protein transport; protein complex disassembly; establishment of localization; protein targeting; protein targeting to membrane; metabolic process; establishment of localization in cell; nuclear-transcribed mRNA catabolic process, nonsense…	intracellular organelle; ribosome; intracellular non-membrane-bounded organelle; cytosolic large ribosomal subunit; cytoplasm; intracellular organelle part; macromolecular complex; intracellular part; cell; cytosol; organelle part; non-membrane-bounded organelle; organelle; large ribosomal subunit; intracellular; cell part; ribosomal subunit; cytosolic part; ribonucleoprotein complex; cytoplasmic…	organic cyclic compound binding; heterocyclic compound binding; RNA binding; binding; nucleic acid binding; structural molecule activity; structural constituent of ribosome;	K02910	RP-L31e; large subunit ribosomal protein L31e	hsa03010 Ribosome - Homo sapiens (human);	IPR023621;	Ribosomal protein L31e domain;	Ribosome, cytoplasmic; Nop56p-associated pre-rRNA complex; 60S ribosomal subunit, cytoplasmic;
RPL30	P62888	Cluster 1	53	Up	1.61258	0.689366	0.000141619	3.29762	0.00381316	0.303249	0.731228	76	7	63.1842	76	0.791126	RPL30	219742	0.270018	cyto	establishment of protein localization to organelle; single-organism process; biosynthetic process; multi-organism cellular process; cellular metabolic process; protein transport; protein complex disassembly; establishment of localization; protein targeting; protein targeting to membrane; metabolic process; establishment of localization in cell; nuclear-transcribed mRNA catabolic process, nonsense…	intracellular organelle; ribosome; intracellular non-membrane-bounded organelle; cytosolic large ribosomal subunit; cytoplasm; intracellular organelle part; macromolecular complex; intracellular part; cell; cytosol; organelle part; non-membrane-bounded organelle; organelle; large ribosomal subunit; intracellular; cell part; ribosomal subunit; cytosolic part; ribonucleoprotein complex; cytoplasmic…	organic cyclic compound binding; heterocyclic compound binding; RNA binding; binding; nucleic acid binding; structural molecule activity; structural constituent of ribosome;	K02908	RP-L30e; large subunit ribosomal protein L30e	hsa03010 Ribosome - Homo sapiens (human);	IPR004038;	Ribosomal protein L7Ae/L30e/S12e/Gadd45;	TRBP containing complex; TNF-alpha/NF-kappa B signaling complex 6; TNF-alpha/Nf-kappa B signaling complex; Ribosome, cytoplasmic; Nop56p-associated pre-rRNA complex; 60S ribosomal subunit, cytoplasmic;
RPS7	P62081	Cluster 1	53	Up	1.54211	0.62491	0.000166353	3.30411	0.00358012	0.302653	0.748108	75	7	63.1333	75	0.790535	RPS7	200418	0.274493	cyto	cellular component biogenesis; ribonucleoprotein complex biogenesis; establishment of protein localization to organelle; single-organism process; biosynthetic process; multi-organism cellular process; cellular metabolic process; protein transport; protein complex disassembly; establishment of localization; protein targeting; protein targeting to membrane; metabolic process; establishment of local…	small ribosomal subunit; cytoplasm; macromolecular complex; intracellular part; cell; organelle part; non-membrane-bounded organelle; preribosome; membrane-enclosed lumen; cytoskeleton; microtubule organizing center; intracellular organelle lumen; microtubule cytoskeleton; ribosomal subunit; intracellular; cell part; cytosolic part; small-subunit processome; membrane-bounded organelle; organelle …	organic cyclic compound binding; heterocyclic compound binding; RNA binding; binding; nucleic acid binding; structural molecule activity; structural constituent of ribosome;	K02993	RP-S7e; small subunit ribosomal protein S7e	hsa03010 Ribosome - Homo sapiens (human);			Ribosome, cytoplasmic; Nop56p-associated pre-rRNA complex; 40S ribosomal subunit, cytoplasmic;
RPS8	P62241	Cluster 1	53	Up	1.78755	0.837987	0.000369975	3.32251	0.00182848	0.300977	0.766013	74	7	63.2027	74	0.788863	RPS8	125330	0.292605	nucl	cellular component biogenesis; ribonucleoprotein complex biogenesis; establishment of protein localization to organelle; single-organism process; biosynthetic process; multi-organism cellular process; cellular metabolic process; protein transport; protein complex disassembly; establishment of localization; protein targeting; protein targeting to membrane; maturation of SSU-rRNA from tricistronic …	intracellular organelle; ribosome; intracellular non-membrane-bounded organelle; small ribosomal subunit; cytoplasm; intracellular organelle part; macromolecular complex; intracellular part; cell; cytosol; organelle part; non-membrane-bounded organelle; organelle; intracellular; ribosomal subunit; cell part; cytosolic part; ribonucleoprotein complex; cytosolic small ribosomal subunit; cytoplasmic…	structural constituent of ribosome; structural molecule activity;	K02995	RP-S8e; small subunit ribosomal protein S8e	hsa03010 Ribosome - Homo sapiens (human);			Ribosome, cytoplasmic; Nop56p-associated pre-rRNA complex; 40S ribosomal subunit, cytoplasmic;
RPL19	P84098	Cluster 1	53	Up	3.7614	1.91127	7.75e-05	3.31385	0.00227546	0.301764	0.772677	74	7	63.7838	74	0.78965	RPL19	174374	0.286026	cyto	establishment of protein localization to organelle; single-organism process; biosynthetic process; multi-organism cellular process; cellular metabolic process; protein transport; protein complex disassembly; establishment of localization; protein targeting; protein targeting to membrane; metabolic process; establishment of localization in cell; nuclear-transcribed mRNA catabolic process, nonsense…	intracellular organelle; ribosome; intracellular non-membrane-bounded organelle; cytosolic large ribosomal subunit; cytoplasm; intracellular organelle part; macromolecular complex; intracellular part; cell; cytosol; organelle part; non-membrane-bounded organelle; organelle; large ribosomal subunit; intracellular; cell part; ribosomal subunit; cytosolic part; ribonucleoprotein complex; cytoplasmic…	organic cyclic compound binding; heterocyclic compound binding; RNA binding; binding; nucleic acid binding; structural molecule activity; structural constituent of ribosome;	K02885	RP-L19e; large subunit ribosomal protein L19e	hsa03010 Ribosome - Homo sapiens (human);	IPR000196; IPR015974; IPR015972;	Ribosomal protein L19/L19e domain; Ribosomal protein L19/L19e, domain 3; Ribosomal protein L19/L19e, domain 1;	TRBP containing complex; Ribosome, cytoplasmic; Nop56p-associated pre-rRNA complex; 60S ribosomal subunit, cytoplasmic;
RPL9	P32969	Cluster 1	53	Up	1.56247	0.643831	0.00813661	3.32684	0.00159268	0.300586	0.737929	78	7	61.9359	78	0.788469	RPL9	161114	0.297769	cyto	establishment of protein localization to organelle; single-organism process; biosynthetic process; multi-organism cellular process; cellular metabolic process; protein transport; protein complex disassembly; establishment of localization; protein targeting; protein targeting to membrane; metabolic process; establishment of localization in cell; nuclear-transcribed mRNA catabolic process, nonsense…	intracellular organelle; ribosome; intracellular non-membrane-bounded organelle; cytosolic large ribosomal subunit; cytoplasm; intracellular organelle part; nuclear lumen; macromolecular complex; intracellular part; nucleolus; cell; cytosol; organelle part; non-membrane-bounded organelle; membrane-enclosed lumen; intracellular membrane-bounded organelle; organelle; nucleus; intracellular organell…	organic cyclic compound binding; heterocyclic compound binding; RNA binding; binding; nucleic acid binding; structural molecule activity; structural constituent of ribosome; rRNA binding;	K02940	RP-L9e; large subunit ribosomal protein L9e	hsa03010 Ribosome - Homo sapiens (human);	IPR020040;	Ribosomal protein L6, alpha-beta domain;	Ribosome, cytoplasmic; Nop56p-associated pre-rRNA complex; 60S ribosomal subunit, cytoplasmic;
RPL23	P62829	Cluster 1	53	Up	1.53774	0.620808	0.00210187	3.30628	0.00265841	0.302455	0.708861	80	7	61.6125	80	0.790338	RPL23	223008	0.275056	cyto	establishment of protein localization to organelle; protein import; single-organism process; biosynthetic process; nuclear transport; multi-organism cellular process; cellular metabolic process; protein transport; protein complex disassembly; establishment of localization; protein targeting; protein targeting to membrane; metabolic process; establishment of localization in cell; nuclear-transcrib…	intracellular organelle; ribosome; intracellular non-membrane-bounded organelle; cytosolic large ribosomal subunit; cytoplasm; intracellular organelle part; nuclear lumen; macromolecular complex; intracellular part; nucleolus; cell; cytosol; organelle part; non-membrane-bounded organelle; membrane-enclosed lumen; intracellular membrane-bounded organelle; organelle; nucleus; intracellular organell…	structural constituent of ribosome; structural molecule activity;	K02894	RP-L23e; large subunit ribosomal protein L23e	hsa03010 Ribosome - Homo sapiens (human);	IPR023571;	Ribosomal protein L14 domain;	Ribosome, cytoplasmic; Nop56p-associated pre-rRNA complex; 60S ribosomal subunit, cytoplasmic;
RPL13A	P40429	Cluster 1	53	Up	4.00748	2.0027	0.00170284	3.28139	0.0160919	0.304749	0.74807	76	7	62.3026	76	0.792601	RPL13A	225898	0.279384	cyto	posttranscriptional regulation of gene expression; cellular metabolic process; cellular response to cytokine stimulus; protein transport; metabolic process; protein localization to endoplasmic reticulum; protein metabolic process; protein localization to organelle; macromolecule metabolic process; negative regulation of macromolecule biosynthetic process; interspecies interaction between organism…	intracellular organelle; ribosome; intracellular non-membrane-bounded organelle; cytosolic large ribosomal subunit; cytoplasm; intracellular organelle part; macromolecular complex; intracellular part; cell; cytosol; organelle part; non-membrane-bounded organelle; organelle; large ribosomal subunit; intracellular; cell part; ribosomal subunit; cytosolic part; ribonucleoprotein complex; cytoplasmic…	structural constituent of ribosome; structural molecule activity;	K02872	RP-L13Ae; large subunit ribosomal protein L13Ae	hsa03010 Ribosome - Homo sapiens (human);	IPR023564;	Ribosomal protein L13 domain;	GAIT complex; Ribosome, cytoplasmic; Nop56p-associated pre-rRNA complex; 60S ribosomal subunit, cytoplasmic;
RPL35A	P18077	Cluster 1	53	Up	2.25876	1.17553	0.000786647	3.36472	0.00056108	0.297202	0.848252	69	7	65.3188	69	0.785026	RPL35A	62408	0.354994	cyto	cellular component biogenesis; ribonucleoprotein complex biogenesis; establishment of protein localization to organelle; single-organism process; biosynthetic process; multi-organism cellular process; cellular metabolic process; protein transport; ribosomal large subunit biogenesis; protein complex disassembly; establishment of localization; protein targeting; protein targeting to membrane; metab…	intracellular organelle; ribosome; intracellular non-membrane-bounded organelle; cytosolic large ribosomal subunit; cytoplasm; intracellular organelle part; macromolecular complex; intracellular part; cell; cytosol; organelle part; non-membrane-bounded organelle; organelle; large ribosomal subunit; intracellular; cell part; ribosomal subunit; cytosolic part; ribonucleoprotein complex; cytoplasmic…	organic cyclic compound binding; heterocyclic compound binding; RNA binding; tRNA binding; structural constituent of ribosome; structural molecule activity; binding; nucleic acid binding;	K02917	RP-L35Ae; large subunit ribosomal protein L35Ae	hsa03010 Ribosome - Homo sapiens (human);	IPR009000;	Translation protein, beta-barrel domain;	TRBP containing complex; Ribosome, cytoplasmic; Nop56p-associated pre-rRNA complex; 60S ribosomal subunit, cytoplasmic;
RPL13	P26373	Cluster 1	53	Up	2.11485	1.08056	0.000833873	3.35065	0.00098304	0.29845	0.796557	72	7	63.6528	72	0.786305	RPL13	94132	0.331525	cyto	establishment of protein localization to organelle; single-organism process; biosynthetic process; multi-organism cellular process; cellular metabolic process; protein transport; protein complex disassembly; establishment of localization; protein targeting; protein targeting to membrane; metabolic process; establishment of localization in cell; nuclear-transcribed mRNA catabolic process, nonsense…	intracellular organelle; ribosome; intracellular non-membrane-bounded organelle; cytosolic large ribosomal subunit; cytoplasm; intracellular organelle part; macromolecular complex; intracellular part; cell; cytosol; organelle part; non-membrane-bounded organelle; organelle; large ribosomal subunit; intracellular; cell part; ribosomal subunit; cytosolic part; ribonucleoprotein complex; cytoplasmic…	organic cyclic compound binding; heterocyclic compound binding; RNA binding; binding; nucleic acid binding; structural molecule activity; structural constituent of ribosome;	K02873	RP-L13e; large subunit ribosomal protein L13e	hsa03010 Ribosome - Homo sapiens (human);			TRBP containing complex; Ribosome, cytoplasmic; Nop56p-associated pre-rRNA complex; 60S ribosomal subunit, cytoplasmic;
RPS10	P46783	Cluster 1	53	Up	1.81877	0.862962	0.00031649	3.36797	0.00055499	0.296915	0.847234	68	7	65.2794	68	0.78473	RPS10	57980	0.354779	nucl	establishment of protein localization to organelle; single-organism process; biosynthetic process; multi-organism cellular process; cellular metabolic process; protein transport; protein complex disassembly; establishment of localization; protein targeting; protein targeting to membrane; metabolic process; establishment of localization in cell; nuclear-transcribed mRNA catabolic process, nonsense…	intracellular organelle; ribosome; intracellular non-membrane-bounded organelle; small ribosomal subunit; cytoplasm; intracellular organelle part; nuclear lumen; macromolecular complex; intracellular part; nucleolus; cell; cytosol; organelle part; non-membrane-bounded organelle; membrane-enclosed lumen; intracellular membrane-bounded organelle; organelle; nucleus; intracellular organelle lumen; i…		K02947	RP-S10e; small subunit ribosomal protein S10e	hsa03010 Ribosome - Homo sapiens (human);	IPR005326;	Plectin/S10, N-terminal;	Ribosome, cytoplasmic; 40S ribosomal subunit, cytoplasmic;
EIF3G	O75821	Cluster 1	53	Up	1.58664	0.665977	0.000696259	3.65043	0.00026439	0.27394	0.966457	54	7	70.4444	54	0.759052	EIF3G	32792	0.437543	nucl	cellular protein metabolic process; biosynthetic process; primary metabolic process; organic substance biosynthetic process; cellular metabolic process; cellular biosynthetic process; organic substance metabolic process; metabolic process; cellular macromolecule biosynthetic process; translational initiation; cellular macromolecule metabolic process; gene expression; macromolecule metabolic proce…	intracellular organelle; cytoplasm; macromolecular complex; intracellular part; cytosol; cell; intracellular membrane-bounded organelle; organelle; nucleus; intracellular; cell part; perinuclear region of cytoplasm; protein complex; membrane-bounded organelle; cytoplasmic part; eukaryotic translation initiation factor 3 complex;	organic cyclic compound binding; heterocyclic compound binding; RNA binding; translation factor activity, nucleic acid binding; nucleoside phosphate binding; binding; nucleic acid binding; translation initiation factor activity; nucleotide binding; small molecule binding;	K03248	EIF3G; translation initiation factor 3 subunit G	hsa03013 RNA transport - Homo sapiens (human);	IPR000504; IPR024675; IPR012677;	Eukaryotic translation initiation factor 3 subunit G, N-terminal; Nucleotide-binding, alpha-beta plait; RNA recognition motif domain;	EIF3 core complex; eIF3 complex; EIF3 complex;
EIF3D	O15371	Cluster 1	53	Up	2.33393	1.22276	5.59e-05	3.65043	0.00026439	0.27394	0.966457	54	7	70.4444	54	0.759052	EIF3D	32792	0.437543	cyto	cellular component biogenesis; cellular component organization; cellular macromolecular complex assembly; ribonucleoprotein complex biogenesis; ribonucleoprotein complex assembly; cellular protein metabolic process; biosynthetic process; primary metabolic process; cellular metabolic process; organic substance biosynthetic process; cellular biosynthetic process; macromolecular complex subunit orga…	cell part; intracellular; cytoplasm; macromolecular complex; intracellular part; protein complex; cytosol; cell; eukaryotic translation initiation factor 3 complex; cytoplasmic part;	organic cyclic compound binding; heterocyclic compound binding; RNA binding; translation factor activity, nucleic acid binding; binding; nucleic acid binding; translation initiation factor activity;	K03251	EIF3D; translation initiation factor 3 subunit D	hsa03013 RNA transport - Homo sapiens (human);			eIF3 complex;
RPS4X	P62701	Cluster 1	53	Up	1.7822	0.833658	0.00276241	3.36147	0.000657	0.297489	0.808685	72	7	63.9028	72	0.785321	RPS4X	64760	0.343563	cyto	establishment of protein localization to organelle; positive regulation of cellular protein metabolic process; posttranscriptional regulation of gene expression; positive regulation of biosynthetic process; single-organism process; biosynthetic process; multi-organism cellular process; cellular metabolic process; protein transport; protein complex disassembly; establishment of localization; prote…	intracellular organelle; ribosome; intracellular non-membrane-bounded organelle; small ribosomal subunit; cytoplasm; intracellular organelle part; macromolecular complex; intracellular part; cell; cytosol; organelle part; non-membrane-bounded organelle; organelle; intracellular; ribosomal subunit; cell part; cytosolic part; ribonucleoprotein complex; cytosolic small ribosomal subunit; cytoplasmic…	organic cyclic compound binding; heterocyclic compound binding; RNA binding; binding; nucleic acid binding; structural molecule activity; structural constituent of ribosome; rRNA binding;	K02987	RP-S4e; small subunit ribosomal protein S4e	hsa03010 Ribosome - Homo sapiens (human);	IPR013845; IPR005824; IPR002942; IPR013843;	KOW; Ribosomal protein S4e, central region; Ribosomal protein S4e, N-terminal; RNA-binding S4 domain;	Ribosome, cytoplasmic; 40S ribosomal subunit, cytoplasmic;
RPL27	P61353	Cluster 1	53	Up	1.78924	0.839347	9.21e-05	3.37121	0.00047742	0.296629	0.865672	68	7	65.8382	68	0.784435	RPL27	55422	0.363747	mito	establishment of protein localization to organelle; single-organism process; biosynthetic process; multi-organism cellular process; cellular metabolic process; protein transport; protein complex disassembly; establishment of localization; protein targeting; protein targeting to membrane; metabolic process; establishment of localization in cell; nuclear-transcribed mRNA catabolic process, nonsense…	intracellular organelle; ribosome; intracellular non-membrane-bounded organelle; cytosolic large ribosomal subunit; cytoplasm; intracellular organelle part; macromolecular complex; intracellular part; cell; cytosol; organelle part; non-membrane-bounded organelle; organelle; large ribosomal subunit; intracellular; cell part; ribosomal subunit; cytosolic part; ribonucleoprotein complex; cytoplasmic…	structural constituent of ribosome; structural molecule activity;	K02901	RP-L27e; large subunit ribosomal protein L27e	hsa03010 Ribosome - Homo sapiens (human);	IPR008991; IPR014722; IPR005824;	KOW; Ribosomal protein L2 domain 2; Translation protein SH3-like domain;	TRBP containing complex; Ribosome, cytoplasmic; Nop56p-associated pre-rRNA complex; 60S ribosomal subunit, cytoplasmic;
EIF4G1	Q04637	Cluster 1	53	Up	2.50718	1.32607	0.000165485	3.04545	0.0377836	0.328358	0.583117	74	6	56.7162	74	0.81405	EIF4G1	1094370	0.244408	nucl	single organism signaling; regulation of biological quality; insulin receptor signaling pathway; cell surface receptor signaling pathway; posttranscriptional regulation of gene expression; single-organism process; multi-organism cellular process; modification of morphology or physiology of other organism; cellular metabolic process; cellular response to cytokine stimulus; metabolic process; signa…	cell part; intracellular; cytoplasm; macromolecular complex; intracellular part; protein complex; cytosol; cell; cytoplasmic part; eukaryotic translation initiation factor 4F complex;	organic cyclic compound binding; heterocyclic compound binding; RNA binding; translation factor activity, nucleic acid binding; DNA binding; binding; nucleic acid binding; translation initiation factor activity;	K03260	EIF4G; translation initiation factor 4G	hsa03013 RNA transport - Homo sapiens (human); hsa05416 Viral myocarditis - Homo sapiens (human);	IPR003891; IPR003307; IPR016024; IPR003890; IPR016021;	W2 domain; Armadillo-type fold; Initiation factor eIF-4 gamma, MA3; MIF4G-like, type 3; MIF4-like, type 1/2/3;	MNK1-eIF4F complex; PABPC1-HSPA8-HNRPD-EIF4G1 complex;
EIF4B	P23588	Cluster 1	53	Up	1.69828	0.764078	9.08e-05	3.61364	0.00742875	0.27673	0.84513	58	7	66.4655	58	0.762397	EIF4B	274804	0.395525	nucl	single organism signaling; insulin receptor signaling pathway; cell surface receptor signaling pathway; posttranscriptional regulation of gene expression; single-organism process; cellular metabolic process; metabolic process; signal transduction; cellular response to peptide; cell communication; organic cyclic compound catabolic process; response to endogenous stimulus; macromolecule metabolic p…	cell part; intracellular; cytoplasm; macromolecular complex; intracellular part; protein complex; cytosol; cell; cytoplasmic part; eukaryotic translation initiation factor 4F complex;	organic cyclic compound binding; heterocyclic compound binding; RNA binding; translation factor activity, nucleic acid binding; nucleoside phosphate binding; binding; nucleic acid binding; translation initiation factor activity; nucleotide binding; small molecule binding;	K03258	EIF4B; translation initiation factor 4B	hsa04151 PI3K-Akt signaling pathway - Homo sapiens (human); hsa05205 Proteoglycans in cancer - Homo sapiens (human); hsa03013 RNA transport - Homo sapiens (human); hsa04150 mTOR signaling pathway - Homo sapiens (human);	IPR000504; IPR012677;	Nucleotide-binding, alpha-beta plait; RNA recognition motif domain;
EIF4A1	P60842	Cluster 1	53	Up	1.98995	0.99273	5.93e-05	3.18723	0.0110207	0.313752	0.749868	62	7	63.0484	62	0.801161	EIF4A1	417198	0.296002	nucl	single organism signaling; regulation of biological quality; cell surface receptor signaling pathway; single-organism process; biosynthetic process; multi-organism cellular process; modification of morphology or physiology of other organism; cellular metabolic process; cellular response to cytokine stimulus; metabolic process; signal transduction; cell communication; modification by symbiont of h…	cell part; intracellular; cytoplasm; macromolecular complex; intracellular part; protein complex; cytosol; cell; cytoplasmic part; eukaryotic translation initiation factor 4F complex;	RNA cap binding; nucleoside phosphate binding; ATP-dependent helicase activity; translation initiation factor activity; hydrolase activity, acting on acid anhydrides; hydrolase activity; ATPase activity; organic cyclic compound binding; heterocyclic compound binding; mRNA binding; pyrophosphatase activity; catalytic activity; ribonucleotide binding; binding; purine ribonucleoside binding; anion b…				IPR014014; IPR011545; IPR014001; IPR027417; IPR001650;	Helicase, C-terminal; Helicase, superfamily 1/2, ATP-binding domain; RNA helicase, DEAD-box type, Q motif; DNA/RNA helicase, DEAD/DEAH box type, N-terminal; P-loop containing nucleoside triphosphate hydrolase;	PPP2R1A-PPP2R1B-PPP2CA-PPME1-EIF4A1 complex; MNK1-eIF4F complex;
EIF3I	Q13347	Cluster 1	53	Up	1.52913	0.612713	6.56e-05	3.64935	0.00056464	0.274021	0.933333	55	7	69.2364	55	0.75915	EIF3I	54714	0.43004	cyto		cell part; intracellular; cytoplasm; macromolecular complex; intracellular part; protein complex; cytosol; cell; eukaryotic translation initiation factor 3 complex; cytoplasmic part;	organic cyclic compound binding; heterocyclic compound binding; RNA binding; translation factor activity, nucleic acid binding; binding; nucleic acid binding; translation initiation factor activity;	K03246	EIF3I; translation initiation factor 3 subunit I	hsa03013 RNA transport - Homo sapiens (human);	IPR017986; IPR015943;	WD40/YVTN repeat-like-containing domain; WD40-repeat-containing domain;	EIF3 core complex; eIF3 complex; EIF3 complex;
EIF3A	Q14152	Cluster 1	53	Up	1.68855	0.755783	3.65e-05	3.41017	0.00629386	0.29324	0.79774	60	7	64.2167	60	0.780893	EIF3A	324288	0.366952	nucl	cellular component biogenesis; cellular component organization; cellular macromolecular complex assembly; ribonucleoprotein complex biogenesis; ribonucleoprotein complex assembly; cellular protein metabolic process; biosynthetic process; primary metabolic process; cellular metabolic process; organic substance biosynthetic process; cellular biosynthetic process; macromolecular complex subunit orga…	intracellular organelle; intracellular non-membrane-bounded organelle; intracellular organelle part; cytoplasm; nuclear lumen; macromolecular complex; intracellular part; nucleolus; cytosol; cell; organelle part; non-membrane-bounded organelle; membrane-enclosed lumen; intracellular membrane-bounded organelle; organelle; nucleus; intracellular organelle lumen; intracellular; cell part; membrane-b…	organic cyclic compound binding; heterocyclic compound binding; RNA binding; translation factor activity, nucleic acid binding; binding; nucleic acid binding; translation initiation factor activity; structural molecule activity;	K03254	EIF3A; translation initiation factor 3 subunit A	hsa03013 RNA transport - Homo sapiens (human);	IPR000717;	Proteasome component (PCI) domain;	EIF3 core complex; eIF3 complex; EIF3 complex;
EIF2S2	P20042	Cluster 1	53	Up	2.59213	1.37414	0.00059596	3.64719	0.00147357	0.274184	0.874687	57	7	67.0877	57	0.759347	EIF2S2	105202	0.416694	nucl		cell part; intracellular; eukaryotic translation initiation factor 2 complex; cytoplasm; macromolecular complex; intracellular part; protein complex; cytosol; cell; cytoplasmic part;	organic cyclic compound binding; heterocyclic compound binding; RNA binding; translation factor activity, nucleic acid binding; binding; nucleic acid binding; ion binding; translation initiation factor activity; cation binding; metal ion binding;	K03238	EIF2S2; translation initiation factor 2 subunit 2	hsa03013 RNA transport - Homo sapiens (human);	IPR016189; IPR016190; IPR002735;	Translation initiation factor IF2/IF5; Translation initiation factor IF2/IF5, N-terminal; Translation initiation factor IF2/IF5, zinc-binding;	DNA-PK-Ku-eIF2-NF90-NF45 complex;
EIF3H	O15372	Cluster 1	53	Up	1.64831	0.720988	0.000418868	3.64827	0.00062425	0.274103	0.905844	56	7	68.2321	56	0.759248	EIF3H	61934	0.423802	cyto	regulation of cellular process; regulation of macromolecule metabolic process; posttranscriptional regulation of gene expression; cellular protein metabolic process; biosynthetic process; cellular metabolic process; organic substance metabolic process; metabolic process; regulation of biosynthetic process; translational initiation; protein metabolic process; macromolecule metabolic process; trans…	cell part; intracellular; cytoplasm; macromolecular complex; intracellular part; protein complex; cytosol; cell; eukaryotic translation initiation factor 3 complex; cytoplasmic part;	organic cyclic compound binding; heterocyclic compound binding; RNA binding; translation factor activity, nucleic acid binding; binding; nucleic acid binding; translation initiation factor activity;	K03247	EIF3H; translation initiation factor 3 subunit H	hsa05162 Measles - Homo sapiens (human); hsa03013 RNA transport - Homo sapiens (human);	IPR000555;	JAB1/MPN/MOV34 metalloenzyme domain;	eIF3 complex;
SRP54	P61011	Cluster 1	43	Up	1.53219	0.615592	0.00464311	3.85823	0	0.259187	1	43	7	73.0698	43	0.740161	SRP54	0	0.566432	cyto	cellular component biogenesis; nucleoside metabolic process; purine nucleoside metabolic process; establishment of protein localization to organelle; nucleotide metabolic process; single-organism process; biosynthetic process; cellular metabolic process; protein transport; phosphate-containing compound metabolic process; establishment of localization; protein targeting; protein targeting to membr…	intracellular organelle; intracellular non-membrane-bounded organelle; signal recognition particle; intracellular organelle part; cytoplasm; macromolecular complex; nuclear lumen; intracellular part; nucleolus; nuclear body; cytosol; cell; organelle part; non-membrane-bounded organelle; membrane-enclosed lumen; organelle; intracellular membrane-bounded organelle; nucleoplasm; nucleus; signal reco…	nucleoside phosphate binding; hydrolase activity, acting on acid anhydrides; hydrolase activity; heterocyclic compound binding; organic cyclic compound binding; signal sequence binding; pyrophosphatase activity; GDP binding; catalytic activity; ribonucleotide binding; peptide binding; binding; GTPase activity; purine ribonucleoside binding; anion binding; hydrolase activity, acting on acid anhydr…	K03106	SRP54; signal recognition particle subunit SRP54	hsa03060 Protein export - Homo sapiens (human);	IPR003593; IPR013822; IPR004125; IPR000897; IPR027417;	AAA+ ATPase domain; Signal recognition particle, SRP54 subunit, helical bundle; Signal recognition particle, SRP54 subunit, GTPase domain; Signal recognition particle, SRP54 subunit, M-domain; P-loop containing nucleoside triphosphate hydrolase;
EIF4E	P06730	Cluster 1	53	Up	1.66266	0.733495	0.00413234	3.0974	0.0317876	0.322851	0.563166	73	7	55.4247	73	0.809327	EIF4E	669172	0.24179	cyto	RNA transport; single organism signaling; regulation of biological quality; cell surface receptor signaling pathway; posttranscriptional regulation of gene expression; respiratory tube development; nuclear transport; cellular metabolic process; cellular response to cytokine stimulus; metabolic process; nucleobase-containing compound transport; modification by symbiont of host morphology or physio…	cytoplasmic stress granule; intracellular organelle; intracellular non-membrane-bounded organelle; cytoplasmic mRNA processing body; cytoplasm; macromolecular complex; intracellular part; RNA cap binding complex; cytosol; cell; non-membrane-bounded organelle; organelle; intracellular; cell part; ribonucleoprotein granule; mRNA cap binding complex; RNAi effector complex; protein complex; ribonucle…	organic cyclic compound binding; heterocyclic compound binding; translation factor activity, nucleic acid binding; RNA binding; RNA cap binding; binding; nucleic acid binding; translation initiation factor activity;	K03259	EIF4E; translation initiation factor 4E	hsa04151 PI3K-Akt signaling pathway - Homo sapiens (human); hsa04066 HIF-1 signaling pathway - Homo sapiens (human); hsa04910 Insulin signaling pathway - Homo sapiens (human); hsa03013 RNA transport - Homo sapiens (human); hsa04150 mTOR signaling pathway - Homo sapiens (human);	IPR023398;	Translation Initiation factor eIF- 4e-like domain;	MNK1-eIF4F complex;
EIF4A2	Q14240	Cluster 1	53	Down	0.434279	-1.20331	0.00105502	3.63636	0.00053497	0.275	0.905844	56	7	68.2679	56	0.760331	EIF4A2	39480	0.416267	nucl	single organism signaling; regulation of biological quality; cell surface receptor signaling pathway; posttranscriptional regulation of gene expression; single-organism process; multi-organism cellular process; modification of morphology or physiology of other organism; cellular metabolic process; cellular response to cytokine stimulus; metabolic process; signal transduction; cell communication; …	cell part; intracellular; cytoplasm; macromolecular complex; intracellular part; protein complex; cytosol; cell; cytoplasmic part; eukaryotic translation initiation factor 4F complex;	nucleoside phosphate binding; ATP-dependent helicase activity; translation initiation factor activity; hydrolase activity, acting on acid anhydrides; hydrolase activity; ATPase activity; organic cyclic compound binding; heterocyclic compound binding; pyrophosphatase activity; catalytic activity; ribonucleotide binding; binding; purine ribonucleoside binding; anion binding; adenyl ribonucleotide b…	K03257	EIF4A; translation initiation factor 4A	hsa03013 RNA transport - Homo sapiens (human);	IPR014014; IPR011545; IPR014001; IPR027417; IPR001650;	Helicase, C-terminal; Helicase, superfamily 1/2, ATP-binding domain; RNA helicase, DEAD-box type, Q motif; DNA/RNA helicase, DEAD/DEAH box type, N-terminal; P-loop containing nucleoside triphosphate hydrolase;
EIF3J	O75822	Cluster 1	53	Up	1.84302	0.882072	0.000914992	3.64935	0.00056464	0.274021	0.933333	55	7	69.2364	55	0.75915	EIF3J	54714	0.43004	nucl	cellular protein metabolic process; biosynthetic process; primary metabolic process; organic substance biosynthetic process; cellular metabolic process; cellular biosynthetic process; organic substance metabolic process; metabolic process; cellular macromolecule biosynthetic process; translational initiation; cellular macromolecule metabolic process; gene expression; macromolecule metabolic proce…	cell part; intracellular; cytoplasm; macromolecular complex; intracellular part; protein complex; cytosol; cell; eukaryotic translation initiation factor 3 complex; cytoplasmic part;	organic cyclic compound binding; heterocyclic compound binding; RNA binding; translation factor activity, nucleic acid binding; binding; nucleic acid binding; translation initiation factor activity;				IPR023194;	Eukaryotic translation initiation factor 3-like domain;	eIF3 complex; EIF3 complex;
EIF2S1	P05198	Cluster 1	53	Up	1.79297	0.84235	0.000158421	3.36039	0.0124282	0.297585	0.818235	59	7	65.3898	59	0.785419	EIF2S1	251052	0.345888	cyto	single organism signaling; positive regulation of cellular protein metabolic process; posttranscriptional regulation of gene expression; single-organism process; regulation of translation in response to stress; cellular metabolic process; phosphate-containing compound metabolic process; endoplasmic reticulum unfolded protein response; metabolic process; signal transduction; response to topologica…	cytoplasmic stress granule; intracellular organelle; intracellular non-membrane-bounded organelle; eukaryotic translation initiation factor 2 complex; cytoplasm; macromolecular complex; intracellular part; cytosol; cell; non-membrane-bounded organelle; intracellular membrane-bounded organelle; organelle; nucleus; intracellular; cell part; ribonucleoprotein granule; membrane-bounded organelle; pro…	organic cyclic compound binding; heterocyclic compound binding; ribosome binding; RNA binding; translation factor activity, nucleic acid binding; binding; nucleic acid binding; translation initiation factor activity; ribonucleoprotein complex binding;	K03237	EIF2S1; translation initiation factor 2 subunit 1	hsa05162 Measles - Homo sapiens (human); hsa04932 Non-alcoholic fatty liver disease (NAFLD) - Homo sapiens (human); hsa05168 Herpes simplex infection - Homo sapiens (human); hsa05160 Hepatitis C - Homo sapiens (human); hsa04141 Protein processing in endoplasmic reticulum - Homo sapiens (human); hsa03013 RNA transport - Homo sapiens (human); hsa05164 Influenza A - Homo sapiens (human);	IPR024054; IPR012340; IPR003029; IPR022967; IPR024055;	Ribosomal protein S1, RNA-binding domain; Translation initiation factor 2, alpha subunit, C-terminal; Nucleic acid-binding, OB-fold; Translation initiation factor 2, alpha subunit, middle domain; RNA-binding domain, S1;	DNA-PK-Ku-eIF2-NF90-NF45 complex;
EIF2S3	P41091	Cluster 1	53	Up	1.66127	0.732284	0.000104671	3.64719	0.00147357	0.274184	0.874687	57	7	67.0877	57	0.759347	EIF2S3	105202	0.416694	cyto		cell part; intracellular; cytoplasm; intracellular part; cytosol; cell; cytoplasmic part;	RNA binding; nucleoside phosphate binding; nucleoside binding; ion binding; translation initiation factor activity; hydrolase activity, acting on acid anhydrides; hydrolase activity; nucleotide binding; nucleoside-triphosphatase activity; organic cyclic compound binding; heterocyclic compound binding; translation factor activity, nucleic acid binding; ribonucleoside binding; pyrophosphatase activ…	K03242	EIF2S3; translation initiation factor 2 subunit 3	hsa03013 RNA transport - Homo sapiens (human);	IPR004161; IPR015256; IPR009001; IPR027417; IPR000795; IPR009000;	Translation initiation factor 2, gamma subunit, C-terminal; Elongation factor, GTP-binding domain; Translation protein, beta-barrel domain; Translation elongation factor EF1A/initiation factor IF2gamma, C-terminal; Translation elongation factor EFTu/EF1A, domain 2; P-loop containing nucleoside triphosphate hydrolase;	DNA-PK-Ku-eIF2-NF90-NF45 complex;
SRP19	P09132	Cluster 1	43	Up	1.59486	0.673428	0.0134493	3.85823	0	0.259187	1	43	7	73.0698	43	0.740161	SRP19	0	0.566432	cyto	intracellular transport; cellular component organization; establishment of protein localization to organelle; cellular protein metabolic process; single-organism process; biosynthetic process; cotranslational protein targeting to membrane; response to stimulus; cellular metabolic process; protein transport; organic substance metabolic process; establishment of localization; protein targeting; res…	intracellular organelle; intracellular non-membrane-bounded organelle; signal recognition particle; intracellular organelle part; cytoplasm; macromolecular complex; nuclear lumen; intracellular part; nucleolus; cytosol; cell; organelle part; mitochondrion; non-membrane-bounded organelle; membrane-enclosed lumen; intracellular membrane-bounded organelle; organelle; nucleus; signal recognition part…	organic cyclic compound binding; heterocyclic compound binding; RNA binding; binding; 7S RNA binding; nucleic acid binding;	K03105	SRP19; signal recognition particle subunit SRP19	hsa03060 Protein export - Homo sapiens (human);
SRP72	O76094	Cluster 1	43	Up	1.91053	0.933974	0.00130031	3.85823	0	0.259187	1	43	7	73.0698	43	0.740161	SRP72	0	0.566432	cyto_nucl	intracellular transport; cellular component organization; establishment of protein localization to organelle; cellular protein metabolic process; single-organism process; biosynthetic process; cotranslational protein targeting to membrane; response to stimulus; cellular metabolic process; protein transport; organic substance metabolic process; establishment of localization; protein targeting; res…	membrane; intracellular organelle; endoplasmic reticulum; intracellular non-membrane-bounded organelle; cell periphery; signal recognition particle; intracellular organelle part; cytoplasm; macromolecular complex; nuclear lumen; intracellular part; nucleolus; cell; cytosol; organelle part; plasma membrane; non-membrane-bounded organelle; intracellular membrane-bounded organelle; organelle; membra…	organic cyclic compound binding; heterocyclic compound binding; RNA binding; signal recognition particle binding; binding; nucleic acid binding; ribonucleoprotein complex binding; 7S RNA binding;	K03108	SRP72; signal recognition particle subunit SRP72	hsa03060 Protein export - Homo sapiens (human);	IPR011990; IPR013699; IPR013026;	Tetratricopeptide-like helical; Signal recognition particle, SRP72 subunit, RNA-binding; Tetratricopeptide repeat-containing domain;
EIF5B	O60841	Cluster 1	53	Up	2.59432	1.37535	1.71e-05	3.60823	0.001619	0.277145	0.92862	55	7	69.9636	55	0.762889	EIF5B	35972	0.366207	cyto	nucleoside metabolic process; purine nucleoside metabolic process; posttranscriptional regulation of gene expression; nucleotide metabolic process; cellular metabolic process; phosphate-containing compound metabolic process; metabolic process; nucleoside phosphate catabolic process; GTP catabolic process; guanosine-containing compound metabolic process; purine nucleotide catabolic process; purine…	cell part; intracellular; cytoplasm; intracellular part; cytosol; cell; cytoplasmic part;	RNA binding; nucleoside phosphate binding; nucleoside binding; ion binding; translation initiation factor activity; hydrolase activity, acting on acid anhydrides; hydrolase activity; nucleotide binding; nucleoside-triphosphatase activity; organic cyclic compound binding; heterocyclic compound binding; translation factor activity, nucleic acid binding; ribonucleoside binding; pyrophosphatase activ…	K03243	EIF5B; translation initiation factor 5B	hsa03013 RNA transport - Homo sapiens (human);	IPR023115; IPR005225; IPR004161; IPR027417; IPR000795; IPR009000;	Translation initiation factor IF- 2, domain 3; Elongation factor, GTP-binding domain; Translation protein, beta-barrel domain; Small GTP-binding protein domain; Translation elongation factor EFTu/EF1A, domain 2; P-loop containing nucleoside triphosphate hydrolase;
SEC11C	Q9BY50	Cluster 1	43	Up	3.41935	1.77372	0.000578278	3.85823	0	0.259187	1	43	7	73.0698	43	0.740161	SEC11C	0	0.566432	cyto	establishment of protein localization to organelle; peptide metabolic process; signal peptide processing; regulation of insulin secretion; regulation of signaling; single-organism process; regulation of secretion; biosynthetic process; protein processing; cellular metabolic process; protein transport; establishment of localization; protein targeting; protein targeting to membrane; metabolic proce…	membrane; intracellular organelle; endoplasmic reticulum; nuclear outer membrane-endoplasmic reticulum membrane network; organelle membrane; cytoplasm; intracellular organelle part; intrinsic to membrane; endomembrane system; intracellular part; cell; integral to membrane; organelle part; intracellular membrane-bounded organelle; organelle; endoplasmic reticulum part; intracellular; membrane part…	peptidase activity, acting on L-amino acid peptides; hydrolase activity; peptidase activity; catalytic activity; serine hydrolase activity; serine-type peptidase activity;	K13280	SEC11; signal peptidase, endoplasmic reticulum-type [EC:3.4.-.-]	hsa03060 Protein export - Homo sapiens (human);	IPR019759; IPR015927;	Peptidase S24/S26A/S26B; Peptidase S24/S26A/S26B/S26C;
SRPRB	Q9Y5M8	Cluster 1	43	Up	2.05046	1.03595	0.00372095	3.70346	0.00428138	0.270018	0.876328	46	7	69.0652	46	0.754231	SRPRB	133464	0.504126	cyto	single organism signaling; establishment of protein localization to organelle; positive regulation of cellular protein metabolic process; single-organism process; biosynthetic process; cellular metabolic process; protein transport; endoplasmic reticulum unfolded protein response; establishment of localization; protein targeting; protein targeting to membrane; metabolic process; signal transductio…	membrane; intracellular organelle; endoplasmic reticulum; nuclear outer membrane-endoplasmic reticulum membrane network; organelle membrane; cytoplasm; intracellular organelle part; intrinsic to membrane; endomembrane system; intracellular part; cell; integral to membrane; organelle part; intracellular membrane-bounded organelle; organelle; endoplasmic reticulum part; intracellular; membrane part…	nucleoside phosphate binding; nucleoside binding; ion binding; nucleotide binding; organic cyclic compound binding; heterocyclic compound binding; ribonucleoside binding; ribonucleotide binding; binding; purine ribonucleoside binding; anion binding; purine ribonucleotide binding; purine nucleoside binding; guanyl ribonucleotide binding; guanyl nucleotide binding; GTP binding; purine nucleotide bi…	K12272	SRPRB; signal recognition particle receptor subunit beta	hsa03060 Protein export - Homo sapiens (human);	IPR027417;	P-loop containing nucleoside triphosphate hydrolase;
HAUS2	Q9NVX0	Cluster 10	8	Up	1.52214	0.606101	0.0013887	3.70563	0.00312884	0.26986	0.644444	10	8	16.9	10	0.754034	HAUS2	21850	0.167327	cyto	cellular component biogenesis; cellular component organization; mitosis; organelle fission; centrosome organization; spindle organization; single-organism process; spindle assembly; cellular component assembly; organelle assembly; macromolecular complex assembly; cell cycle phase transition; cytoskeleton organization; cellular process; protein complex assembly; mitotic cell cycle phase transition…	intracellular organelle; microtubule; intracellular non-membrane-bounded organelle; cytoskeletal part; cytoplasm; intracellular organelle part; macromolecular complex; intracellular part; microtubule associated complex; cytosol; cell; spindle; organelle part; non-membrane-bounded organelle; intracellular membrane-bounded organelle; organelle; cytoskeleton; nucleus; microtubule organizing center; …		K16585
TUBA4A	P68366	Cluster 10	8	Down	0.449344	-1.15411	5.17e-05	3.49134	0.0236742	0.286423	0.264069	22	8	14.1818	22	0.773514	TUBA4A	184384	0.0926916	cysk	cellular component biogenesis; cellular component organization; single-multicellular organism process; blood coagulation; regulation of biological quality; cellular protein metabolic process; platelet degranulation; single-organism process; response to stimulus; cellular metabolic process; hemostasis; establishment of localization; organic substance metabolic process; response to wounding; protei…	intracellular organelle; microtubule; intracellular non-membrane-bounded organelle; cytoskeletal part; intracellular organelle part; cytoplasm; macromolecular complex; intracellular part; cytosol; cell; extracellular region; organelle part; non-membrane-bounded organelle; cytoskeleton; organelle; microtubule cytoskeleton; intracellular; cell part; protein complex; cytoplasmic part;	nucleoside phosphate binding; nucleoside binding; ion binding; hydrolase activity, acting on acid anhydrides; hydrolase activity; nucleotide binding; nucleoside-triphosphatase activity; organic cyclic compound binding; heterocyclic compound binding; ribonucleoside binding; pyrophosphatase activity; catalytic activity; ribonucleotide binding; binding; GTPase activity; purine ribonucleoside binding…	K07374	TUBA; tubulin alpha	hsa04540 Gap junction - Homo sapiens (human); hsa05130 Pathogenic Escherichia coli infection - Homo sapiens (human); hsa04145 Phagosome - Homo sapiens (human);	IPR003008; IPR023123; IPR008280; IPR018316;	Tubulin/FtsZ, 2-layer sandwich domain; Tubulin/FtsZ, GTPase domain; Tubulin/FtsZ, C-terminal; Tubulin, C-terminal;	ASCOM complex;
OPTN	Q96CV9	Cluster 10	8	Down	0.409435	-1.28829	0.00449553	3.65909	0.00118991	0.273292	0.622222	10	7	17.2	10	0.758264	OPTN	5066	0.165049	cyto	regulation of cellular process; single organism signaling; intracellular transport; cellular component organization; establishment of protein localization to organelle; death; Golgi vesicle transport; establishment of protein localization to plasma membrane; single-organism process; response to stimulus; protein transport; Golgi ribbon formation; establishment of localization; protein targeting; …	organelle; intracellular membrane-bounded organelle; intracellular organelle; cell part; intracellular; trans-Golgi network; cytoplasm; perinuclear region of cytoplasm; intracellular part; cell; Golgi apparatus; membrane-bounded organelle; cytoplasmic part;					IPR021063;	NF-kappa-B essential modulator NEMO, N-terminal;	HD-RAB8A-OPTN complex;
CDK5RAP2	Q96SN8	Cluster 10	8	Up	2.60014	1.37859	0.00114884	3.61472	0.00098922	0.276647	0.805556	9	8	19.6667	9	0.762298	CDK5RAP2	4600	0.187302	nucl	establishment of mitotic spindle orientation; negative regulation of developmental process; brain development; cellular developmental process; negative regulation of cellular component organization; positive regulation of biosynthetic process; neurogenesis; single-organism process; regulation of cell cycle process; regulation of centriole replication; establishment of localization; regulation of …	intracellular organelle; spindle pole; microtubule organizing center part; microtubule; intracellular non-membrane-bounded organelle; cytoskeletal part; cell junction; intracellular organelle part; cytoplasm; macromolecular complex; intracellular part; pericentriolar material; cytosol; cell; spindle; organelle part; non-membrane-bounded organelle; cytoskeleton; intracellular membrane-bounded orga…	organic cyclic compound binding; regulatory region DNA binding; heterocyclic compound binding; DNA binding; regulatory region nucleic acid binding; cytoskeletal protein binding; transcription regulatory region DNA binding; microtubule binding; binding; nucleic acid binding; tubulin binding; protein binding;	K16542			IPR012943;	Spindle associated;
AZI1	Q9UPN4	Cluster 10	8	Up	1.63354	0.708005	0.00231395	3.70671	0.0021645	0.269781	0.777778	9	8	18.4444	9	0.753935	AZI1	17026	0.183333	cyto_nucl	reproduction; developmental process; single-multicellular organism process; mitotic cell cycle; male gamete generation; reproductive process; spermatogenesis; cellular developmental process; sexual reproduction; single-organism cellular process; single-organism process; multicellular organismal process; gamete generation; multicellular organism reproduction; cell differentiation; single organism …	intracellular organelle; intracellular non-membrane-bounded organelle; cytoskeletal part; cytoplasm; intracellular organelle part; intracellular part; cytosol; cell; organelle part; non-membrane-bounded organelle; intracellular membrane-bounded organelle; organelle; cytoskeleton; microtubule organizing center; microtubule cytoskeleton; centrosome; cell part; intracellular; membrane-bounded organe…		K16540
CEP57	Q86XR8	Cluster 10	8	Down	0.653908	-0.61284	0.00552303	3.70779	0	0.269702	1	8	8	20.75	8	0.753837	CEP57	0	0.205446	nucl	cellular component biogenesis; single organism signaling; regulation of biological quality; establishment of protein localization to organelle; reproductive process; microtubule anchoring; cell surface receptor signaling pathway; protein import; cellular developmental process; single-organism process; nuclear transport; cellular response to growth factor stimulus; fibroblast growth factor recepto…	intracellular organelle; microtubule; intracellular non-membrane-bounded organelle; cytoskeletal part; cytoplasm; intracellular organelle part; macromolecular complex; intracellular part; cytosol; cell; organelle part; non-membrane-bounded organelle; intracellular membrane-bounded organelle; organelle; cytoskeleton; nucleus; microtubule organizing center; microtubule cytoskeleton; centrosome; cel…		K16762			IPR024957; IPR025913;	Cep57 centrosome microtubule-binding domain; Cep57 centrosome localisation domain;
SSNA1	O43805	Cluster 10	8	Up	2.00318	1.0023	0.000932495	3.70779	0	0.269702	1	8	8	20.75	8	0.753837	SSNA1	0	0.205446	cyto	regulation of cellular process; single organism signaling; intracellular transport; cellular component organization; cell surface receptor signaling pathway; single-organism process; response to stimulus; smoothened signaling pathway; cytoskeleton-dependent intracellular transport; cilium organization; establishment of localization; microtubule-based transport; signal transduction; establishment …	intracellular organelle; intracellular non-membrane-bounded organelle; cytoskeletal part; cytoplasm; intracellular organelle part; intracellular part; cytosol; cell; organelle part; non-membrane-bounded organelle; intracellular membrane-bounded organelle; organelle; cytoskeleton; nucleus; microtubule organizing center; microtubule cytoskeleton; centrosome; cell part; intracellular; membrane-bound…		K16780
SUPT16H	Q9Y5B9	Cluster 11	7	Up	1.977	0.983312	0.000747014	3.67965	0.00350791	0.271765	0.342857	15	8	12.4	15	0.756395	SUPT16H	44774	0.145098	nucl	positive regulation of biosynthetic process; single-organism process; biosynthetic process; multi-organism cellular process; DNA-dependent transcription, elongation; cellular metabolic process; protein complex disassembly; regulation of RNA biosynthetic process; metabolic process; positive regulation of metabolic process; positive regulation of nitrogen compound metabolic process; regulation of D…	intracellular organelle; intracellular non-membrane-bounded organelle; intracellular organelle part; nuclear lumen; intracellular part; cell; organelle part; non-membrane-bounded organelle; organelle; intracellular membrane-bounded organelle; membrane-enclosed lumen; nucleoplasm; nucleus; intracellular organelle lumen; intracellular; cell part; chromosome; membrane-bounded organelle; organelle lu…					IPR013719; IPR000994; IPR013953;	Peptidase M24, structural domain; FACT complex subunit Spt16p/Cdc68p; Domain of unknown function DUF1747;	H2AX complex, isolated from cells without IR exposure; FACT complex, UV-activated; FACT complex; CEN complex; WINAC complex; FACT-NEK9 complex; HES1 promoter-Notch enhancer complex;
CDK9	P50750	Cluster 11	7	Up	2.35099	1.23327	0.000423896	3.56926	0.00922018	0.28017	0.35	16	8	12.5625	16	0.766431	CDK9	129248	0.130263	nucl	single organism signaling; cell surface receptor signaling pathway; positive regulation of biosynthetic process; DNA-dependent transcription, elongation; regulation of DNA-dependent DNA replication; regulation of cell cycle process; negative regulation of cell cycle arrest; cellular metabolic process; cellular response to cytokine stimulus; metabolic process; transmembrane receptor protein serine…	intracellular organelle; intracellular organelle part; cytoplasm; macromolecular complex; nuclear lumen; intracellular part; nuclear body; cell; organelle part; membrane-enclosed lumen; organelle; intracellular membrane-bounded organelle; nucleus; nucleoplasm; PML body; intracellular organelle lumen; carboxy-terminal domain protein kinase complex; intracellular; cell part; positive transcription …	nucleoside phosphate binding; phosphotransferase activity, alcohol group as acceptor; cyclin-dependent protein serine/threonine kinase activity; protein kinase activity; regulatory region DNA binding; organic cyclic compound binding; heterocyclic compound binding; kinase activity; catalytic activity; ribonucleotide binding; binding; purine ribonucleoside binding; anion binding; adenyl ribonucleot…	K02211	CDK9; cyclin-dependent kinase 9 [EC:2.7.11.22 2.7.11.23]	hsa05202 Transcriptional misregulation in cancer - Homo sapiens (human);	IPR000719; IPR002290; IPR011009;	Protein kinase domain; Protein kinase-like domain; Serine/threonine- /dual specificity protein kinase, catalytic domain;	Heterotrimeric complex; Heterodimer complex; P-TEFb.1 complex; HES1 promoter-Notch enhancer complex; BRD4 complex; POLR2A-CCNT1-CDK9-NCL-LEM6-CPSF2 complex; Transcription elongation factor complex; P-TEFb-BRD4-TRAP220 complex; P-TEFb-7SKRNA-HEXIM1 complex; BRD4-P-TEFb complex; P-TEFb.2 complex; P-TEFb.4 complex; P-TEFb-SKP2 complex; RNA pol II containing coactivator complex Tat-SF;
CCNT1	O60563	Cluster 11	7	Up	2.45131	1.29355	0.000276787	3.72186	0.00318787	0.268683	0.538462	13	8	12.7692	13	0.752558	CCNT1	64968	0.179848	nucl	single organism signaling; regulation of biological quality; cell surface receptor signaling pathway; positive regulation of biosynthetic process; DNA-dependent transcription, elongation; cellular metabolic process; regulation of protein serine/threonine kinase activity; metabolic process; transmembrane receptor protein serine/threonine kinase signaling pathway; modification by symbiont of host m…	intracellular organelle; intracellular organelle part; nuclear lumen; macromolecular complex; intracellular part; cell; organelle part; membrane-enclosed lumen; intracellular membrane-bounded organelle; organelle; nucleoplasm; nucleus; intracellular organelle lumen; intracellular; carboxy-terminal domain protein kinase complex; cell part; positive transcription elongation factor complex b; transc…	regulatory region DNA binding; organic cyclic compound binding; heterocyclic compound binding; RNA binding; DNA binding; regulatory region nucleic acid binding; transcription regulatory region DNA binding; binding; nucleic acid binding; chromatin binding; snRNA binding;	K15188	CCNT; cyclin T	hsa05202 Transcriptional misregulation in cancer - Homo sapiens (human);	IPR013763; IPR006671;	Cyclin, N-terminal; Cyclin-like;	Heterotrimeric complex; P-TEFb.1 complex; HES1 promoter-Notch enhancer complex; BRD4 complex; POLR2A-CCNT1-CDK9-NCL-LEM6-CPSF2 complex; Transcription elongation factor complex; P-TEFb-BRD4-TRAP220 complex; P-TEFb-7SKRNA-HEXIM1 complex; BRD4-P-TEFb complex; P-TEFb-SKP2 complex;
IKBKAP	O95163	Cluster 11	6	Up	1.57666	0.656874	0.000521495	4.56277	0	0.219165	1	6	9	10.3333	6	0.676112	IKBKAP	0	0.645833	nucl	cellular component biogenesis; positive regulation of cell migration; positive regulation of locomotion; biosynthetic process; DNA-dependent transcription, elongation; cellular metabolic process; phosphate-containing compound metabolic process; regulation of RNA biosynthetic process; metabolic process; cellular component assembly; macromolecular complex assembly; regulation of localization; macro…	intracellular organelle; DNA-directed RNA polymerase complex; nuclear DNA-directed RNA polymerase complex; intracellular non-membrane-bounded organelle; intracellular organelle part; cytoplasm; RNA polymerase complex; nuclear lumen; macromolecular complex; intracellular part; nucleolus; cell; organelle part; DNA-directed RNA polymerase II, holoenzyme; non-membrane-bounded organelle; intracellular…	molecular transducer activity; kinase regulator activity; protein kinase regulator activity; enzyme regulator activity; signal transducer activity; phosphorylase kinase regulator activity;	K11373			IPR011042;	Six-bladed beta-propeller, TolB-like;	Elongator holo complex; Elongator core complex; IkappaB kinase complex;
ELP3	Q9H9T3	Cluster 11	6	Up	1.80569	0.852552	0.0040405	4.56277	0	0.219165	1	6	9	10.3333	6	0.676112	ELP3	0	0.645833	cyto	positive regulation of cell migration; positive regulation of locomotion; single-organism process; biosynthetic process; DNA-dependent transcription, elongation; cellular metabolic process; regulation of RNA biosynthetic process; metabolic process; regulation of localization; protein acylation; macromolecule metabolic process; protein metabolic process; regulation of gene expression; heterocycle …	intracellular organelle; DNA-directed RNA polymerase complex; nuclear DNA-directed RNA polymerase complex; intracellular non-membrane-bounded organelle; intracellular organelle part; cytoplasm; RNA polymerase complex; nuclear lumen; macromolecular complex; intracellular part; nucleolus; cell; organelle part; DNA-directed RNA polymerase II, holoenzyme; non-membrane-bounded organelle; intracellular…	ion binding; kinase regulator activity; protein kinase regulator activity; phosphorylase kinase regulator activity; transferase activity, transferring acyl groups other than amino-acyl groups; N-acetyltransferase activity; acetyltransferase activity; N-acyltransferase activity; transferase activity, transferring acyl groups; histone acetyltransferase activity; enzyme regulator activity; catalytic…	K07739			IPR000182; IPR006638; IPR023404; IPR007197; IPR016181;	Radical SAM; Radical SAM, alpha/beta horseshoe; GNAT domain; Elongator protein 3/MiaB/NifB; Acyl-CoA N-acyltransferase;	Elongator holo complex; Elongator core complex;
CTDP1	Q9Y5B0	Cluster 11	7	Up	1.54606	0.628595	0.000804869	3.78139	0.00266847	0.264453	0.4	11	8	15.4545	11	0.747147	CTDP1	20832	0.171604	nucl	mitosis; positive regulation of biosynthetic process; single-organism process; biosynthetic process; multi-organism cellular process; DNA-dependent transcription, elongation; cellular metabolic process; phosphate-containing compound metabolic process; regulation of RNA biosynthetic process; metabolic process; positive regulation of metabolic process; positive regulation of nitrogen compound metab…	spindle midzone; cytoplasm; macromolecular complex; intracellular part; cell; organelle part; non-membrane-bounded organelle; membrane-enclosed lumen; cytoskeleton; nucleoplasm; microtubule organizing center; intracellular organelle lumen; microtubule cytoskeleton; intracellular; cell part; membrane-bounded organelle; organelle lumen; intracellular organelle; spindle pole; intracellular non-membr…	nucleotidyltransferase activity; RNA polymerase activity; CTD phosphatase activity; catalytic activity; phosphoric ester hydrolase activity; phosphatase activity; protein serine/threonine phosphatase activity; hydrolase activity, acting on ester bonds; DNA-directed RNA polymerase activity; hydrolase activity; phosphoprotein phosphatase activity; transferase activity; transferase activity, transfe…	K15732			IPR011947; IPR004274; IPR015388; IPR023214; IPR001357;	NLI interacting factor; HAD-like domain; BRCT domain; FCP1-like phosphatase, C-terminal; FCP1-like phosphatase, phosphatase domain;	FCP1-associated protein complex; RNA polymerase II;
SSRP1	Q08945	Cluster 11	7	Up	1.54811	0.630504	0.0219232	3.86797	0.00341418	0.258534	0.423077	13	8	14.0769	13	0.739276	SSRP1	51680	0.181818	nucl	positive regulation of biosynthetic process; single-organism process; biosynthetic process; multi-organism cellular process; DNA-dependent transcription, elongation; cellular metabolic process; regulation of RNA biosynthetic process; metabolic process; positive regulation of metabolic process; positive regulation of nitrogen compound metabolic process; macromolecule metabolic process; interspecie…	intracellular organelle; intracellular non-membrane-bounded organelle; intracellular organelle part; cytoplasm; nuclear lumen; intracellular part; nucleolus; cell; organelle part; non-membrane-bounded organelle; membrane-enclosed lumen; organelle; intracellular membrane-bounded organelle; nucleoplasm; nucleus; intracellular organelle lumen; intracellular; cell part; chromosome; membrane-bounded o…	organic cyclic compound binding; heterocyclic compound binding; DNA binding; chromatin binding; binding; nucleic acid binding;	K09272			IPR013719; IPR011993; IPR009071; IPR024954;	Pleckstrin homology-like domain; High mobility group box domain; Domain of unknown function DUF1747; SSRP1 domain;	H2AX complex, isolated from cells without IR exposure; FACT complex, UV-activated; FACT complex; CEN complex; FACT-NEK9 complex; Toposome;
COBRA1	Q8WX92	Cluster 11	7	Up	1.50467	0.589443	0.0129937	3.97186	0.00091757	0.251771	0.709091	11	8	13	11	0.729831	COBRA1	41196	0.25	nucl	positive regulation of biosynthetic process; biosynthetic process; multi-organism cellular process; DNA-dependent transcription, elongation; cellular metabolic process; negative regulation of RNA metabolic process; regulation of RNA biosynthetic process; metabolic process; positive regulation of metabolic process; positive regulation of nitrogen compound metabolic process; macromolecule metabolic…	intracellular organelle; intracellular organelle part; cytoplasm; macromolecular complex; nuclear lumen; intracellular part; cell; organelle part; membrane-enclosed lumen; intracellular membrane-bounded organelle; organelle; nucleoplasm; nucleus; intracellular organelle lumen; intracellular; cell part; NELF complex; transcription elongation factor complex; membrane-bounded organelle; protein comp…		K15180					NELF complex;
CCT3	P49368	Cluster 12	6	Up	1.63419	0.708576	0.000301547	4.21429	0.00258172	0.237288	0.527778	9	8	8.66667	9	0.707792	CCT3	12066	0.275986	mito	protein folding; metabolic process; 'de novo' protein folding; 'de novo' posttranslational protein folding; cellular macromolecule metabolic process; cellular protein metabolic process; macromolecule metabolic process; protein metabolic process; primary metabolic process; cellular metabolic process; cellular process; organic substance metabolic process;	membrane; intracellular organelle; microtubule; intracellular non-membrane-bounded organelle; cell periphery; cytoskeletal part; intracellular organelle part; cytoplasm; chaperonin-containing T-complex; macromolecular complex; intracellular part; cell; cytosol; organelle part; plasma membrane; non-membrane-bounded organelle; cytoskeleton; organelle; microtubule cytoskeleton; intracellular; cell p…	ATP binding; nucleoside phosphate binding; nucleoside binding; ion binding; protein binding; nucleotide binding; organic cyclic compound binding; heterocyclic compound binding; ribonucleoside binding; ribonucleotide binding; binding; purine ribonucleoside binding; anion binding; purine ribonucleotide binding; unfolded protein binding; adenyl ribonucleotide binding; purine nucleoside binding; aden…	K09495			IPR027410; IPR027409; IPR027413;	GroEL-like apical domain; TCP-1-like chaperonin intermediate domain; GroEL-like equatorial domain;	CCT micro-complex;
CCT8	P50990	Cluster 12	6	Up	1.64197	0.715427	0.000169196	4.38528	0.00083224	0.228036	0.678571	8	9	9.375	8	0.692247	CCT8	5366	0.323276	cyto	protein folding; metabolic process; 'de novo' protein folding; 'de novo' posttranslational protein folding; cellular macromolecule metabolic process; cellular protein metabolic process; macromolecule metabolic process; protein metabolic process; primary metabolic process; cellular metabolic process; cellular process; organic substance metabolic process;	intracellular organelle; microtubule; intracellular non-membrane-bounded organelle; cytoskeletal part; cytoplasm; intracellular organelle part; inclusion body; macromolecular complex; intracellular part; cytosol; cell; organelle part; non-membrane-bounded organelle; organelle; cytoskeleton; microtubule organizing center; intermediate filament cytoskeleton; aggresome; microtubule cytoskeleton; cen…	ATP binding; nucleoside phosphate binding; nucleoside binding; ion binding; hydrolase activity, acting on acid anhydrides; hydrolase activity; nucleotide binding; nucleoside-triphosphatase activity; ATPase activity; organic cyclic compound binding; heterocyclic compound binding; ribonucleoside binding; pyrophosphatase activity; catalytic activity; ribonucleotide binding; binding; ATPase activity,…	K09500			IPR027410; IPR027409; IPR027413;	GroEL-like apical domain; TCP-1-like chaperonin intermediate domain; GroEL-like equatorial domain;	CCT micro-complex;
CCT6A	P40227	Cluster 12	6	Up	1.53506	0.618295	0.000247975	4.38853	0.00032987	0.227867	0.809524	7	9	10	7	0.691952	CCT6A	2298	0.357143	cyto	protein folding; metabolic process; 'de novo' protein folding; 'de novo' posttranslational protein folding; cellular macromolecule metabolic process; cellular protein metabolic process; macromolecule metabolic process; protein metabolic process; primary metabolic process; cellular metabolic process; cellular process; organic substance metabolic process;	intracellular organelle; microtubule; intracellular non-membrane-bounded organelle; cytoskeletal part; intracellular organelle part; cytoplasm; chaperonin-containing T-complex; macromolecular complex; intracellular part; cell; cytosol; organelle part; non-membrane-bounded organelle; cytoskeleton; organelle; microtubule cytoskeleton; intracellular; cell part; cytosolic part; protein complex; cytop…	ATP binding; nucleoside phosphate binding; nucleoside binding; ion binding; protein binding; nucleotide binding; organic cyclic compound binding; heterocyclic compound binding; ribonucleoside binding; ribonucleotide binding; binding; purine ribonucleoside binding; anion binding; purine ribonucleotide binding; unfolded protein binding; adenyl ribonucleotide binding; purine nucleoside binding; aden…	K09498			IPR027410; IPR027409; IPR027413;	GroEL-like apical domain; TCP-1-like chaperonin intermediate domain; GroEL-like equatorial domain;	CCT micro-complex;
TUBA1C	Q9BQE3	Cluster 12	6	Up	1.68298	0.751022	0.00684394	4.35823	0.00013807	0.229451	0.611111	9	9	8.55556	9	0.694707	TUBA1C	1200	0.295019	cysk	cellular component biogenesis; cellular component organization; intracellular transport; cellular protein metabolic process; single-organism process; cellular metabolic process; cytoskeleton-dependent intracellular transport; establishment of localization; organic substance metabolic process; protein folding; 'de novo' protein folding; metabolic process; establishment of localization in cell; cel…	intracellular organelle; microtubule; cytoplasmic microtubule; intracellular non-membrane-bounded organelle; cytoskeletal part; intracellular organelle part; cytoplasm; macromolecular complex; intracellular part; cell; organelle part; non-membrane-bounded organelle; cytoskeleton; organelle; microtubule cytoskeleton; intracellular; cell part; protein complex; cytoplasmic part;	nucleoside phosphate binding; nucleoside binding; ion binding; hydrolase activity, acting on acid anhydrides; hydrolase activity; nucleotide binding; nucleoside-triphosphatase activity; organic cyclic compound binding; heterocyclic compound binding; ribonucleoside binding; pyrophosphatase activity; catalytic activity; ribonucleotide binding; binding; GTPase activity; purine ribonucleoside binding…	K07374	TUBA; tubulin alpha	hsa04540 Gap junction - Homo sapiens (human); hsa05130 Pathogenic Escherichia coli infection - Homo sapiens (human); hsa04145 Phagosome - Homo sapiens (human);	IPR003008; IPR023123; IPR008280; IPR018316;	Tubulin/FtsZ, 2-layer sandwich domain; Tubulin/FtsZ, GTPase domain; Tubulin/FtsZ, C-terminal; Tubulin, C-terminal;	60S APC containing complex;
PFDN4	Q9NQP4	Cluster 12	6	Up	1.6741	0.743383	6.14e-06	4.40801	0	0.22686	1	6	9	10.6667	6	0.690181	PFDN4	0	0.426667	cyto	protein folding; metabolic process; 'de novo' protein folding; 'de novo' posttranslational protein folding; cellular macromolecule metabolic process; cellular protein metabolic process; macromolecule metabolic process; protein metabolic process; primary metabolic process; cellular metabolic process; cellular process; organic substance metabolic process;	intracellular organelle; cytoplasm; macromolecular complex; prefoldin complex; intracellular part; cytosol; cell; mitochondrion; intracellular membrane-bounded organelle; organelle; nucleus; intracellular; cell part; cytosolic part; protein complex; membrane-bounded organelle; cytoplasmic part;	protein binding; chaperone binding; binding;	K09550			IPR002777; IPR009053;	Prefoldin; Prefoldin beta-like;	CCT:PFD complex, testis specific; Prefoldin; Prefoldin complex; CCT:PFD complex;
TUBB1	Q9H4B7	Cluster 12	6	Down	0.341925	-1.54825	0.000260603	4.35823	0.00013807	0.229451	0.611111	9	9	8.55556	9	0.694707	TUBB1	1200	0.295019	cyto	cellular component biogenesis; cellular component organization; cellular protein metabolic process; spindle organization; single-organism process; cellular metabolic process; organic substance metabolic process; protein folding; 'de novo' protein folding; metabolic process; spindle assembly; organelle assembly; cellular component assembly; macromolecular complex assembly; protein metabolic proces…	membrane; intracellular organelle; microtubule; intracellular non-membrane-bounded organelle; cell periphery; cytoskeletal part; intracellular organelle part; cytoplasm; macromolecular complex; intracellular part; cell; organelle part; plasma membrane; non-membrane-bounded organelle; organelle; cytoskeleton; microtubule cytoskeleton; intracellular; cell part; protein complex;	nucleoside phosphate binding; nucleoside binding; ion binding; hydrolase activity, acting on acid anhydrides; hydrolase activity; nucleotide binding; nucleoside-triphosphatase activity; organic cyclic compound binding; heterocyclic compound binding; ribonucleoside binding; pyrophosphatase activity; structural constituent of cytoskeleton; catalytic activity; ribonucleotide binding; binding; GTPase…	K07375	TUBB; tubulin beta	hsa04540 Gap junction - Homo sapiens (human); hsa05130 Pathogenic Escherichia coli infection - Homo sapiens (human); hsa04145 Phagosome - Homo sapiens (human);	IPR003008; IPR023123; IPR008280; IPR018316;	Tubulin/FtsZ, 2-layer sandwich domain; Tubulin/FtsZ, GTPase domain; Tubulin/FtsZ, C-terminal; Tubulin, C-terminal;	FIB-associated protein complex; Nop56p-associated pre-rRNA complex;
PAICS	P22234	Cluster 13	5	Up	2.01951	1.014	0.000719397	4.75866	0.00077028	0.210143	0.8	6	9	9.33333	6	0.658304	PAICS	17586	0.388889	cyto	pigment biosynthetic process; nucleotide biosynthetic process; cellular aromatic compound metabolic process; purine ribonucleoside monophosphate metabolic process; ribonucleotide metabolic process; nucleotide metabolic process; biosynthetic process; ribonucleoside monophosphate biosynthetic process; organonitrogen compound biosynthetic process; cellular metabolic process; IMP metabolic process; p…	cell part; intracellular; cytoplasm; intracellular part; cytosol; cell; cytoplasmic part;	nucleoside phosphate binding; ligase activity; organic cyclic compound binding; heterocyclic compound binding; catalytic activity; ribonucleotide binding; carbon-carbon lyase activity; binding; purine ribonucleoside binding; carboxy-lyase activity; phosphoribosylaminoimidazolesuccinocarboxamide synthase activity; anion binding; adenyl ribonucleotide binding; adenyl nucleotide binding; intramolecu…	K01587	PAICS; phosphoribosylaminoimidazole carboxylase / phosphoribosylaminoimidazole-succinocarboxamide synthase [EC:4.1.1.21 6.3.2.6]	hsa00230 Purine metabolism - Homo sapiens (human); hsa01100 Metabolic pathways - Homo sapiens (human);	IPR000031; IPR013816;	ATP-grasp fold, subdomain 2; Phosphoribosylaminoimidazole carboxylase PurE domain;
GART	P22102	Cluster 13	4.7619	Up	1.86541	0.899496	1.71e-05	4.75541	0.00130991	0.210287	0.607143	8	9	8.25	8	0.658599	GART	25426	0.33	cyto	pigment biosynthetic process; nucleotide biosynthetic process; cellular aromatic compound metabolic process; purine ribonucleoside monophosphate metabolic process; ribonucleotide metabolic process; nucleotide metabolic process; biosynthetic process; ribonucleoside monophosphate biosynthetic process; organonitrogen compound biosynthetic process; cellular metabolic process; IMP metabolic process; m…	cell part; intracellular; cytoplasm; intracellular part; cytosol; cell; cytoplasmic part;	ATP binding; methyltransferase activity; nucleoside phosphate binding; ligase activity; nucleoside binding; ion binding; transferase activity, transferring one-carbon groups; cyclo-ligase activity; nucleotide binding; phosphoribosylformylglycinamidine cyclo-ligase activity; phosphoribosylamine-glycine ligase activity; ligase activity, forming carbon-nitrogen bonds; organic cyclic compound binding…	K11787	GART; phosphoribosylamine--glycine ligase / phosphoribosylglycinamide formyltransferase / phosphoribosylformylglycinamidine cyclo-ligase [EC:6.3.4.13 2.1.2.2 6.3.3.1]	hsa00670 One carbon pool by folate - Homo sapiens (human); hsa00230 Purine metabolism - Homo sapiens (human); hsa01100 Metabolic pathways - Homo sapiens (human);	IPR016188; IPR000728; IPR020560; IPR020561; IPR013815; IPR016185; IPR020562; IPR011761; IPR010918; IPR013816; IPR002376; IPR011054;	ATP-grasp fold; ATP-grasp fold, subdomain 2; AIR synthase related protein, N-terminal domain; Phosphoribosylglycinamide synthetase, ATP-grasp (A) domain; PurM, N-terminal-like; Rudiment single hybrid motif; Pre-ATP-grasp domain; Phosphoribosylglycinamide synthetase, N-terminal; Formyl transferase, N-terminal; Phosphoribosylglycinamide synthetase, C-domain; ATP-grasp fold, subdomain 1; AIR synthas…
PFAS	O15067	Cluster 13	4.7619	Up	1.9969	0.997759	0.00273366	4.75758	0.0009863	0.210191	0.761905	7	9	8.71429	7	0.658402	PFAS	21334	0.363095	nucl	purine ribonucleoside monophosphate metabolic process; nucleotide metabolic process; biosynthetic process; ribonucleoside monophosphate biosynthetic process; cellular metabolic process; IMP metabolic process; phosphate-containing compound metabolic process; ribose phosphate biosynthetic process; metabolic process; cellular amino acid metabolic process; carbohydrate derivative biosynthetic process…	cell part; intracellular; cytoplasm; intracellular part; cytosol; cell; cytoplasmic part;	phosphoribosylformylglycinamidine synthase activity; ATP binding; nucleoside phosphate binding; ligase activity; nucleoside binding; ion binding; nucleotide binding; carbon-nitrogen ligase activity, with glutamine as amido-N-donor; ligase activity, forming carbon-nitrogen bonds; organic cyclic compound binding; heterocyclic compound binding; ribonucleoside binding; catalytic activity; ribonucleot…	K01952	purL; phosphoribosylformylglycinamidine synthase [EC:6.3.5.3]	hsa00230 Purine metabolism - Homo sapiens (human); hsa01100 Metabolic pathways - Homo sapiens (human);	IPR016188; IPR000728; IPR010918; IPR017926;	AIR synthase related protein, N-terminal domain; Glutamine amidotransferase; PurM, N-terminal-like; AIR synthase-related protein, C-terminal domain;
MTHFD1L	Q6UB35	Cluster 13	4.7619	Up	3.41071	1.77007	0.000261744	4.44589	0.00068087	0.224927	0.761905	7	8	8.14286	7	0.686738	MTHFD1L	9930	0.407143	mito	cofactor biosynthetic process; pteridine-containing compound biosynthetic process; cellular aromatic compound metabolic process; organic acid biosynthetic process; cellular modified amino acid biosynthetic process; biosynthetic process; organonitrogen compound biosynthetic process; tetrahydrofolate interconversion; cellular metabolic process; organic substance metabolic process; metabolic process…	organelle; intracellular membrane-bounded organelle; intracellular organelle; cell part; intracellular; cytoplasm; intracellular part; membrane-bounded organelle; cell; mitochondrion; cytoplasmic part;	ATP binding; nucleoside phosphate binding; protein dimerization activity; ligase activity; nucleoside binding; ion binding; protein binding; nucleotide binding; ligase activity, forming carbon-nitrogen bonds; organic cyclic compound binding; heterocyclic compound binding; ribonucleoside binding; identical protein binding; catalytic activity; ribonucleotide binding; protein homodimerization activi…	K13402	MTHFD1L; monofunctional C1-tetrahydrofolate synthase, mitochondrial [EC:6.3.4.3]	hsa00670 One carbon pool by folate - Homo sapiens (human); hsa01100 Metabolic pathways - Homo sapiens (human);	IPR020631; IPR027417; IPR016040; IPR020630;	Tetrahydrofolate dehydrogenase/cyclohydrolase, NAD(P)-binding domain; Tetrahydrofolate dehydrogenase/cyclohydrolase, catalytic domain; NAD(P)-binding domain; P-loop containing nucleoside triphosphate hydrolase;
SHMT2	P34897	Cluster 13	4.7619	Up	2.13225	1.09238	0.00312221	4.38636	0.00654404	0.227979	0.444444	10	8	7	10	0.692149	SHMT2	84214	0.304348	mito	cellular component biogenesis; regulation of cellular process; cellular component organization; cellular aromatic compound metabolic process; regulation of cell proliferation; organic acid biosynthetic process; protein homooligomerization; biosynthetic process; glycine metabolic process; organonitrogen compound biosynthetic process; tetrahydrofolate interconversion; L-serine biosynthetic process;…	membrane; organelle membrane; cytoplasm; intracellular part; cell; organelle part; non-membrane-bounded organelle; membrane-enclosed lumen; mitochondrial envelope; cytoskeleton; intracellular organelle lumen; organelle envelope lumen; microtubule cytoskeleton; intracellular; cell part; organelle inner membrane; membrane-bounded organelle; mitochondrial inner membrane; organelle lumen; intracellul…	amino acid binding; methyltransferase activity; ion binding; L-allo-threonine aldolase activity; lyase activity; transferase activity, transferring one-carbon groups; chromatin binding; cofactor binding; pyridoxal phosphate binding; carboxylic acid binding; catalytic activity; carbon-carbon lyase activity; binding; glycine hydroxymethyltransferase activity; threonine aldolase activity; anion bind…	K00600	glyA; glycine hydroxymethyltransferase [EC:2.1.2.1]	hsa00670 One carbon pool by folate - Homo sapiens (human); hsa01100 Metabolic pathways - Homo sapiens (human); hsa00460 Cyanoamino acid metabolism - Homo sapiens (human); hsa00260 Glycine, serine and threonine metabolism - Homo sapiens (human); hsa01230 Biosynthesis of amino acids - Homo sapiens (human); hsa01200 Carbon metabolism - Homo sapiens (human); hsa00630 Glyoxylate and dicarboxylate meta…	IPR015424; IPR015421; IPR015422;	Pyridoxal phosphate-dependent transferase, major region, subdomain 2; Pyridoxal phosphate-dependent transferase; Pyridoxal phosphate-dependent transferase, major region, subdomain 1;
MTHFD1	P11586	Cluster 13	4.7619	Up	2.17269	1.11948	0.00055276	4.39286	0.00137646	0.227642	0.678571	8	8	8.375	8	0.691558	MTHFD1	20078	0.380682	cyto	cofactor biosynthetic process; pteridine-containing compound biosynthetic process; sulfur amino acid biosynthetic process; organic acid biosynthetic process; nucleotide metabolic process; imidazole-containing compound metabolic process; cellular modified amino acid biosynthetic process; biosynthetic process; tetrahydrofolate interconversion; cellular metabolic process; phosphate-containing compou…	organelle; intracellular membrane-bounded organelle; intracellular organelle; cell part; intracellular; cytoplasm; intracellular part; membrane-bounded organelle; cytosol; cell; mitochondrion; cytoplasmic part;	oxidoreductase activity, acting on the CH-NH group of donors; ATP binding; nucleoside phosphate binding; ligase activity; nucleoside binding; ion binding; methylenetetrahydrofolate dehydrogenase (NADP+) activity; hydrolase activity; nucleotide binding; cyclohydrolase activity; oxidoreductase activity; ligase activity, forming carbon-nitrogen bonds; organic cyclic compound binding; heterocyclic co…	K00288	MTHFD; methylenetetrahydrofolate dehydrogenase (NADP+) / methenyltetrahydrofolate cyclohydrolase / formyltetrahydrofolate synthetase [EC:1.5.1.5 3.5.4.9 6.3.4.3]	hsa00670 One carbon pool by folate - Homo sapiens (human); hsa01100 Metabolic pathways - Homo sapiens (human);	IPR020631; IPR027417; IPR016040; IPR020630;	Tetrahydrofolate dehydrogenase/cyclohydrolase, NAD(P)-binding domain; Tetrahydrofolate dehydrogenase/cyclohydrolase, catalytic domain; NAD(P)-binding domain; P-loop containing nucleoside triphosphate hydrolase;
RPL7A	P62424	Cluster 14	39.8671	Up	1.69515	0.761409	8.7e-05	3.52381	5.257e-05	0.283784	0.966173	44	7	72.1818	44	0.770563	RPL7A	3868	0.515584	cyto	cellular component biogenesis; ribonucleoprotein complex biogenesis; establishment of protein localization to organelle; single-organism process; biosynthetic process; multi-organism cellular process; cellular metabolic process; protein transport; protein complex disassembly; establishment of localization; protein targeting; protein targeting to membrane; metabolic process; establishment of local…	membrane; intracellular organelle; ribosome; intracellular non-membrane-bounded organelle; cytosolic large ribosomal subunit; cytoplasm; intracellular organelle part; macromolecular complex; intracellular part; cell; cytosol; organelle part; non-membrane-bounded organelle; organelle; polysomal ribosome; large ribosomal subunit; intracellular; cell part; ribosomal subunit; cytosolic part; ribonucl…	organic cyclic compound binding; heterocyclic compound binding; RNA binding; binding; nucleic acid binding; structural molecule activity; structural constituent of ribosome;	K02936	RP-L7Ae; large subunit ribosomal protein L7Ae	hsa03010 Ribosome - Homo sapiens (human);	IPR004038;	Ribosomal protein L7Ae/L30e/S12e/Gadd45;	TRBP containing complex; Ribosome, cytoplasmic; Nop56p-associated pre-rRNA complex; 60S ribosomal subunit, cytoplasmic;
EEF2	P13639	Cluster 14	40.7833	Up	1.62211	0.697873	0.000238086	3.45779	0.00235669	0.289202	0.849412	51	7	66.9804	51	0.776564	EEF2	95156	0.423802	cyto	translational elongation; cellular protein metabolic process; biosynthetic process; primary metabolic process; cellular metabolic process; organic substance biosynthetic process; cellular biosynthetic process; organic substance metabolic process; metabolic process; cellular macromolecule biosynthetic process; cellular macromolecule metabolic process; gene expression; macromolecule metabolic proce…	cell part; intracellular; cytoplasm; macromolecular complex; intracellular part; ribonucleoprotein complex; cytosol; cell; cytoplasmic part; polysome;	RNA binding; nucleoside phosphate binding; translation elongation factor activity; nucleoside binding; ion binding; hydrolase activity, acting on acid anhydrides; hydrolase activity; nucleotide binding; nucleoside-triphosphatase activity; organic cyclic compound binding; heterocyclic compound binding; translation factor activity, nucleic acid binding; ribonucleoside binding; pyrophosphatase activ…	K03234	EEF2; elongation factor 2	hsa04921 Oxytocin signaling pathway - Homo sapiens (human); hsa04152 AMPK signaling pathway - Homo sapiens (human);	IPR027417; IPR000795; IPR005517; IPR005225; IPR004161; IPR000640; IPR020568; IPR014721; IPR009022; IPR009000;	Elongation factor, GTP-binding domain; Small GTP-binding protein domain; Translation elongation factor EFG/EF2, domain IV; Ribosomal protein S5 domain 2-type fold, subgroup; Translation elongation factor EFG, V domain; Elongation factor G, III-V domain; Translation protein, beta-barrel domain; Ribosomal protein S5 domain 2-type fold; P-loop containing nucleoside triphosphate hydrolase; Translatio…	Nop56p-associated pre-rRNA complex;
RPS25	P62851	Cluster 14	40	Up	1.8314	0.87295	0.0098133	3.52056	3.227e-05	0.284046	0.934343	45	7	70.4222	45	0.770858	RPS25	1120	0.495931	nucl	cellular component biogenesis; ribonucleoprotein complex biogenesis; establishment of protein localization to organelle; ribonucleoprotein complex assembly; single-organism process; biosynthetic process; multi-organism cellular process; cellular metabolic process; protein transport; protein complex disassembly; establishment of localization; protein targeting; protein targeting to membrane; metab…	intracellular organelle; ribosome; intracellular non-membrane-bounded organelle; small ribosomal subunit; cytoplasm; intracellular organelle part; nuclear lumen; macromolecular complex; intracellular part; nucleolus; cell; cytosol; organelle part; non-membrane-bounded organelle; membrane-enclosed lumen; intracellular membrane-bounded organelle; organelle; nucleus; intracellular organelle lumen; i…	organic cyclic compound binding; heterocyclic compound binding; RNA binding; binding; nucleic acid binding; structural molecule activity; structural constituent of ribosome;	K02975	RP-S25e; small subunit ribosomal protein S25e	hsa03010 Ribosome - Homo sapiens (human);			Ribosome, cytoplasmic; 40S ribosomal subunit, cytoplasmic;
GNB2L1	P63244	Cluster 14	39.7463	Up	1.55275	0.634824	0.000645255	2.98052	0.0801322	0.335512	0.624687	57	7	61.4035	57	0.819953	GNB2L1	3075532	0.230642	cyto_nucl	regulation of vesicle-mediated transport; regulation of biological quality; positive regulation of cell migration; regulation of cell death; positive regulation of cellular protein metabolic process; regulation of protein kinase B signaling cascade; positive regulation of proteasomal ubiquitin-dependent protein catabolic process; posttranscriptional regulation of gene expression; regulation of pr…	membrane; dendrite; cell periphery; small ribosomal subunit; cytoplasm; neuronal cell body; macromolecular complex; intracellular part; cell; organelle part; non-membrane-bounded organelle; cytoskeleton; ribosomal subunit; membrane part; intracellular; cell part; phagocytic cup; perinuclear region of cytoplasm; neuron projection; membrane-bounded organelle; neuron part; intracellular organelle; r…	protein tyrosine kinase inhibitor activity; ion channel inhibitor activity; receptor binding; protein kinase binding; peptidase regulator activity; cysteine-type endopeptidase regulator activity involved in apoptotic process; peptidase activator activity; protein kinase inhibitor activity; protein binding; protein kinase regulator activity; kinase regulator activity; enzyme inhibitor activity; ki…	K14753	RACK1; guanine nucleotide-binding protein subunit beta-2-like 1 protein	hsa05162 Measles - Homo sapiens (human);	IPR017986; IPR015943;	WD40/YVTN repeat-like-containing domain; WD40-repeat-containing domain;	G protein complex;
RPS17L	P0CW22	Cluster 14	37.861	Up	1.66572	0.736142	0.00139464	3.53788	8.2e-05	0.282655	0.93134	43	7	70.7674	43	0.769284	RPS17L	3768	0.512808	cyto	cellular protein metabolic process; biosynthetic process; primary metabolic process; cellular metabolic process; organic substance biosynthetic process; cellular biosynthetic process; organic substance metabolic process; metabolic process; cellular macromolecule biosynthetic process; cellular macromolecule metabolic process; gene expression; macromolecule metabolic process; protein metabolic proc…	ribosome; organelle; intracellular organelle; intracellular non-membrane-bounded organelle; cell part; intracellular; cytoplasm; macromolecular complex; intracellular part; cell; ribonucleoprotein complex; cytoplasmic part; non-membrane-bounded organelle;	structural constituent of ribosome; structural molecule activity;	K02962	RP-S17e; small subunit ribosomal protein S17e	hsa03010 Ribosome - Homo sapiens (human);
RPL10	P27635	Cluster 14	39.8671	Up	1.96471	0.974313	0.000253689	3.49242	0.00034914	0.286334	0.875918	50	7	68.06	50	0.773416	RPL10	33412	0.420123	cyto	establishment of protein localization to organelle; single-organism process; biosynthetic process; multi-organism cellular process; cellular metabolic process; protein transport; protein complex disassembly; establishment of localization; protein targeting; protein targeting to membrane; metabolic process; establishment of localization in cell; nuclear-transcribed mRNA catabolic process, nonsense…	intracellular organelle; ribosome; endoplasmic reticulum; intracellular non-membrane-bounded organelle; cytosolic large ribosomal subunit; cytoplasm; intracellular organelle part; macromolecular complex; intracellular part; cell; cytosol; organelle part; non-membrane-bounded organelle; intracellular membrane-bounded organelle; organelle; large ribosomal subunit; intracellular; cell part; ribosoma…	structural constituent of ribosome; structural molecule activity;	K02866	RP-L10e; large subunit ribosomal protein L10e	hsa03010 Ribosome - Homo sapiens (human);	IPR016180;	Ribosomal protein L10e/L16;	Ribosome, cytoplasmic; Nop56p-associated pre-rRNA complex; 60S ribosomal subunit, cytoplasmic;
NUP93	Q8N1F7	Cluster 15	6.61111	Up	1.71907	0.781632	0.00329344	3.80736	0.00025007	0.262649	0.777778	10	7	24.1	10	0.744786	NUP93	12722	0.207759	cyto	cellular component biogenesis; RNA transport; single organism signaling; cell surface receptor signaling pathway; single-organism process; multi-organism cellular process; cellular response to cytokine stimulus; protein transport; establishment of localization; pore complex assembly; signal transduction; metabolic process; cell communication; cellular component assembly; nucleic acid transport; r…	membrane; organelle membrane; macromolecular complex; intrinsic to membrane; intracellular part; cell; organelle part; membrane-enclosed lumen; nuclear membrane; intracellular organelle lumen; membrane part; cell part; intracellular; membrane-bounded organelle; organelle lumen; intracellular organelle; nuclear pore; nuclear envelope; pore complex; organelle envelope; intracellular organelle part;…	structural constituent of nuclear pore; structural molecule activity;	K14309	NUP93; nuclear pore complex protein Nup93	hsa03013 RNA transport - Homo sapiens (human);			CEN complex;
GEMIN4	P57678	Cluster 15	6	Up	2.0122	1.00877	0.000467841	4.27597	0.00066235	0.233865	0.527778	9	8	12.4444	9	0.702184	GEMIN4	8656	0.239316	cyto	cellular component biogenesis; cellular component organization; ribonucleoprotein complex biogenesis; ribonucleoprotein complex assembly; cellular aromatic compound metabolic process; cellular metabolic process; organic substance metabolic process; mRNA splicing, via spliceosome; metabolic process; RNA splicing, via transesterification reactions with bulged adenosine as nucleophile; ribonucleopro…	intracellular organelle; intracellular non-membrane-bounded organelle; cytoplasm; intracellular organelle part; macromolecular complex; nuclear lumen; intracellular part; spliceosomal complex; nucleolus; cytosol; cell; nuclear body; Cajal body; organelle part; non-membrane-bounded organelle; membrane-enclosed lumen; organelle; intracellular membrane-bounded organelle; nucleus; nucleoplasm; intrac…		K13132	GEMIN4; gem associated protein 4	hsa03013 RNA transport - Homo sapiens (human);			Retrotranslocation complex; SMN containing complex; SMN-PolII-RHA complex; Anti-Sm protein complex; Anti-SMN protein complex; SMN complex, SMN-independent intermediate; SMN complex; PPP4C-PPP4R2-Gemin3-Gemin4 complex;
NUP35	Q8NFH5	Cluster 15	6.61111	Up	1.69673	0.762753	0.000152431	3.80736	0.00025007	0.262649	0.777778	10	7	24.1	10	0.744786	NUP35	12722	0.207759	nucl	RNA transport; regulation of cellular process; single organism signaling; monosaccharide transport; cell surface receptor signaling pathway; mRNA transport; cellular response to organic substance; single-organism process; multi-organism cellular process; response to stimulus; cellular response to cytokine stimulus; protein transport; establishment of RNA localization; establishment of localizatio…	membrane; intracellular organelle; nuclear pore; organelle membrane; nuclear envelope; intracellular non-membrane-bounded organelle; cell periphery; pore complex; intracellular organelle part; organelle envelope; macromolecular complex; intrinsic to membrane; endomembrane system; intracellular part; cell; integral to membrane; organelle part; plasma membrane; non-membrane-bounded organelle; intra…		K14313	NUP35; nuclear pore complex protein Nup53	hsa03013 RNA transport - Homo sapiens (human);	IPR007846;	RNA-recognition motif (RRM) Nup35-type domain;
NUP50	Q9UKX7	Cluster 15	6.61111	Up	1.65637	0.728022	0.00101005	3.79978	0.00441451	0.263173	0.636364	11	7	22.2727	11	0.745474	NUP50	75912	0.187982	cyto	RNA transport; regulation of cellular process; single organism signaling; intracellular transport; monosaccharide transport; cell surface receptor signaling pathway; mRNA transport; cellular response to organic substance; single-organism process; multi-organism cellular process; response to stimulus; cellular response to cytokine stimulus; protein transport; establishment of RNA localization; est…	membrane; intracellular organelle; nuclear pore; organelle membrane; nuclear envelope; pore complex; intracellular organelle part; organelle envelope; nuclear lumen; macromolecular complex; intrinsic to membrane; endomembrane system; intracellular part; cell; integral to membrane; organelle part; membrane-enclosed lumen; organelle; intracellular membrane-bounded organelle; nucleoplasm; nuclear me…		K14295	NUP50; nuclear pore complex protein Nup50	hsa03013 RNA transport - Homo sapiens (human);	IPR000156; IPR011993; IPR015007;	Pleckstrin homology-like domain; Ran binding domain; Nuclear pore complex, NUP2/50/61;
SLBP	Q14493	Cluster 15	5.78571	Up	2.2757	1.18631	0.0337811	3.87013	0.00220132	0.258389	0.714286	8	8	20.75	8	0.739079	SLBP	18346	0.190972	nucl	RNA transport; single-organism process; nuclear export; nuclear transport; biosynthetic process; regulation of cell cycle process; cellular metabolic process; establishment of localization; DNA-dependent transcription, termination; metabolic process; regulation of S phase; establishment of localization in cell; nucleic acid transport; nucleobase-containing compound transport; nuclear cell cycle D…	intracellular organelle; intracellular organelle part; cytoplasm; nuclear lumen; macromolecular complex; histone pre-mRNA 3'end processing complex; intracellular part; cytosol; cell; organelle part; membrane-enclosed lumen; intracellular membrane-bounded organelle; organelle; nucleoplasm; nucleus; intracellular organelle lumen; intracellular; cell part; ribonucleoprotein complex; membrane-bounded…	organic cyclic compound binding; heterocyclic compound binding; mRNA binding; RNA binding; binding; nucleic acid binding; pre-mRNA binding; histone pre-mRNA DCP binding; histone pre-mRNA stem-loop binding;
NUP188	Q5SRE5	Cluster 15	6.61111	Up	1.54834	0.630726	0.00203486	3.80736	0.00025007	0.262649	0.777778	10	7	24.1	10	0.744786	NUP188	12722	0.207759	cyto	RNA transport; regulation of cellular process; single organism signaling; monosaccharide transport; cell surface receptor signaling pathway; mRNA transport; cellular response to organic substance; single-organism process; multi-organism cellular process; response to stimulus; cellular response to cytokine stimulus; protein transport; establishment of RNA localization; establishment of localizatio…	membrane; intracellular organelle; nuclear pore; nuclear envelope; pore complex; organelle envelope; intracellular organelle part; macromolecular complex; intrinsic to membrane; endomembrane system; intracellular part; cell; integral to membrane; organelle part; intracellular membrane-bounded organelle; organelle; nucleus; membrane part; intracellular; cell part; envelope; protein complex; membra…		K14311	NUP188; nuclear pore complex protein Nup188	hsa03013 RNA transport - Homo sapiens (human);	IPR016024;	Armadillo-type fold;
HSPA9	P38646	Cluster 16	5	Up	2.03602	1.02575	3.77e-05	3.95346	0.011386	0.252943	0.444444	9	7	9.11111	9	0.731503	HSPA9	51288	0.216931	mito	regulation of cellular process; cellular component organization; intracellular transport; regulation of cell death; establishment of protein localization to organelle; negative regulation of programmed cell death; mitochondrial transport; regulation of programmed cell death; cellular protein metabolic process; single-organism process; nuclear export; nuclear transport; negative regulation of biol…	intracellular organelle; mitochondrial matrix; mitochondrial nucleoid; mitochondrial part; intracellular non-membrane-bounded organelle; cytoplasm; intracellular organelle part; nuclear lumen; intracellular part; nucleolus; cell; organelle part; mitochondrion; non-membrane-bounded organelle; organelle; intracellular membrane-bounded organelle; membrane-enclosed lumen; nucleus; intracellular organ…	ATP binding; nucleoside phosphate binding; nucleoside binding; ion binding; protein binding; nucleotide binding; organic cyclic compound binding; heterocyclic compound binding; ribonucleoside binding; ribonucleotide binding; binding; purine ribonucleoside binding; anion binding; purine ribonucleotide binding; unfolded protein binding; adenyl ribonucleotide binding; purine nucleoside binding; aden…	K04043	dnaK; molecular chaperone DnaK	hsa03018 RNA degradation - Homo sapiens (human); hsa05152 Tuberculosis - Homo sapiens (human);			Frataxin complex;
GRPEL1	Q9HAV7	Cluster 16	5	Up	2.83459	1.50314	0.000191524	4.53896	0.00128218	0.220315	0.327273	11	8	5.54545	11	0.678276	GRPEL1	11508	0.264069	mito	intracellular transport; cellular component organization; establishment of protein localization to organelle; protein import; mitochondrial transport; cellular protein metabolic process; single-organism process; cellular metabolic process; protein transport; establishment of localization; organic substance metabolic process; protein targeting; protein folding; metabolic process; establishment of …	mitochondrial matrix; intracellular organelle; mitochondrial part; cytoplasm; intracellular organelle part; intracellular part; cell; mitochondrion; organelle part; membrane-enclosed lumen; organelle; intracellular membrane-bounded organelle; intracellular organelle lumen; cell part; intracellular; membrane-bounded organelle; cytoplasmic part; organelle lumen;	organic cyclic compound binding; heterocyclic compound binding; nucleoside phosphate binding; enzyme regulator activity; binding; nucleoside-triphosphatase regulator activity; protein binding; unfolded protein binding; adenyl nucleotide binding; nucleotide binding; ATPase regulator activity; adenyl-nucleotide exchange factor activity; purine nucleotide binding; small molecule binding;	K03687			IPR013805; IPR009012;	GrpE nucleotide exchange factor, coiled-coil; GrpE nucleotide exchange factor, head;
GRPEL2	Q8TAA5	Cluster 16	5	Up	3.78597	1.92066	2.59e-05	4.54004	0.00121441	0.220262	0.377778	10	8	6	10	0.678178	GRPEL2	11290	0.285714	mito	intracellular transport; cellular component organization; establishment of protein localization to organelle; mitochondrial transport; cellular protein metabolic process; single-organism process; cellular metabolic process; protein transport; establishment of localization; organic substance metabolic process; protein targeting; protein folding; metabolic process; establishment of localization in …	mitochondrial matrix; membrane; intracellular organelle; mitochondrial part; organelle membrane; organelle envelope; intracellular organelle part; cytoplasm; intracellular part; cell; organelle part; mitochondrion; membrane-enclosed lumen; mitochondrial envelope; intracellular membrane-bounded organelle; organelle; intracellular organelle lumen; cell part; intracellular; envelope; organelle inner…	organic cyclic compound binding; heterocyclic compound binding; nucleoside phosphate binding; enzyme regulator activity; binding; nucleoside-triphosphatase regulator activity; adenyl nucleotide binding; nucleotide binding; ATPase regulator activity; adenyl-nucleotide exchange factor activity; purine nucleotide binding; small molecule binding;	K03687			IPR013805; IPR009012;	GrpE nucleotide exchange factor, coiled-coil; GrpE nucleotide exchange factor, head;
TIMM44	O43615	Cluster 16	5	Up	1.7904	0.840283	0.000764765	4.90584	0.00432783	0.203839	0.464286	8	8	5.75	8	0.644923	TIMM44	22582	0.392857	mito	intracellular transport; cellular component organization; establishment of protein localization to organelle; mitochondrial transport; cellular protein metabolic process; single-organism process; cellular metabolic process; protein transport; establishment of localization; organic substance metabolic process; protein targeting; metabolic process; establishment of localization in cell; mitochondri…	membrane; organelle membrane; cytoplasm; macromolecular complex; intracellular part; mitochondrial inner membrane presequence translocase complex; mitochondrial membrane part; cell; organelle part; membrane-enclosed lumen; mitochondrial envelope; intracellular organelle lumen; membrane part; cell part; intracellular; organelle inner membrane; membrane-bounded organelle; mitochondrial inner membra…	active transmembrane transporter activity; ATP binding; protein transporter activity; nucleoside phosphate binding; macromolecule transmembrane transporter activity; primary active transmembrane transporter activity; nucleoside binding; ion binding; protein transmembrane transporter activity; substrate-specific transporter activity; nucleotide binding; substrate-specific transmembrane transporter…	K17804			IPR007379;	Tim44-like domain;	TIMcomplex, mitochondrial;
RPS19BP1	Q86WX3	Cluster 16	4	Up	1.5771	0.657273	0.0474603	3.83874	0	0.260502	1	4	8	13.25	4	0.741932	RPS19BP1	0	0.348684	nucl		intracellular organelle; intracellular non-membrane-bounded organelle; intracellular organelle part; cytoplasm; nuclear lumen; intracellular part; nucleolus; cell; organelle part; non-membrane-bounded organelle; organelle; intracellular membrane-bounded organelle; membrane-enclosed lumen; nucleoplasm; nucleus; intracellular organelle lumen; intracellular; cell part; membrane-bounded organelle; or…
HSPH1	Q92598	Cluster 16	4	Up	1.93646	0.95342	0.000219283	3.66126	0.00681746	0.27313	0.357143	8	8	12.25	8	0.758068	HSPH1	48478	0.194444	cyto	regulation of T cell activation; regulation of cellular process; regulation of leukocyte activation; regulation of macromolecule metabolic process; chaperone-mediated protein folding; positive regulation of biosynthetic process; cellular protein metabolic process; response to stimulus; regulation of lymphocyte activation; regulation of NK T cell activation; cellular metabolic process; positive re…	intracellular organelle; microtubule; intracellular non-membrane-bounded organelle; cytoskeletal part; intracellular organelle part; cytoplasm; macromolecular complex; intracellular part; cell; extracellular region; organelle part; non-membrane-bounded organelle; intracellular membrane-bounded organelle; cytoskeleton; organelle; nucleus; microtubule cytoskeleton; intracellular; cell part; membran…	ATP binding; nucleoside phosphate binding; nucleoside binding; ion binding; nucleotide binding; organic cyclic compound binding; heterocyclic compound binding; ribonucleoside binding; ribonucleotide binding; binding; purine ribonucleoside binding; anion binding; purine ribonucleotide binding; adenyl ribonucleotide binding; purine nucleoside binding; adenyl nucleotide binding; purine nucleotide bi…	K09485	HSP110; heat shock protein 110kDa	hsa04141 Protein processing in endoplasmic reticulum - Homo sapiens (human);
FKBP4	Q02790	Cluster 16	4	Up	1.72128	0.783483	0.00808203	3.66667	0.00156974	0.272727	0.428571	7	8	11.4286	7	0.757576	FKBP4	12670	0.191283	cyto	cellular component biogenesis; single organism signaling; gland development; negative regulation of microtubule polymerization or depolymerization; reproductive process; cellular developmental process; negative regulation of cellular component organization; embryo implantation; chaperone-mediated protein folding; neurogenesis; single-organism process; regulation of microtubule polymerization or d…	membrane; microtubule; cytoplasm; neuronal cell body; macromolecular complex; intracellular part; growth cone; cell; organelle part; non-membrane-bounded organelle; cytoskeleton; microtubule cytoskeleton; cell part; intracellular; perinuclear region of cytoplasm; neuron projection; membrane-bounded organelle; neuron part; intracellular organelle; cell projection; intracellular non-membrane-bounde…	nucleoside phosphate binding; protein binding; organic cyclic compound binding; heterocyclic compound binding; catalytic activity; ribonucleotide binding; binding; purine ribonucleoside binding; anion binding; adenyl ribonucleotide binding; adenyl nucleotide binding; guanyl nucleotide binding; FK506 binding; macrolide binding; GTP binding; purine nucleotide binding; purine ribonucleoside triphosp…	K09571	FKBP4_5; FK506-binding protein 4/5 [EC:5.2.1.8]	hsa04915 Estrogen signaling pathway - Homo sapiens (human);	IPR011990; IPR013026; IPR001179;	Tetratricopeptide-like helical; Tetratricopeptide repeat-containing domain; Peptidyl-prolyl cis-trans isomerase, FKBP-type, domain;
TOMM22	Q9NS69	Cluster 16	5	Up	1.56209	0.643476	0.0232931	4.90909	0	0.203704	1	5	8	8.6	5	0.644628	TOMM22	0	0.5375	cyto	intracellular transport; cellular component organization; establishment of protein localization to organelle; mitochondrial membrane organization; protein import; mitochondrial transport; cellular protein metabolic process; single-organism process; cellular metabolic process; protein transport; establishment of localization; organic substance metabolic process; protein targeting; protein import i…	membrane; outer membrane; organelle membrane; cytoplasm; macromolecular complex; intrinsic to membrane; intracellular part; mitochondrial membrane part; cell; organelle part; mitochondrial envelope; intracellular; cell part; membrane part; organelle inner membrane; organelle outer membrane; mitochondrial outer membrane translocase complex; membrane-bounded organelle; mitochondrial inner membrane;…	protein transporter activity; macromolecule transmembrane transporter activity; substrate-specific transporter activity; protein transmembrane transporter activity; substrate-specific transmembrane transporter activity; transmembrane transporter activity; transporter activity;	K17769
PMPCB	O75439	Cluster 16	4	Up	1.54614	0.628668	0.000750075	4.91017	0	0.203659	1	4	8	9.5	4	0.64453	PMPCB	0	0.59375	mito	intracellular transport; cellular component organization; establishment of protein localization to organelle; mitochondrial transport; cellular protein metabolic process; single-organism process; cellular metabolic process; protein transport; establishment of localization; organic substance metabolic process; protein targeting; metabolic process; establishment of localization in cell; mitochondri…	mitochondrial matrix; membrane; intracellular organelle; mitochondrial part; organelle membrane; organelle envelope; intracellular organelle part; cytoplasm; intracellular part; cell; organelle part; mitochondrion; membrane-enclosed lumen; mitochondrial envelope; intracellular membrane-bounded organelle; organelle; intracellular organelle lumen; cell part; intracellular; envelope; organelle inner…	endopeptidase activity; metalloendopeptidase activity; peptidase activity; transition metal ion binding; catalytic activity; binding; ion binding; cation binding; metal ion binding; peptidase activity, acting on L-amino acid peptides; hydrolase activity; metallopeptidase activity; zinc ion binding;	K17732			IPR007863; IPR011765; IPR011249; IPR011237;	Peptidase M16, N-terminal; Peptidase M16 domain; Peptidase M16, C-terminal domain; Metalloenzyme, LuxS/M16 peptidase-like;
TOMM5	Q8N4H5	Cluster 16	5	Up	1.56598	0.647064	0.0111138	4.90909	0	0.203704	1	5	8	8.6	5	0.644628	TOMM5	0	0.5375	cyto	intracellular transport; cellular component organization; establishment of protein localization to organelle; mitochondrial transport; cellular protein metabolic process; single-organism process; cellular metabolic process; protein transport; establishment of localization; organic substance metabolic process; protein targeting; metabolic process; establishment of localization in cell; mitochondri…	intracellular organelle; membrane; outer membrane; mitochondrial part; organelle membrane; mitochondrial outer membrane; cytoplasm; intracellular organelle part; organelle envelope; macromolecular complex; intrinsic to membrane; intracellular part; mitochondrial membrane part; cell; integral to membrane; organelle part; mitochondrion; organelle; intracellular membrane-bounded organelle; mitochond…		K17773
SMC4	Q9NTJ3	Cluster 17	5	Up	2.93551	1.55361	0.000103354	3.76515	0.00121888	0.265594	0.607143	8	8	16.375	8	0.748623	SMC4	22048	0.197289	nucl	reproduction; cellular component organization; cellular response to stress; cellular aromatic compound metabolic process; DNA metabolic process; organelle fission; mitosis; single-organism process; response to stimulus; cellular metabolic process; organic substance metabolic process; chromosome condensation; sister chromatid segregation; DNA packaging; metabolic process; heterocycle metabolic pro…	intracellular organelle; intracellular non-membrane-bounded organelle; cytoplasm; intracellular organelle part; macromolecular complex; intracellular part; cell; organelle part; non-membrane-bounded organelle; chromosomal part; intracellular membrane-bounded organelle; organelle; condensed chromosome; nucleus; condensin complex; cell part; intracellular; chromosome; membrane-bounded organelle; pr…	ATP binding; nucleoside phosphate binding; nucleoside binding; ion binding; nucleotide binding; organic cyclic compound binding; heterocyclic compound binding; ribonucleoside binding; ribonucleotide binding; binding; purine ribonucleoside binding; anion binding; purine ribonucleotide binding; adenyl ribonucleotide binding; purine nucleoside binding; adenyl nucleotide binding; purine nucleotide bi…	K06675			IPR010935; IPR027417; IPR003395;	RecF/RecN/SMC, N-terminal; SMCs flexible hinge; P-loop containing nucleoside triphosphate hydrolase;	Condensin I-PARP-1-XRCC1 complex; 13S condensin complex; DNMT3B complex; CAP-CAPcomplex; Condensin II; Condensin I complex; DNA ligase IV-condensin complex;
NCAPD2	Q15021	Cluster 17	4	Up	2.58495	1.37014	0.00087829	3.78896	0.00191947	0.263925	0.428571	7	8	16.7143	7	0.746458	NCAPD2	14710	0.184127	nucl	cellular component organization; cellular aromatic compound metabolic process; DNA metabolic process; organelle fission; mitosis; single-organism process; cellular metabolic process; organic substance metabolic process; chromosome condensation; sister chromatid segregation; DNA packaging; metabolic process; heterocycle metabolic process; nucleobase-containing compound metabolic process; cellular …	intracellular organelle; intracellular non-membrane-bounded organelle; cytoplasm; intracellular organelle part; macromolecular complex; intracellular part; cell; organelle part; non-membrane-bounded organelle; chromosomal part; intracellular membrane-bounded organelle; organelle; condensed chromosome; nucleus; condensin complex; cell part; intracellular; chromosome; condensin core heterodimer; me…	histone binding; protein binding; binding;	K06677			IPR011989; IPR024324; IPR016024;	Armadillo-type fold; Armadillo-like helical; Condensin complex, subunit 1, N-terminal;	Condensin I-PARP-1-XRCC1 complex; 13S condensin complex; Condensin I complex;
SMC2	O95347	Cluster 17	5	Up	4	2	0.000262125	3.75758	0.00141512	0.266129	0.5	9	8	15.1111	9	0.749311	SMC2	24088	0.177778	cyto	reproduction; cellular component organization; cellular response to stress; cellular aromatic compound metabolic process; DNA metabolic process; organelle fission; mitosis; single-organism process; response to stimulus; cellular metabolic process; organic substance metabolic process; chromosome condensation; sister chromatid segregation; DNA packaging; metabolic process; heterocycle metabolic pro…	intracellular organelle; intracellular non-membrane-bounded organelle; cytoplasm; intracellular organelle part; nuclear lumen; macromolecular complex; intracellular part; cell; organelle part; non-membrane-bounded organelle; chromosomal part; intracellular membrane-bounded organelle; membrane-enclosed lumen; organelle; condensed chromosome; nucleus; intracellular organelle lumen; condensin comple…	ATP binding; nucleoside phosphate binding; nucleoside binding; ion binding; nucleotide binding; organic cyclic compound binding; heterocyclic compound binding; ribonucleoside binding; ribonucleotide binding; binding; purine ribonucleoside binding; anion binding; purine ribonucleotide binding; adenyl ribonucleotide binding; purine nucleoside binding; adenyl nucleotide binding; purine nucleotide bi…	K06674			IPR010935; IPR027417; IPR003395;	RecF/RecN/SMC, N-terminal; SMCs flexible hinge; P-loop containing nucleoside triphosphate hydrolase;	Condensin I-PARP-1-XRCC1 complex; 13S condensin complex; DNMT3B complex; CAP-CAPcomplex; Condensin II; Condensin I complex; DNA ligase IV-condensin complex;
NCAPG	Q9BPX3	Cluster 17	4	Up	3.87376	1.95373	5.05e-06	4.63203	0	0.215888	1	4	9	7.25	4	0.669815	NCAPG	0	0.659091	plas	cellular component organization; cellular aromatic compound metabolic process; DNA metabolic process; organelle fission; mitosis; single-organism process; cellular metabolic process; organic substance metabolic process; chromosome condensation; sister chromatid segregation; DNA packaging; metabolic process; heterocycle metabolic process; nucleobase-containing compound metabolic process; cellular …	intracellular organelle; intracellular non-membrane-bounded organelle; cytoskeletal part; cytoplasm; intracellular organelle part; macromolecular complex; intracellular part; cell; actin cytoskeleton; organelle part; chromosomal part; non-membrane-bounded organelle; intracellular membrane-bounded organelle; condensed chromosome; cytoskeleton; organelle; nucleus; microtubule organizing center; con…		K06678			IPR011989; IPR016024; IPR025977;	Nuclear condensin complex subunit 3, C-terminal domain; Armadillo-type fold; Armadillo-like helical;	Condensin I-PARP-1-XRCC1 complex; 13S condensin complex; Condensin I complex;
NCAPH	Q15003	Cluster 17	4	Up	3.7932	1.92341	0.00187796	4.5303	2.879e-05	0.220736	0.7	5	9	6.8	5	0.679063	NCAPH	336	0.453333	nucl	cellular component organization; cellular aromatic compound metabolic process; DNA metabolic process; organelle fission; mitosis; single-organism process; cellular metabolic process; organic substance metabolic process; chromosome condensation; sister chromatid segregation; DNA packaging; metabolic process; heterocycle metabolic process; nucleobase-containing compound metabolic process; cellular …	intracellular organelle; intracellular non-membrane-bounded organelle; cytoplasm; intracellular organelle part; macromolecular complex; intracellular part; cell; organelle part; non-membrane-bounded organelle; chromosomal part; intracellular membrane-bounded organelle; cytoskeleton; organelle; condensed chromosome; nucleus; condensin complex; microtubule cytoskeleton; cell part; intracellular; ch…		K06676					Condensin I-PARP-1-XRCC1 complex; 13S condensin complex; Condensin I complex;
NCAPG2	Q86XI2	Cluster 17	5	Up	2.17778	1.12286	0.0001164	3.77165	0	0.265136	1	5	8	23.6	5	0.748032	NCAPG2	0	0.287805	plas	single-multicellular organism process; cellular component organization; cellular aromatic compound metabolic process; chordate embryonic development; DNA metabolic process; mitosis; organelle fission; single-organism process; cellular metabolic process; organic substance metabolic process; chromosome condensation; DNA packaging; metabolic process; heterocycle metabolic process; nucleobase-contain…	organelle; intracellular membrane-bounded organelle; intracellular organelle; nucleus; cell part; intracellular; intracellular part; membrane-bounded organelle; cell;	histone binding; protein binding; methylated histone residue binding; binding;	K11492			IPR011989; IPR016024;	Armadillo-type fold; Armadillo-like helical;	Condensin II;
NCAPH2	Q6IBW4	Cluster 17	5	Up	2.47004	1.30453	0.00119626	3.77165	0	0.265136	1	5	8	23.6	5	0.748032	NCAPH2	0	0.287805	nucl	cellular component organization; cellular aromatic compound metabolic process; DNA metabolic process; single-organism cellular process; single-organism process; organic cyclic compound metabolic process; nitrogen compound metabolic process; primary metabolic process; cellular metabolic process; organic substance metabolic process; chromosome condensation; DNA packaging; metabolic process; chromos…	intracellular membrane-bounded organelle; organelle; intracellular organelle; nucleus; intracellular non-membrane-bounded organelle; cell part; intracellular; chromosome; intracellular part; membrane-bounded organelle; cell; non-membrane-bounded organelle;		K11490					Condensin II;
VPS28	Q9UK41	Cluster 18	4	Down	0.595866	-0.74694	0.000130363	5.08874	0	0.196512	1	4	9	4.5	4	0.628296	VPS28	0	0.75	cyto	regulation of cellular process; intracellular transport; cellular component organization; regulation of macromolecule metabolic process; regulation of protein modification process; viral infectious cycle; single-organism process; negative regulation of cellular metabolic process; negative regulation of biological process; negative regulation of cellular process; multi-organism cellular process; p…	endosome membrane; membrane; intracellular organelle; late endosome; organelle membrane; cell periphery; intracellular organelle part; cytoplasm; endosomal part; intracellular part; cytosol; cell; organelle part; plasma membrane; organelle; intracellular membrane-bounded organelle; late endosome membrane; intracellular; cell part; endosome; membrane-bounded organelle; cytoplasmic part;		K12184	VPS28; ESCRT-I complex subunit VPS28	hsa04144 Endocytosis - Homo sapiens (human);	IPR017899; IPR017898;	Vacuolar protein sorting-associated, VPS28, C-terminal; Vacuolar protein sorting-associated, VPS28, N-terminal;	TSG101-VPS37B-VPS28 complex; ESCRT-I complex;
VPS37B	Q9H9H4	Cluster 18	4	Down	0.373087	-1.42242	0.00677618	5.08874	0	0.196512	1	4	9	4.5	4	0.628296	VPS37B	0	0.75	cyto	intracellular transport; cellular component organization; viral assembly, maturation, egress, and release; viral infectious cycle; single-organism cellular process; single-organism process; organic substance transport; symbiosis, encompassing mutualism through parasitism; multi-organism cellular process; protein transport; multi-organism process; cellular localization; establishment of localizati…	endosome membrane; membrane; intracellular organelle; late endosome; organelle membrane; cytoplasm; intracellular organelle part; midbody; endosomal part; intracellular part; cell; organelle part; intracellular membrane-bounded organelle; organelle; late endosome membrane; cell part; intracellular; endosome; membrane-bounded organelle; cytoplasmic part;		K12185	VPS37; ESCRT-I complex subunit VPS37	hsa04144 Endocytosis - Homo sapiens (human);	IPR009851;	Modifier of rudimentary, Modr;	TSG101-VPS37B-VPS28 complex;
TSG101	Q99816	Cluster 18	4	Down	0.512527	-0.964299	0.00652121	4.09307	0.010785	0.244315	0.4	6	8	8.5	6	0.718811	TSG101	95578	0.220721	cyto	cellular developmental process; single-organism process; multi-organism cellular process; negative regulation of RNA metabolic process; cellular metabolic process; protein transport; negative regulation of cell proliferation; establishment of localization; regulation of cell growth; regulation of RNA biosynthetic process; epidermal cell differentiation; metabolic process; establishment of localiz…	membrane; organelle membrane; cell periphery; cytoplasm; intracellular part; cell; organelle part; early endosome; non-membrane-bounded organelle; membrane-enclosed lumen; intracellular organelle lumen; late endosome membrane; intracellular; cell part; endosome; membrane-bounded organelle; multivesicular body; organelle lumen; intracellular organelle; endosome membrane; late endosome; intracellul…	organic cyclic compound binding; heterocyclic compound binding; DNA binding; transcription corepressor activity; binding; nucleic acid binding; transcription factor binding transcription factor activity; ubiquitin binding; protein binding; transcription cofactor activity; protein binding transcription factor activity; small conjugating protein binding;	K12183	TSG101; ESCRT-I complex subunit TSG101	hsa04144 Endocytosis - Homo sapiens (human);	IPR016135; IPR008883; IPR017916;	Ubiquitin E2 variant, N-terminal; Steadiness box; Ubiquitin-conjugating enzyme/RWD-like;	TSG101-VPS37B-VPS28 complex; ESCRT-I complex;
CHMP6	Q96FZ7	Cluster 18	4	Down	0.538609	-0.892691	0.00803925	5.08874	0	0.196512	1	4	9	4.5	4	0.628296	CHMP6	0	0.75	nucl	intracellular transport; cellular component organization; single-organism cellular process; single-organism process; organic substance transport; protein transport; establishment of localization; cellular localization; transport; endosomal transport; establishment of protein localization; establishment of localization in cell; membrane organization; protein localization; macromolecule localizatio…	membrane; endosome membrane; intracellular organelle; late endosome; organelle membrane; intracellular organelle part; cytoplasm; endosomal part; endomembrane system; intracellular part; cytosol; cell; organelle part; organelle; intracellular membrane-bounded organelle; late endosome membrane; intracellular; cell part; endosome; membrane-bounded organelle; cytoplasmic part;		K12195	CHMP6; charged multivesicular body protein 6	hsa04144 Endocytosis - Homo sapiens (human);			ESCRT-III complex;
CHMP7	Q8WUX9	Cluster 18	4	Down	0.482036	-1.05279	5.08e-05	5.08874	0	0.196512	1	4	9	4.5	4	0.628296	CHMP7	0	0.75	cyto_nucl	intracellular transport; cellular component organization; single-organism cellular process; single-organism process; establishment of localization; cellular localization; endosomal transport; transport; establishment of localization in cell; vacuolar transport; late endosome to vacuole transport; membrane organization; cytoplasmic transport; localization; cellular process; single-organism transpo…	membrane; intracellular organelle; endosome membrane; organelle membrane; intracellular organelle part; cytoplasm; endosomal part; macromolecular complex; intracellular part; cytosol; cell; organelle part; organelle; intracellular membrane-bounded organelle; nucleus; membrane part; intracellular; cell part; endosome; protein complex; membrane-bounded organelle; ESCRT III complex; cytoplasmic part;	substrate-specific transporter activity; protein transporter activity; transporter activity;	K15053	CHMP7; charged multivesicular body protein 7	hsa04144 Endocytosis - Homo sapiens (human);
C3	P01024	Cluster 19	4.46429	Down	0.207083	-2.27172	0.000746987	3.66883	0.0069545	0.272566	0.466667	10	7	16.7	10	0.757379	C3	61680	0.186517	E.R.	regulation of vesicle-mediated transport; single organism signaling; immunoglobulin mediated immune response; positive regulation of cellular protein metabolic process; cell surface receptor signaling pathway; positive regulation of adaptive immune response based on somatic recombination of immune receptors built from immunoglobulin superfamily domains; positive regulation of protein activation c…	membrane; extracellular vesicular exosome; organelle; extracellular space; extracellular region part; cell part; cell periphery; membrane-bounded vesicle; vesicle; extracellular membrane-bounded organelle; cell; membrane-bounded organelle; extracellular region; extracellular organelle; plasma membrane;	C5a anaphylatoxin chemotactic receptor binding; enzyme regulator activity; receptor binding; binding; peptidase inhibitor activity; peptidase regulator activity; G-protein coupled receptor binding; protein binding; endopeptidase regulator activity; enzyme inhibitor activity; endopeptidase inhibitor activity; C5L2 anaphylatoxin chemotactic receptor binding;	K03990	C3; complement component 3	hsa05142 Chagas disease (American trypanosomiasis) - Homo sapiens (human); hsa05322 Systemic lupus erythematosus - Homo sapiens (human); hsa05152 Tuberculosis - Homo sapiens (human); hsa05150 Staphylococcus aureus infection - Homo sapiens (human); hsa05168 Herpes simplex infection - Homo sapiens (human); hsa05140 Leishmaniasis - Homo sapiens (human); hsa05203 Viral carcinogenesis - Homo sapiens (…	IPR008993; IPR001599; IPR000020; IPR011626; IPR002890; IPR011625; IPR009048; IPR001134; IPR001840; IPR008930; IPR018933; IPR019565; IPR018081;	Netrin domain; Terpenoid cyclases/protein prenyltransferase alpha-alpha toroid; Anaphylatoxin/fibulin; Anaphylatoxin, complement system; Alpha-macroglobulin complement component; Netrin module, non-TIMP type; Alpha-2-macroglobulin, thiol-ester bond-forming; Alpha-macroglobulin, receptor-binding; Alpha-2-macroglobulin; Alpha-2-macroglobulin, N-terminal; Anaphylatoxin, complement system domain; Tis…
RGS18	Q9NS28	Cluster 19	5	Down	0.336976	-1.56928	7.33e-05	3.99134	3.519e-05	0.250542	0.8	6	7	17.1667	6	0.72806	RGS18	384	0.35034	cyto	regulation of cellular process; single organism signaling; cellular response to stimulus; negative regulation of signal transduction; negative regulation of G-protein coupled receptor protein signaling pathway; cell surface receptor signaling pathway; regulation of signaling; single-organism cellular process; termination of signal transduction; regulation of G-protein coupled receptor protein sig…	membrane; cell periphery; cell part; intracellular; cytoplasm; intracellular part; cell; plasma membrane;	enzyme regulator activity; enzyme activator activity; nucleoside-triphosphatase regulator activity; GTPase activator activity; GTPase regulator activity;	K16449			IPR024066; IPR016137; IPR000342;	Regulator of G protein signalling superfamily; Regulator of G-protein signalling, domain 1; Regulator of G protein signalling domain;
RGS14	O43566	Cluster 19	5	Down	0.573014	-0.803358	0.0058907	3.83117	0.00013269	0.261017	0.666667	6	7	19.6667	6	0.742621	RGS14	1828	0.3	nucl	single organism signaling; positive regulation of transmission of nerve impulse; platelet-derived growth factor receptor signaling pathway; regulation of biological quality; reproductive process; cell surface receptor signaling pathway; nuclear transport; neurological system process; behavior; regulation of protein serine/threonine kinase activity; positive regulation of multicellular organismal …	membrane; microtubule; cell periphery; cell junction; cytoplasm; macromolecular complex; intracellular part; nuclear body; cell; organelle part; non-membrane-bounded organelle; membrane-enclosed lumen; cytoskeleton; PML body; nucleoplasm; microtubule organizing center; intracellular organelle lumen; microtubule cytoskeleton; intracellular; cell part; postsynaptic density; synaptic membrane; membr…	GDP-dissociation inhibitor activity; nucleoside-triphosphatase regulator activity; GTPase regulator activity; tubulin binding; protein binding; signal transducer activity; protein complex scaffold; molecular transducer activity; receptor signaling protein activity; cytoskeletal protein binding; enzyme regulator activity; binding; microtubule binding; receptor signaling complex scaffold activity; …	K17706	RGS14; regulator of G-protein signaling 14	hsa04015 Rap1 signaling pathway - Homo sapiens (human);	IPR003116; IPR024066; IPR016137; IPR000342;	Regulator of G protein signalling superfamily; Raf-like Ras-binding; Regulator of G-protein signalling, domain 1; Regulator of G protein signalling domain;
CCL5	P13501	Cluster 19	4.46429	Down	0.36354	-1.45981	0.0172714	3.62013	0.00234672	0.276233	0.642857	8	6	17.125	8	0.761806	CCL5	14488	0.217949	extr	cellular component biogenesis; single organism signaling; regulation of leukocyte activation; regulation of cell death; posttranscriptional regulation of gene expression; positive regulation of biosynthetic process; response to interleukin-1; regulation of defense response; response to biotic stimulus; positive regulation of activation of Janus kinase activity; positive regulation of mononuclear …	extracellular space; extracellular region part; cell part; intracellular; cytoplasm; intracellular part; cell; extracellular region;	phosphotransferase activity, alcohol group as acceptor; protein self-association; receptor binding; protein dimerization activity; hydrolase activity; protein binding; kinase regulator activity; protein kinase activity; phospholipase activator activity; kinase activator activity; receptor antagonist activity; cytokine activity; kinase activity; identical protein binding; chemokine receptor antago…	K12499	CCL5; C-C motif chemokine 5	hsa05120 Epithelial cell signaling in Helicobacter pylori infection - Homo sapiens (human); hsa05142 Chagas disease (American trypanosomiasis) - Homo sapiens (human); hsa04620 Toll-like receptor signaling pathway - Homo sapiens (human); hsa05323 Rheumatoid arthritis - Homo sapiens (human); hsa05168 Herpes simplex infection - Homo sapiens (human); hsa04668 TNF signaling pathway - Homo sapiens (hum…	IPR001811;	Chemokine interleukin-8-like domain;
RGS19	P49795	Cluster 19	5	Down	0.39211	-1.35067	0.00854812	3.99134	3.519e-05	0.250542	0.8	6	7	17.1667	6	0.72806	RGS19	384	0.35034	cyto	regulation of cellular process; single organism signaling; negative regulation of signal transduction; cell surface receptor signaling pathway; regulation of signaling; single-organism process; negative regulation of biological process; negative regulation of cellular process; response to stimulus; autophagy; cellular metabolic process; metabolic process; signal transduction; negative regulation …	membrane; intracellular organelle; cell projection; brush border; cytoplasmic vesicle; cell periphery; membrane-bounded vesicle; cytoplasmic membrane-bounded vesicle; vesicle; cytoplasm; intracellular part; cytosol; cell; coated vesicle; plasma membrane; intracellular membrane-bounded organelle; organelle; clathrin-coated vesicle; intracellular; cell part; cytosolic part; Golgi apparatus; membran…	enzyme regulator activity; enzyme activator activity; nucleoside-triphosphatase regulator activity; GTPase activator activity; GTPase regulator activity;	K16449			IPR024066; IPR016137; IPR000342;	Regulator of G protein signalling superfamily; Regulator of G-protein signalling, domain 1; Regulator of G protein signalling domain;	GIPC1-NTRK1-RGS19 complex;
ANXA1	P04083	Cluster 19	4.46429	Down	0.258133	-1.95381	0.000765965	3.75	0.00068015	0.266667	0.527273	11	7	20.5455	11	0.75	ANXA1	10032	0.205455	cyto	regulation of vesicle-mediated transport; single organism signaling; regulation of cell death; regulation of biological quality; hormone transport; leukocyte activation; reproductive process; cell surface receptor signaling pathway; myeloid cell homeostasis; positive regulation of biosynthetic process; cellular response to corticosteroid stimulus; response to interleukin-1; regulation of vesicle …	basolateral plasma membrane; membrane; extracellular space; extracellular region part; organelle membrane; membrane-bounded vesicle; cell periphery; vesicle; cytoplasm; macromolecular complex; intracellular part; cell; organelle part; non-membrane-bounded organelle; mitochondrial envelope; extracellular vesicular exosome; cytoskeleton; cell part; membrane part; intracellular; extracellular membra…	phospholipase A2 inhibitor activity; calcium-dependent phospholipid binding; protein binding, bridging; lipase inhibitor activity; receptor binding; ion binding; phospholipase inhibitor activity; protein binding; enzyme inhibitor activity; enzyme regulator activity; binding; phospholipid binding; lipid binding; cation binding; metal ion binding; anion binding; binding, bridging; calcium ion bindi…	K17091
NUP107	P57740	Cluster 2	19	Up	1.50848	0.593098	0.00187375	3.55844	0.00978814	0.281022	0.425403	32	7	24.6562	32	0.767414	NUP107	113378	0.137395	cyto	cellular component biogenesis; RNA transport; single organism signaling; cell surface receptor signaling pathway; single-organism process; nuclear export; nuclear transport; multi-organism cellular process; cellular response to cytokine stimulus; protein transport; establishment of localization; pore complex assembly; signal transduction; metabolic process; establishment of localization in cell; …	membrane; organelle membrane; cytoplasm; intrinsic to membrane; macromolecular complex; intracellular part; cell; organelle part; condensed chromosome kinetochore; non-membrane-bounded organelle; chromosomal part; membrane-enclosed lumen; condensed chromosome; nuclear membrane; intracellular organelle lumen; membrane part; cell part; intracellular; chromosome; membrane-bounded organelle; nuclear …	nucleocytoplasmic transporter activity; structural constituent of nuclear pore; structural molecule activity; transporter activity;	K14301	NUP107; nuclear pore complex protein Nup107	hsa03013 RNA transport - Homo sapiens (human);			NPC subcomplex; Nup 107-160 subcomplex;
NUF2	Q9BZD4	Cluster 2	19	Up	2.73867	1.45348	2.01e-05	3.80411	0	0.262873	1	19	8	26.8421	19	0.745081	NUF2	0	0.19037	cyto	cell cycle phase; chromosome segregation; mitotic prometaphase; single-organism cellular process; single-organism process; cell cycle process; cell division; cellular process; cell cycle;	intracellular organelle; intracellular non-membrane-bounded organelle; condensed chromosome, centromeric region; cytoplasm; intracellular organelle part; macromolecular complex; intracellular part; cytosol; cell; organelle part; condensed chromosome kinetochore; Ndc80 complex; non-membrane-bounded organelle; chromosomal part; intracellular membrane-bounded organelle; condensed chromosome; organel…		K11548					NDC80 kinetochore complex;
NDC80	O14777	Cluster 2	19	Up	3.97498	1.99095	0.000517965	3.80195	0.00119078	0.263023	0.9	20	8	25.6	20	0.745277	NDC80	13610	0.181206	mito	single organism signaling; establishment of mitotic spindle orientation; regulation of biological quality; microtubule anchoring; mitosis; single-organism process; establishment of localization; inositol lipid-mediated signaling; signal transduction; sister chromatid segregation; establishment of localization in cell; cell communication; attachment of spindle microtubules to kinetochore; macromol…	cytoplasm; macromolecular complex; intracellular part; cell; condensed chromosome outer kinetochore; condensed chromosome kinetochore; organelle part; non-membrane-bounded organelle; chromosomal part; membrane-enclosed lumen; condensed chromosome; intracellular organelle lumen; nuclear chromosome part; cell part; intracellular; chromosome; membrane-bounded organelle; kinetochore; organelle lumen;…		K11547					NDC80 kinetochore complex;
BUB1B	O60566	Cluster 2	19	Up	2.11074	1.07775	0.00119025	3.37338	0.00566486	0.296439	0.484848	33	8	23.6667	33	0.784238	BUB1B	101082	0.121212	nucl	single organism signaling; regulation of cell cycle process; cellular metabolic process; negative regulation of metaphase/anaphase transition of cell cycle; metabolic process; spindle checkpoint; metaphase/anaphase transition of mitotic cell cycle; negative regulation of nuclear division; regulation of mitotic cell cycle phase transition; cell cycle phase transition; protein localization to organ…	spindle midzone; cytoplasm; macromolecular complex; intracellular part; cell; condensed chromosome outer kinetochore; condensed chromosome kinetochore; organelle part; chromosomal part; non-membrane-bounded organelle; cytoskeleton; membrane-enclosed lumen; condensed chromosome; microtubule organizing center; intracellular organelle lumen; microtubule cytoskeleton; nuclear chromosome part; cell pa…	ATP binding; nucleoside phosphate binding; phosphotransferase activity, alcohol group as acceptor; nucleoside binding; ion binding; protein kinase activity; nucleotide binding; organic cyclic compound binding; heterocyclic compound binding; ribonucleoside binding; kinase activity; catalytic activity; ribonucleotide binding; binding; purine ribonucleoside binding; protein serine/threonine kinase a…	K06637	BUB1B; mitotic checkpoint serine/threonine-protein kinase BUB1 beta [EC:2.7.11.1]	hsa04110 Cell cycle - Homo sapiens (human); hsa05166 HTLV-I infection - Homo sapiens (human);	IPR000719; IPR013212; IPR011009;	Protein kinase domain; Protein kinase-like domain; Mad3/BUB1 homology region 1;	Mitotic checkpoint complex;
SPC24	Q8NBT2	Cluster 2	19	Up	2.35563	1.23611	0.017838	3.80411	0	0.262873	1	19	8	26.8421	19	0.745081	SPC24	0	0.19037	cyto	cell cycle phase; mitotic prometaphase; single-organism cellular process; single-organism process; cell division; cell cycle process; cellular process; cell cycle;	intracellular organelle; intracellular non-membrane-bounded organelle; condensed chromosome, centromeric region; cytoplasm; intracellular organelle part; macromolecular complex; intracellular part; cytosol; cell; organelle part; condensed chromosome kinetochore; Ndc80 complex; non-membrane-bounded organelle; chromosomal part; intracellular membrane-bounded organelle; condensed chromosome; organel…		K11549					NDC80 kinetochore complex;
MAD2L1	Q13257	Cluster 2	19	Up	3.85459	1.94658	0.00653527	3.40584	0.0035176	0.293613	0.516129	32	8	24.0938	32	0.781287	MAD2L1	84572	0.129536	cyto_nucl	negative regulation of ubiquitin-protein ligase activity; regulation of cell death; mitosis; negative regulation of cellular component organization; single-organism process; regulation of mitotic metaphase/anaphase transition; regulation of cell cycle process; cellular metabolic process; negative regulation of protein modification process; negative regulation of metaphase/anaphase transition of c…	intracellular organelle; spindle pole; intracellular non-membrane-bounded organelle; cytoskeletal part; condensed chromosome, centromeric region; cytoplasm; intracellular organelle part; macromolecular complex; intracellular part; cytosol; cell; spindle; organelle part; condensed chromosome kinetochore; non-membrane-bounded organelle; chromosomal part; cytoskeleton; intracellular membrane-bounded…		K02537	MAD2; mitotic spindle assembly checkpoint protein MAD2	hsa04110 Cell cycle - Homo sapiens (human); hsa05166 HTLV-I infection - Homo sapiens (human); hsa04914 Progesterone-mediated oocyte maturation - Homo sapiens (human); hsa04114 Oocyte meiosis - Homo sapiens (human);	IPR003511;	DNA-binding HORMA;	MAD2-CDC20 complex; MAD1L1-MAD2L1 complex; Mitotic checkpoint complex;
CENPE	Q02224	Cluster 2	19	Up	2.37593	1.24849	0.0315697	3.78788	0.00823801	0.264	0.814286	21	8	24.4762	21	0.746556	CENPE	92620	0.170496	cyto	cellular component biogenesis; blood coagulation; regulation of biological quality; positive regulation of cellular protein metabolic process; mitosis; single-organism process; establishment of localization; metaphase; response to wounding; chromosome localization; sister chromatid segregation; establishment of localization in cell; positive regulation of metabolic process; cellular component ass…	microtubule; cytoplasm; macromolecular complex; intracellular part; cell; condensed chromosome outer kinetochore; organelle part; condensed chromosome kinetochore; chromosomal part; non-membrane-bounded organelle; cytoskeleton; membrane-enclosed lumen; condensed chromosome; intracellular organelle lumen; microtubule cytoskeleton; nuclear chromosome part; intracellular; cell part; chromosome; memb…	ATP binding; motor activity; nucleoside phosphate binding; nucleoside binding; ion binding; hydrolase activity, acting on acid anhydrides; hydrolase activity; nucleotide binding; nucleoside-triphosphatase activity; organic cyclic compound binding; heterocyclic compound binding; ribonucleoside binding; pyrophosphatase activity; catalytic activity; ribonucleotide binding; binding; kinetochore bindi…	K11498			IPR027417; IPR001752;	Kinesin, motor domain; P-loop containing nucleoside triphosphate hydrolase;
INCENP	Q9NQS7	Cluster 2	19	Up	3.64286	1.86507	0.000947765	3.38853	0.0040195	0.295113	0.715415	23	8	25.4783	23	0.782861	INCENP	73438	0.139225	nucl	cell cycle phase; chromosome segregation; cytokinesis; mitotic prometaphase; single-organism cellular process; single-organism process; cell cycle process; cell division; cellular process; cell cycle;	microtubule; cytoplasm; macromolecular complex; intracellular part; cell; condensed chromosome kinetochore; heterochromatin; organelle part; non-membrane-bounded organelle; chromosomal part; cytoskeleton; condensed chromosome; membrane-enclosed lumen; intracellular organelle lumen; microtubule cytoskeleton; intracellular; nuclear chromosome part; cell part; chromosome; central element; centromeri…		K11515			IPR022006; IPR005635;	Inner centromere protein, ARK-binding domain; Chromosome passenger complex (CPC) protein INCENP N-terminal;	BIRC5-AURKB-INCENP-EVI5 complex; Chromosomal passenger complex CPC;
CDCA8	Q53HL2	Cluster 2	19	Up	3.28933	1.71779	0.000244036	3.38853	0.0040195	0.295113	0.715415	23	8	25.4783	23	0.782861	CDCA8	73438	0.139225	nucl	cell cycle phase; cellular component organization; single-organism cellular process; M phase; single-organism process; metaphase; chromosome organization; organelle organization; mitotic prometaphase; cell division; mitotic metaphase; cell cycle process; cellular process; cell cycle; cellular component organization or biogenesis;	microtubule organizing center part; cytoplasm; macromolecular complex; intracellular part; cell; organelle part; chromosomal part; non-membrane-bounded organelle; membrane-enclosed lumen; cytoskeleton; microtubule organizing center; intracellular organelle lumen; microtubule cytoskeleton; intracellular; cell part; chromosome; membrane-bounded organelle; organelle lumen; intracellular organelle; c…		K11514			IPR018851;	Borealin-like, N-terminal;	Chromosomal passenger complex CPC;
CENPF	P49454	Cluster 2	19	Up	2.25349	1.17216	0.00803827	3.80411	0	0.262873	1	19	8	26.8421	19	0.745081	CENPF	0	0.19037	nucl	cellular component biogenesis; regulation of cell cycle process; cellular metabolic process; protein transport; negative regulation of metaphase/anaphase transition of cell cycle; metabolic process; spindle checkpoint; macromolecular complex assembly; negative regulation of nuclear division; regulation of mitotic cell cycle phase transition; negative regulation of macromolecule biosynthetic proce…	cytoplasm; macromolecular complex; intracellular part; cell; condensed chromosome outer kinetochore; organelle part; condensed chromosome kinetochore; chromosomal part; non-membrane-bounded organelle; cytoskeleton; membrane-enclosed lumen; condensed chromosome; intracellular organelle lumen; microtubule cytoskeleton; intracellular; cell part; chromosome; perinuclear region of cytoplasm; membrane-…	protein binding; dynein binding; chromatin binding; binding;	K11499			IPR018463; IPR019513; IPR018302;	Kinetochore protein Cenp-F/LEK1, Rb protein-binding domain; Centromere protein Cenp-F, leucine-rich repeat-containing domain; Centromere protein Cenp-F, N-terminal;
RANGAP1	P46060	Cluster 2	19	Up	1.67782	0.746588	0.000113849	3.3961	0.0127449	0.294455	0.703557	23	7	25.3913	23	0.782172	RANGAP1	109474	0.13776	cyto	single organism signaling; regulation of cellular process; negative regulation of intracellular protein transport; single-organism process; negative regulation of biological process; response to stimulus; negative regulation of protein export from nucleus; regulation of establishment of protein localization; regulation of cellular localization; signal transduction; cell communication; regulation …	membrane; organelle membrane; cytoplasm; intrinsic to membrane; macromolecular complex; intracellular part; cell; organelle part; condensed chromosome kinetochore; non-membrane-bounded organelle; chromosomal part; cytoskeleton; condensed chromosome; nuclear membrane; microtubule cytoskeleton; membrane part; cell part; intracellular; chromosome; perinuclear region of cytoplasm; membrane-bounded or…	enzyme regulator activity; Ras GTPase activator activity; Ran GTPase activator activity; nucleoside-triphosphatase regulator activity; GTPase regulator activity; small GTPase regulator activity; enzyme activator activity; GTPase activator activity;	K14319	RANGAP1; Ran GTPase-activating protein 1	hsa03013 RNA transport - Homo sapiens (human);	IPR009109;	Ran-GTPase activating protein 1, C-terminal;
CENPH	Q9H3R5	Cluster 2	19	Up	6.3195	2.65981	2.32e-06	3.63745	0.00253475	0.274918	0.757576	22	7	24.7273	22	0.760232	CENPH	17988	0.155517	cyto	cellular component biogenesis; cellular component organization; nucleosome organization; chromatin remodeling; cellular aromatic compound metabolic process; histone exchange; DNA metabolic process; single-organism process; cellular metabolic process; organic substance metabolic process; metabolic process; DNA packaging; nucleosome assembly; heterocycle metabolic process; DNA replication-independe…	intracellular organelle; intracellular non-membrane-bounded organelle; condensed chromosome, centromeric region; cytoplasm; intracellular organelle part; nuclear lumen; macromolecular complex; intracellular part; cytosol; cell; organelle part; condensed chromosome kinetochore; non-membrane-bounded organelle; chromosomal part; membrane-enclosed lumen; intracellular membrane-bounded organelle; cond…	binding; kinetochore binding;	K11500					CEN complex; CENP-A NAC-CAD complex; CENP-A nucleosome associated complex;
RCC2	Q9P258	Cluster 2	19	Up	1.63332	0.707806	0.00550378	3.80411	0	0.262873	1	19	8	26.8421	19	0.745081	RCC2	0	0.19037	nucl	cell cycle phase; mitotic prometaphase; single-organism cellular process; single-organism process; cell division; cell cycle process; cellular process; cell cycle;	intracellular organelle; microtubule; intracellular non-membrane-bounded organelle; cytoskeletal part; cytoplasm; intracellular organelle part; nuclear lumen; macromolecular complex; intracellular part; nucleolus; cytosol; cell; spindle; organelle part; chromosomal part; non-membrane-bounded organelle; membrane-enclosed lumen; intracellular membrane-bounded organelle; cytoskeleton; organelle; nuc…					IPR009091;	Regulator of chromosome condensation 1/beta-lactamase-inhibitor protein II;
KNTC1	P50748	Cluster 2	19	Up	3.66378	1.87333	0.000249028	3.43182	0.00161371	0.291391	0.852381	21	8	27.6667	21	0.778926	KNTC1	42002	0.152855	nucl	cellular component biogenesis; regulation of cellular process; cellular component organization; regulation of mitotic cell cycle; negative regulation of cell cycle phase transition; single-organism process; negative regulation of biological process; negative regulation of cellular process; regulation of cell cycle process; regulation of nuclear division; cellular component assembly; negative regu…	microtubule; cytoplasm; macromolecular complex; intracellular part; cell; organelle part; condensed chromosome kinetochore; non-membrane-bounded organelle; chromosomal part; cytoskeleton; condensed chromosome; microtubule cytoskeleton; cell part; intracellular; chromosome; kinetochore microtubule; membrane-bounded organelle; kinetochore; intracellular organelle; spindle pole; intracellular non-me…		K11577			IPR017986; IPR019527;	RZZ complex, subunit KNTC1/ROD, C-terminal; WD40-repeat-containing domain;
CLASP1	Q7Z460	Cluster 2	19	Up	1.93636	0.953346	0.00468498	3.36472	0.015591	0.297202	0.485057	30	8	23.2333	30	0.785026	CLASP1	244638	0.11734	nucl	regulation of biological quality; negative regulation of microtubule polymerization or depolymerization; microtubule anchoring; negative regulation of cellular component organization; mitosis; cellular developmental process; neuron development; neurogenesis; cellular component morphogenesis; single-organism process; regulation of microtubule polymerization or depolymerization; establishment of lo…	microtubule; cell cortex; microtubule organizing center part; cytoplasmic microtubule; cell periphery; cytoplasm; cortical cytoskeleton; macromolecular complex; intracellular part; cell; condensed chromosome kinetochore; organelle part; chromosomal part; non-membrane-bounded organelle; condensed chromosome; cytoskeleton; microtubule organizing center; microtubule cytoskeleton; intracellular; cell…	cytoskeletal protein binding; microtubule binding; binding; kinetochore binding; tubulin binding; protein binding; microtubule plus-end binding;	K16578			IPR011989; IPR024395; IPR016024;	Armadillo-type fold; CLASP N-terminal domain; Armadillo-like helical;
KIF2C	Q99661	Cluster 2	19	Up	1.78889	0.839064	0.0366778	3.80303	0.0021645	0.262948	0.9	20	8	25.5	20	0.745179	KIF2C	27502	0.181786	nucl	regulation of cellular process; cellular component organization; single-multicellular organism process; blood coagulation; regulation of biological quality; microtubule depolymerization; microtubule polymerization or depolymerization; single-organism process; establishment or maintenance of microtubule cytoskeleton polarity; response to stimulus; hemostasis; protein complex disassembly; response …	microtubule; cytoplasm; macromolecular complex; intracellular part; cell; condensed chromosome kinetochore; organelle part; chromosomal part; non-membrane-bounded organelle; cytoskeleton; condensed chromosome; microtubule cytoskeleton; intracellular; cell part; chromosome; membrane-bounded organelle; kinetochore; intracellular organelle; intracellular non-membrane-bounded organelle; condensed chr…	motor activity; nucleoside phosphate binding; hydrolase activity, acting on acid anhydrides; protein binding; hydrolase activity; organic cyclic compound binding; heterocyclic compound binding; cytoskeletal protein binding; pyrophosphatase activity; catalytic activity; ribonucleotide binding; microtubule binding; binding; purine ribonucleoside binding; anion binding; adenyl ribonucleotide binding…	K10393			IPR027417; IPR001752;	Kinesin, motor domain; P-loop containing nucleoside triphosphate hydrolase;
PDS5A	Q29RF7	Cluster 2	19	Up	1.60465	0.68226	0.00837648	3.77922	0.00092143	0.264605	0.9	20	8	25.75	20	0.747344	PDS5A	9468	0.177241	cyto	regulation of cellular process; cellular component organization; regulation of DNA replication; regulation of macromolecule metabolic process; regulation of nucleobase-containing compound metabolic process; mitosis; organelle fission; single-organism process; negative regulation of biological process; negative regulation of cellular metabolic process; negative regulation of cellular process; regu…	membrane; intracellular organelle; intracellular non-membrane-bounded organelle; cell periphery; intracellular organelle part; intracellular part; cell; organelle part; plasma membrane; chromosomal part; non-membrane-bounded organelle; organelle; intracellular membrane-bounded organelle; nucleus; chromatin; intracellular; cell part; chromosome; membrane-bounded organelle;		K11267			IPR011989; IPR016024;	Armadillo-type fold; Armadillo-like helical;	CDCA5-PDS5A-RAD21-SMC1A-PDS5B-SMC3 complex; Sororin-cohesin complex;
TAOK1	Q7L7X3	Cluster 2	19	Down	0.503466	-0.990034	0.000317916	3.60823	0.0101069	0.277145	0.74026	22	8	24	22	0.762889	TAOK1	83172	0.153959	nucl	positive regulation of JNK cascade; regulation of stress-activated MAPK cascade; regulation of signaling; single-organism process; cellular metabolic process; metabolic process; regulation of stress-activated protein kinase signaling cascade; regulation of cell communication; DNA damage checkpoint; positive regulation of stress-activated protein kinase signaling cascade; apoptotic process; cell c…	cell part; intracellular; cytoplasm; intracellular part; cytosol; cell; cytoplasmic part;	ATP binding; nucleoside phosphate binding; phosphotransferase activity, alcohol group as acceptor; nucleoside binding; ion binding; protein kinase activity; nucleotide binding; organic cyclic compound binding; heterocyclic compound binding; ribonucleoside binding; kinase activity; catalytic activity; ribonucleotide binding; binding; purine ribonucleoside binding; protein serine/threonine kinase a…	K04429	TAO; thousand and one amino acid protein kinase [EC:2.7.11.1]	hsa04010 MAPK signaling pathway - Homo sapiens (human);	IPR000719; IPR002290; IPR011009;	Protein kinase domain; Protein kinase-like domain; Serine/threonine- /dual specificity protein kinase, catalytic domain;
NUDC	Q9Y266	Cluster 2	19	Up	2.25878	1.17555	0.000368877	3.80411	0	0.262873	1	19	8	26.8421	19	0.745081	NUDC	0	0.19037	cyto	developmental process; cell cycle phase; single-multicellular organism process; cytokinesis; mitotic prometaphase; single-organism cellular process; single-organism process; cell proliferation; multicellular organismal development; cell cycle process; cell division; multicellular organismal process; cellular process; cell cycle;	intracellular organelle; microtubule; intracellular non-membrane-bounded organelle; cytoskeletal part; intracellular organelle part; cytoplasm; nuclear lumen; macromolecular complex; intracellular part; cytosol; cell; organelle part; non-membrane-bounded organelle; membrane-enclosed lumen; intracellular membrane-bounded organelle; cytoskeleton; organelle; nucleus; nucleoplasm; intracellular organ…					IPR007052; IPR025934; IPR008978;	NudC N-terminal domain; HSP20-like chaperone; CS domain;
EXOSC9	Q06265	Cluster 20	4	Down	0.625932	-0.675923	0.0181987	4.40152	0.0016353	0.227194	0.464286	8	8	6.125	8	0.690771	EXOSC9	40598	0.266304	cyto	cellular component biogenesis; ribonucleoprotein complex biogenesis; cellular metabolic process; positive regulation of growth; regulation of cell growth; nuclear polyadenylation-dependent ncRNA catabolic process; metabolic process; rRNA catabolic process; RNA surveillance; rRNA processing; organic cyclic compound catabolic process; macromolecule metabolic process; polyadenylation-dependent RNA c…	intracellular organelle; intracellular non-membrane-bounded organelle; nuclear exosome (RNase complex); intracellular organelle part; cytoplasm; macromolecular complex; nuclear lumen; intracellular part; nucleolus; cytosol; cell; organelle part; non-membrane-bounded organelle; intracellular membrane-bounded organelle; membrane-enclosed lumen; organelle; nucleus; intracellular organelle lumen; int…	RNA binding; AU-rich element binding; 3'-5'-exoribonuclease activity; exoribonuclease activity, producing 5'-phosphomonoesters; 3'-5' exonuclease activity; hydrolase activity; exonuclease activity, active with either ribo- or deoxyribonucleic acids and producing 5'-phosphomonoesters; heterocyclic compound binding; organic cyclic compound binding; catalytic activity; exoribonuclease activity; bind…	K03678	RRP45; exosome complex component RRP45	hsa03018 RNA degradation - Homo sapiens (human);	IPR015847; IPR001247; IPR020568;	Ribosomal protein S5 domain 2-type fold; Exoribonuclease, phosphorolytic domain 2; Exoribonuclease, phosphorolytic domain 1;	Exosome;
EXOSC10	Q01780	Cluster 20	4	Up	1.64266	0.716033	0.0066718	4.38528	0.00133677	0.228036	0.533333	6	8	13.1667	6	0.692247	EXOSC10	39468	0.22807	nucl	cellular component biogenesis; ribonucleoprotein complex biogenesis; nuclear retention of pre-mRNA at the site of transcription; single-organism process; maturation of 5.8S rRNA; cellular metabolic process; nuclear polyadenylation-dependent ncRNA catabolic process; metabolic process; rRNA catabolic process; RNA surveillance; nuclear-transcribed mRNA catabolic process, nonsense-mediated decay; CUT…	intracellular organelle; intracellular non-membrane-bounded organelle; nuclear exosome (RNase complex); intracellular organelle part; cytoplasm; nuclear lumen; macromolecular complex; intracellular part; nucleolus; cell; organelle part; chromosomal part; non-membrane-bounded organelle; intracellular membrane-bounded organelle; membrane-enclosed lumen; organelle; nucleus; intracellular organelle l…	RNA binding; nucleoside phosphate binding; 3'-5' exonuclease activity; hydrolase activity; nucleotide binding; heterocyclic compound binding; organic cyclic compound binding; catalytic activity; exoribonuclease activity; binding; nuclease activity; hydrolase activity, acting on ester bonds; nucleic acid binding; exonuclease activity; ribonuclease activity; small molecule binding;	K12591	RRP6; exosome complex exonuclease RRP6 [EC:3.1.13.-]	hsa03018 RNA degradation - Homo sapiens (human);	IPR012588; IPR010997; IPR012337; IPR002562; IPR002121;	3'-5' exonuclease domain; HRDC-like; HRDC domain; Ribonuclease H-like domain; Exosome-associated factor Rrp6, N-terminal;	Exosome; mRNA decay complex;
EXOSC8	Q96B26	Cluster 20	4	Up	1.61626	0.692662	9.08e-05	4.40152	0.0016353	0.227194	0.464286	8	8	6.125	8	0.690771	EXOSC8	40598	0.266304	cyto	cellular component biogenesis; ribonucleoprotein complex biogenesis; cellular aromatic compound metabolic process; cellular metabolic process; organic substance metabolic process; cellular nitrogen compound catabolic process; metabolic process; heterocycle metabolic process; nucleobase-containing compound metabolic process; rRNA processing; organic cyclic compound catabolic process; cellular cata…	intracellular organelle; intracellular non-membrane-bounded organelle; intracellular organelle part; cytoplasm; nuclear lumen; macromolecular complex; intracellular part; nucleolus; cytosol; cell; organelle part; non-membrane-bounded organelle; membrane-enclosed lumen; intracellular membrane-bounded organelle; organelle; nucleus; intracellular organelle lumen; intracellular; cell part; membrane-b…	organic cyclic compound binding; heterocyclic compound binding; RNA binding; AU-rich element binding; binding; nucleic acid binding;	K12586	RRP43; exosome complex component RRP43	hsa03018 RNA degradation - Homo sapiens (human);	IPR015847; IPR001247; IPR020568; IPR027408;	PNPase/RNase PH domain; Ribosomal protein S5 domain 2-type fold; Exoribonuclease, phosphorolytic domain 2; Exoribonuclease, phosphorolytic domain 1;	Exosome;
MPHOSPH6	Q99547	Cluster 20	4	Up	2.38443	1.25364	0.00184537	4.65801	0	0.214684	1	4	8	8.25	4	0.667454	MPHOSPH6	0	0.515625	nucl	cellular component biogenesis; ribonucleoprotein complex biogenesis; cellular aromatic compound metabolic process; single-organism process; maturation of 5.8S rRNA; cellular metabolic process; organic substance metabolic process; metabolic process; heterocycle metabolic process; nucleobase-containing compound metabolic process; rRNA processing; cellular nitrogen compound metabolic process; macrom…	intracellular organelle; intracellular non-membrane-bounded organelle; intracellular organelle part; cytoplasm; nuclear lumen; macromolecular complex; intracellular part; nucleolus; cell; organelle part; non-membrane-bounded organelle; membrane-enclosed lumen; intracellular membrane-bounded organelle; organelle; nucleus; intracellular organelle lumen; intracellular; cell part; membrane-bounded or…	organic cyclic compound binding; heterocyclic compound binding; RNA binding; binding; nucleic acid binding;	K12593	MPHOSPH6; M-phase phosphoprotein 6, animal type	hsa03018 RNA degradation - Homo sapiens (human);
PARN	O95453	Cluster 20	5	Up	1.58976	0.668805	0.00127854	3.9697	0.00267737	0.251908	0.52381	7	7	48.4286	7	0.730028	PARN	92556	0.520737	cyto	RNA 3'-end processing; reproduction; cellular aromatic compound metabolic process; mRNA 3'-end processing; reproductive process; female gamete generation; single-organism process; RNA modification; cellular metabolic process; organic substance metabolic process; cellular nitrogen compound catabolic process; metabolic process; heterocycle metabolic process; nuclear-transcribed mRNA catabolic proce…	intracellular organelle; intracellular non-membrane-bounded organelle; intracellular organelle part; cytoplasm; nuclear lumen; intracellular part; nucleolus; cytosol; cell; organelle part; non-membrane-bounded organelle; membrane-enclosed lumen; intracellular membrane-bounded organelle; organelle; nucleus; intracellular organelle lumen; intracellular; cell part; membrane-bounded organelle; organe…	RNA binding; nucleoside phosphate binding; 3'-5'-exoribonuclease activity; mRNA 3'-UTR binding; ion binding; exoribonuclease activity, producing 5'-phosphomonoesters; 3'-5' exonuclease activity; hydrolase activity; nucleotide binding; exonuclease activity, active with either ribo- or deoxyribonucleic acids and producing 5'-phosphomonoesters; heterocyclic compound binding; organic cyclic compound …	K01148	PARN; poly(A)-specific ribonuclease [EC:3.1.13.4]	hsa03018 RNA degradation - Homo sapiens (human);	IPR014789; IPR012337; IPR012677; IPR001374;	Nucleotide-binding, alpha-beta plait; Single-stranded nucleic acid binding R3H; Ribonuclease H-like domain; Poly(A)-specific ribonuclease, RNA-binding;	mRNA decay complex;
PNPT1	Q8TCS8	Cluster 20	4	Up	1.56643	0.647481	0.0316196	3.78139	0.00675964	0.264453	0.254545	11	7	12.6364	11	0.747147	PNPT1	45114	0.136364	mito	RNA transport; cellular component biogenesis; rRNA transport; regulation of cell aging; cellular component morphogenesis; mitochondrial RNA localization; cellular metabolic process; cellular response to cytokine stimulus; regulation of mitochondrial RNA catabolic process; metabolic process; nucleobase-containing compound transport; macromolecular complex assembly; macromolecule metabolic process;…	membrane; intracellular organelle; mitochondrial part; cell periphery; organelle envelope; cytoplasm; intracellular organelle part; macromolecular complex; intracellular part; cytoplasmic exosome (RNase complex); cell; organelle part; mitochondrion; plasma membrane; membrane-enclosed lumen; mitochondrial envelope; intracellular membrane-bounded organelle; mitochondrial degradosome; organelle; org…	RNA binding; 3'-5'-exoribonuclease activity; exoribonuclease activity, producing 5'-phosphomonoesters; 3'-5' exonuclease activity; hydrolase activity; poly-purine tract binding; single-stranded RNA binding; exonuclease activity, active with either ribo- or deoxyribonucleic acids and producing 5'-phosphomonoesters; heterocyclic compound binding; organic cyclic compound binding; poly-pyrimidine tra…	K00962	pnp; polyribonucleotide nucleotidyltransferase [EC:2.7.7.8]	hsa03018 RNA degradation - Homo sapiens (human); hsa00230 Purine metabolism - Homo sapiens (human); hsa00240 Pyrimidine metabolism - Homo sapiens (human);	IPR015847; IPR012340; IPR003029; IPR015848; IPR027408; IPR004087; IPR004088; IPR022967; IPR001247; IPR020568;	Ribosomal protein S1, RNA-binding domain; K Homology domain; Nucleic acid-binding, OB-fold; K Homology domain, type 1; Exoribonuclease, phosphorolytic domain 2; Exoribonuclease, phosphorolytic domain 1; Polyribonucleotide nucleotidyltransferase, RNA-binding domain; PNPase/RNase PH domain; Ribosomal protein S5 domain 2-type fold; RNA-binding domain, S1;
GALT	P07902	Cluster 21	3	Down	0.428073	-1.22407	0.00366917	5.33983	0.00107796	0.187272	0.5	4	9	5.5	4	0.60547	GALT	9252	0.583333	cyto_nucl	monosaccharide catabolic process; cellular aromatic compound metabolic process; organophosphate catabolic process; nucleotide metabolic process; cellular metabolic process; UDP-glucose catabolic process; phosphate-containing compound metabolic process; organic substance metabolic process; cellular nitrogen compound catabolic process; UDP-glucose metabolic process; metabolic process; nucleoside ph…	organelle; intracellular membrane-bounded organelle; intracellular organelle; cell part; intracellular; cytoplasm; intracellular part; membrane-bounded organelle; Golgi apparatus; cytosol; cell; cytoplasmic part;	UDP-glucose:hexose-1-phosphate uridylyltransferase activity; transition metal ion binding; nucleotidyltransferase activity; catalytic activity; binding; ion binding; metal ion binding; cation binding; zinc ion binding; uridylyltransferase activity; transferase activity; transferase activity, transferring phosphorus-containing groups;	K00965	galT; UDPglucose--hexose-1-phosphate uridylyltransferase [EC:2.7.7.12]	hsa04917 Prolactin signaling pathway - Homo sapiens (human); hsa01100 Metabolic pathways - Homo sapiens (human); hsa00052 Galactose metabolism - Homo sapiens (human); hsa00520 Amino sugar and nucleotide sugar metabolism - Homo sapiens (human);	IPR005849; IPR011146; IPR005850;	Galactose-1-phosphate uridyl transferase, N-terminal; HIT-like domain; Galactose-1-phosphate uridyl transferase, C-terminal;
UGP2	Q16851	Cluster 21	2.4	Down	0.610719	-0.711419	0.0353035	5.33658	0.00108698	0.187386	0.533333	6	9	5	6	0.605765	UGP2	9276	0.454545	cyto	nucleotide-sugar biosynthetic process; organic acid biosynthetic process; UDP-glucuronate metabolic process; nucleotide metabolic process; single-organism process; biosynthetic process; cellular metabolic process; phosphate-containing compound metabolic process; cellular polysaccharide metabolic process; glucose metabolic process; metabolic process; carbohydrate derivative biosynthetic process; g…	cell part; intracellular; cytoplasm; intracellular part; cytosol; cell; cytoplasmic part;	nucleotidyltransferase activity; UTP:glucose-1-phosphate uridylyltransferase activity; catalytic activity; binding; ion binding; cation binding; metal ion binding; UTP-monosaccharide-1-phosphate uridylyltransferase activity; uridylyltransferase activity; transferase activity; transferase activity, transferring phosphorus-containing groups;	K00963	UGP2; UTP--glucose-1-phosphate uridylyltransferase [EC:2.7.7.9]	hsa00040 Pentose and glucuronate interconversions - Homo sapiens (human); hsa01100 Metabolic pathways - Homo sapiens (human); hsa00500 Starch and sucrose metabolism - Homo sapiens (human); hsa00052 Galactose metabolism - Homo sapiens (human); hsa00520 Amino sugar and nucleotide sugar metabolism - Homo sapiens (human);
PGM2	Q96G03	Cluster 21	2.4	Down	0.490299	-1.02827	0.0220015	5.33117	4.327e-05	0.187576	0.533333	6	9	5.5	6	0.606257	PGM2	122	0.392857	nucl	carbohydrate biosynthetic process; polysaccharide biosynthetic process; organophosphate catabolic process; cellular carbohydrate catabolic process; glucan metabolic process; biosynthetic process; energy reserve metabolic process; cellular metabolic process; cellular polysaccharide metabolic process; phosphate-containing compound metabolic process; deoxyribose phosphate catabolic process; organic …	cell part; intracellular; cytoplasm; intracellular part; cytosol; cell; cytoplasmic part;	magnesium ion binding; isomerase activity; catalytic activity; phosphoglucomutase activity; binding; intramolecular transferase activity, phosphotransferases; ion binding; metal ion binding; cation binding; phosphopentomutase activity; intramolecular transferase activity;	K15779	PGM2; phosphoglucomutase / phosphopentomutase [EC:5.4.2.2 5.4.2.7]	hsa00230 Purine metabolism - Homo sapiens (human); hsa01100 Metabolic pathways - Homo sapiens (human); hsa00500 Starch and sucrose metabolism - Homo sapiens (human); hsa00030 Pentose phosphate pathway - Homo sapiens (human); hsa00052 Galactose metabolism - Homo sapiens (human); hsa00520 Amino sugar and nucleotide sugar metabolism - Homo sapiens (human); hsa00010 Glycolysis / Gluconeogenesis - Hom…	IPR005846; IPR005843; IPR005845; IPR016055; IPR005844;	Alpha-D-phosphohexomutase, alpha/beta/alpha domain II; Alpha-D-phosphohexomutase, alpha/beta/alpha domain I; Alpha-D-phosphohexomutase, alpha/beta/alpha domain III; Alpha-D-phosphohexomutase, C-terminal; Alpha-D-phosphohexomutase, alpha/beta/alpha I/II/III;
PGM1	P36871	Cluster 21	2.4	Down	0.623309	-0.68198	0.0102957	4.34632	0.0320467	0.23008	0.285714	8	8	4.75	8	0.695789	PGM1	175274	0.28125	cyto	monosaccharide catabolic process; carbohydrate biosynthetic process; glycolysis; hexose biosynthetic process; polysaccharide biosynthetic process; cellular carbohydrate catabolic process; glucan metabolic process; monosaccharide biosynthetic process; biosynthetic process; energy reserve metabolic process; cellular metabolic process; cellular polysaccharide metabolic process; organic substance met…	organelle; cytoskeleton; intracellular organelle; intracellular non-membrane-bounded organelle; cell part; intracellular; cytoplasm; intracellular part; cytosol; cell; actin cytoskeleton; cytoplasmic part; non-membrane-bounded organelle;	magnesium ion binding; isomerase activity; catalytic activity; phosphoglucomutase activity; binding; intramolecular transferase activity, phosphotransferases; ion binding; metal ion binding; cation binding; intramolecular transferase activity;	K01835	pgm; phosphoglucomutase [EC:5.4.2.2]	hsa00230 Purine metabolism - Homo sapiens (human); hsa01100 Metabolic pathways - Homo sapiens (human); hsa00500 Starch and sucrose metabolism - Homo sapiens (human); hsa00030 Pentose phosphate pathway - Homo sapiens (human); hsa00052 Galactose metabolism - Homo sapiens (human); hsa00520 Amino sugar and nucleotide sugar metabolism - Homo sapiens (human); hsa00010 Glycolysis / Gluconeogenesis - Hom…	IPR005846; IPR005843; IPR005845; IPR016055; IPR005844;	Alpha-D-phosphohexomutase, alpha/beta/alpha domain II; Alpha-D-phosphohexomutase, alpha/beta/alpha domain I; Alpha-D-phosphohexomutase, alpha/beta/alpha domain III; Alpha-D-phosphohexomutase, C-terminal; Alpha-D-phosphohexomutase, alpha/beta/alpha I/II/III;
PYGL	P06737	Cluster 21	3	Down	0.242424	-2.04439	2.31e-05	5.33983	0.00107924	0.187272	0.5	4	9	5.75	4	0.60547	PYGL	9266	0.611111	cyto	regulation of biological quality; cellular carbohydrate catabolic process; glucan metabolic process; glucose homeostasis; biosynthetic process; energy reserve metabolic process; 5-phosphoribose 1-diphosphate biosynthetic process; 5-phosphoribose 1-diphosphate metabolic process; cellular metabolic process; cellular polysaccharide metabolic process; phosphate-containing compound metabolic process; …	membrane; cell periphery; cell part; intracellular; cytoplasm; intracellular part; cytosol; cell; plasma membrane; cytoplasmic part;	nucleoside phosphate binding; protein dimerization activity; protein binding; monosaccharide binding; pyridoxal phosphate binding; steroid binding; organic cyclic compound binding; heterocyclic compound binding; nucleobase binding; identical protein binding; carboxylic acid binding; AMP binding; catalytic activity; ribonucleotide binding; binding; purine ribonucleoside binding; lipid binding; cat…	K00688	E2.4.1.1; starch phosphorylase [EC:2.4.1.1]	hsa01100 Metabolic pathways - Homo sapiens (human); hsa00500 Starch and sucrose metabolism - Homo sapiens (human); hsa04910 Insulin signaling pathway - Homo sapiens (human);
PYGB	P11216	Cluster 21	3	Down	0.491951	-1.02341	2.17e-05	5.33874	0.00215563	0.18731	0.5	5	9	5.2	5	0.605569	PYGB	18514	0.52	cyto	cellular carbohydrate catabolic process; glucan metabolic process; energy reserve metabolic process; cellular metabolic process; cellular polysaccharide metabolic process; organic substance metabolic process; glucose metabolic process; glycogen catabolic process; metabolic process; generation of precursor metabolites and energy; cellular carbohydrate metabolic process; polysaccharide metabolic pr…	intracellular part; cell; cell part; intracellular; cytoplasm;	transferase activity, transferring hexosyl groups; catalytic activity; binding; ion binding; phosphorylase activity; transferase activity, transferring glycosyl groups; anion binding; cofactor binding; transferase activity; pyridoxal phosphate binding; glycogen phosphorylase activity;	K00688	E2.4.1.1; starch phosphorylase [EC:2.4.1.1]	hsa01100 Metabolic pathways - Homo sapiens (human); hsa00500 Starch and sucrose metabolism - Homo sapiens (human); hsa04910 Insulin signaling pathway - Homo sapiens (human);
POLD1	P28340	Cluster 22	5.06667	Up	2.65347	1.40788	3.34e-05	3.97078	0.00468838	0.25184	0.304094	19	7	11	19	0.729929	POLD1	40996	0.180328	nucl	regulation of biological quality; nucleotide-excision repair; maintenance of fidelity involved in DNA-dependent DNA replication; single-organism process; telomere maintenance via telomere lengthening; biosynthetic process; cellular metabolic process; metabolic process; nuclear cell cycle DNA replication; S phase of mitotic cell cycle; organic cyclic compound catabolic process; response to radiati…	nuclear replisome; macromolecular complex; intracellular part; cell; organelle part; chromosomal part; non-membrane-bounded organelle; membrane-enclosed lumen; nucleoplasm; intracellular organelle lumen; nuclear chromosome part; intracellular; cell part; chromosome; replisome; membrane-bounded organelle; protein-DNA complex; organelle lumen; replication fork; intracellular organelle; intracellula…	DNA binding; nucleoside phosphate binding; ion binding; 3'-5' exonuclease activity; hydrolase activity; nucleotide binding; chromatin binding; 4 iron, 4 sulfur cluster binding; heterocyclic compound binding; organic cyclic compound binding; nucleotidyltransferase activity; catalytic activity; iron-sulfur cluster binding; binding; nuclease activity; hydrolase activity, acting on ester bonds; nucle…	K02327	POLD1; DNA polymerase delta subunit 1 [EC:2.7.7.7]	hsa03430 Mismatch repair - Homo sapiens (human); hsa01100 Metabolic pathways - Homo sapiens (human); hsa03420 Nucleotide excision repair - Homo sapiens (human); hsa03030 DNA replication - Homo sapiens (human); hsa00230 Purine metabolism - Homo sapiens (human); hsa05166 HTLV-I infection - Homo sapiens (human); hsa00240 Pyrimidine metabolism - Homo sapiens (human); hsa03440 Homologous recombination…	IPR023211; IPR006133; IPR012337; IPR025687; IPR006134;	DNA-directed DNA polymerase, family B, multifunctional domain; C4-type zinc-finger of DNA polymerase delta; DNA-directed DNA polymerase, family B, exonuclease domain; Ribonuclease H-like domain; DNA polymerase, palm domain;	DNA synthesome complex; RC complex during S-phase of cell cycle; DNA synthesome core complex; PCNA-DNA polymerase delta complex; RC complex during G2/M-phase of cell cycle;
POLD2	P49005	Cluster 22	5.06667	Up	1.57853	0.658582	0.00478605	4.03896	0.00011065	0.247588	0.733333	10	7	15.8	10	0.723731	POLD2	2144	0.287273	mito	cellular component organization; cellular response to stress; regulation of biological quality; S phase; DNA replication; transcription-coupled nucleotide-excision repair; cellular aromatic compound metabolic process; DNA metabolic process; nucleotide-excision repair; single-organism process; telomere maintenance via telomere lengthening; biosynthetic process; response to stimulus; cellular metab…	intracellular organelle; intracellular organelle part; nuclear lumen; intracellular part; cell; organelle part; organelle; intracellular membrane-bounded organelle; membrane-enclosed lumen; nucleoplasm; nucleus; intracellular organelle lumen; cell part; intracellular; membrane-bounded organelle; organelle lumen; nuclear part;	organic cyclic compound binding; heterocyclic compound binding; DNA binding; nucleotidyltransferase activity; catalytic activity; binding; nucleic acid binding; DNA polymerase activity; DNA-directed DNA polymerase activity; transferase activity; transferase activity, transferring phosphorus-containing groups;	K02328	POLD2; DNA polymerase delta subunit 2	hsa03430 Mismatch repair - Homo sapiens (human); hsa01100 Metabolic pathways - Homo sapiens (human); hsa03420 Nucleotide excision repair - Homo sapiens (human); hsa03030 DNA replication - Homo sapiens (human); hsa00230 Purine metabolism - Homo sapiens (human); hsa05166 HTLV-I infection - Homo sapiens (human); hsa00240 Pyrimidine metabolism - Homo sapiens (human); hsa03440 Homologous recombination…	IPR007185;	DNA polymerase alpha/epsilon, subunit B;	DNA synthesome complex; DNA synthesome core complex; PCNA-DNA polymerase delta complex;
CBL	P22681	Cluster 22	5.87143	Down	0.600153	-0.736598	0.0109587	3.49026	0.00718969	0.286512	0.352688	31	8	24.9677	31	0.773613	CBL	143562	0.152978	nucl	regulation of vesicle-mediated transport; single organism signaling; regulation of cell death; negative regulation of signal transduction; cell surface receptor signaling pathway; negative regulation of ERBB signaling pathway; regulation of signaling; single-organism process; cellular response to growth factor stimulus; fibroblast growth factor receptor signaling pathway; positive regulation of c…	intracellular organelle; membrane; cell periphery; cytoplasm; macromolecular complex; caveola; intracellular part; cytosol; cell; plasma membrane; organelle; intracellular membrane-bounded organelle; nucleus; plasma membrane part; intracellular; cell part; membrane part; membrane raft; membrane-bounded organelle; protein complex; flotillin complex; cytoplasmic part;	small conjugating protein ligase activity; ligase activity; ion binding; zinc ion binding; acid-amino acid ligase activity; signal transducer activity; sequence-specific DNA binding transcription factor activity; ligase activity, forming carbon-nitrogen bonds; molecular transducer activity; transition metal ion binding; catalytic activity; binding; nucleic acid binding transcription factor activi…	K04707	CBL; E3 ubiquitin-protein ligase CBL [EC:6.3.2.19]	hsa05100 Bacterial invasion of epithelial cells - Homo sapiens (human); hsa05200 Pathways in cancer - Homo sapiens (human); hsa05220 Chronic myeloid leukemia - Homo sapiens (human); hsa04910 Insulin signaling pathway - Homo sapiens (human); hsa05162 Measles - Homo sapiens (human); hsa05205 Proteoglycans in cancer - Homo sapiens (human); hsa04144 Endocytosis - Homo sapiens (human); hsa04660 T cell…	IPR024159; IPR000449; IPR001841; IPR011992; IPR014742; IPR015940; IPR000980; IPR018957; IPR013083; IPR014741; IPR003153; IPR009060;	Adaptor protein Cbl, N-terminal helical; Adaptor protein Cbl, SH2-like; Ubiquitin-associated/translation elongation factor EF1B, N-terminal, eukaryote; Zinc finger, RING-type; EF-hand domain pair; UBA-like; Adaptor protein Cbl, EF hand-like; Adaptor protein Cbl, PTB domain; SH2 domain; Zinc finger, C3HC4 RING-type; Ubiquitin-associated domain/translation elongation factor EF-Ts, N-terminal; Zinc …	CIN85-c-CBL complex; PLC-gamma-1-LAT-c-CBL complex, OKT3 stimulated; EGFR-CBL-GRB2 complex; SLP-76-Cbl-Grb2-Shc complex, Fc receptor gamma-R1 stimulated; SH3P2/OSTF1-CBL-SRC complex; CIN85 complex; CIN85-CBL complex; CIN85-CBL-SH3GL2-EGFR complex, EGF stimulated; MET-CIN85-SH3GL3-CBL complex, HGF stimulated; FGFR2-c-Cbl-Lyn-Fyn complex; LAT-PLC-gamma-1-p85-GRB2-CBL-VAV-SLP-76 signaling complex, C…
LIG1	P18858	Cluster 22	5	Up	2.41007	1.26907	0.000403192	3.86039	0.00028379	0.259041	0.619048	7	7	19.8571	7	0.739965	LIG1	5282	0.315193	nucl	regulation of biological quality; DNA ligation; nucleotide-excision repair; single-organism process; telomere maintenance via telomere lengthening; biosynthetic process; cellular metabolic process; metabolic process; nuclear cell cycle DNA replication; S phase of mitotic cell cycle; response to oxidative stress; response to inorganic substance; macromolecule metabolic process; DNA-dependent DNA r…	intracellular organelle; intracellular non-membrane-bounded organelle; intracellular organelle part; cytoplasm; nuclear lumen; intracellular part; cell; organelle part; mitochondrion; non-membrane-bounded organelle; membrane-enclosed lumen; organelle; intracellular membrane-bounded organelle; nucleus; nucleoplasm; intracellular organelle lumen; intracellular; cell part; chromosome; membrane-bound…	DNA binding; ATP binding; DNA ligase (ATP) activity; nucleoside phosphate binding; ligase activity; nucleoside binding; ion binding; ligase activity, forming phosphoric ester bonds; DNA ligase activity; nucleotide binding; organic cyclic compound binding; heterocyclic compound binding; ribonucleoside binding; catalytic activity; ribonucleotide binding; binding; nucleic acid binding; purine ribonu…	K10747	LIG1; DNA ligase 1 [EC:6.5.1.1]	hsa03430 Mismatch repair - Homo sapiens (human); hsa03420 Nucleotide excision repair - Homo sapiens (human); hsa03410 Base excision repair - Homo sapiens (human); hsa03030 DNA replication - Homo sapiens (human);	IPR012340; IPR012308; IPR012310; IPR012309;	Nucleic acid-binding, OB-fold; DNA ligase, ATP-dependent, N-terminal; DNA ligase, ATP-dependent, C-terminal; DNA ligase, ATP-dependent, central;	DNA synthesome complex; RC complex during S-phase of cell cycle; LIG1-9-1-1 complex;
SRC	P12931	Cluster 22	6.12315	Down	0.244163	-2.03409	0.00340488	2.76623	0.119796	0.361502	0.146479	71	7	21.3521	71	0.839433	SRC	1689026	0.0529395	cyto	cellular component biogenesis; single organism signaling; regulation of leukocyte activation; regulation of cell death; gland development; reproductive process; peptidyl-tyrosine modification; response to interleukin-1; cellular metabolic process; branching morphogenesis of an epithelial tube; negative regulation of peptidase activity; progesterone receptor signaling pathway; metabolic process; m…	membrane; organelle membrane; cell periphery; cytoplasm; intracellular part; cell; organelle part; non-membrane-bounded organelle; mitochondrial envelope; cytoskeleton; cell part; membrane part; intracellular; lysosome; organelle inner membrane; endosome; membrane raft; membrane-bounded organelle; mitochondrial inner membrane; lytic vacuole; intracellular organelle; late endosome; mitochondrial p…	nucleoside phosphate binding; phosphotransferase activity, alcohol group as acceptor; receptor binding; protein tyrosine kinase activity; integrin binding; protein binding; protein kinase activity; organic cyclic compound binding; heterocyclic compound binding; heme binding; kinase activity; catalytic activity; ribonucleotide binding; binding; purine ribonucleoside binding; anion binding; adenyl …	K05704	SRC; tyrosine-protein kinase Src [EC:2.7.10.2]	hsa05120 Epithelial cell signaling in Helicobacter pylori infection - Homo sapiens (human); hsa04921 Oxytocin signaling pathway - Homo sapiens (human); hsa05100 Bacterial invasion of epithelial cells - Homo sapiens (human); hsa05152 Tuberculosis - Homo sapiens (human); hsa04015 Rap1 signaling pathway - Homo sapiens (human); hsa04530 Tight junction - Homo sapiens (human); hsa04370 VEGF signaling p…	IPR000980; IPR001452; IPR000719; IPR020635; IPR001245; IPR011009;	Protein kinase domain; SH3 domain; Tyrosine-protein kinase, catalytic domain; SH2 domain; Protein kinase-like domain; Serine-threonine/tyrosine-protein kinase catalytic domain;	Polycystin-1 multiprotein complex; TNFRSF11A-TRAF6-SRC complex; MASH1 promoter-coactivator complex; ITGA2b-ITGB3-CD47-SRC complex; SH3P2/OSTF1-CBL-SRC complex; CNK1-SRC-RAF1 complex; SRC-PRKCD-CDCP1 complex; CAMK2-delta-MASH1 promoter-coactivator complex; p130Cas-ER-alpha-cSrc-kinase- PI3-kinase p85-subunit complex; CAS-SRC-FAK complex;
ARPC5	O15511	Cluster 22	5.78571	Down	0.435166	-1.20036	0.00349314	4.13745	0.00032479	0.241695	0.821429	8	8	15	8	0.714778	ARPC5	6574	0.234375	cyto	regulation of actin filament polymerization; regulation of cellular process; cellular component organization; regulation of biological quality; regulation of actin cytoskeleton organization; single-organism cellular process; regulation of organelle organization; single-organism process; regulation of actin filament-based process; regulation of cellular component biogenesis; regulation of actin fi…	cell leading edge; intracellular organelle; cell projection; intracellular non-membrane-bounded organelle; cytoskeletal part; cytoplasm; intracellular organelle part; macromolecular complex; intracellular part; cell; actin cytoskeleton; organelle part; non-membrane-bounded organelle; organelle; cytoskeleton; Arp2/3 protein complex; cell part; intracellular; lamellipodium; protein complex;	structural constituent of cytoskeleton; structural molecule activity;	K05754	ARPC5; actin related protein 2/3 complex, subunit 5	hsa05100 Bacterial invasion of epithelial cells - Homo sapiens (human); hsa05132 Salmonella infection - Homo sapiens (human); hsa04666 Fc gamma R-mediated phagocytosis - Homo sapiens (human); hsa05130 Pathogenic Escherichia coli infection - Homo sapiens (human); hsa05131 Shigellosis - Homo sapiens (human); hsa04810 Regulation of actin cytoskeleton - Homo sapiens (human);			Arp2/3 protein complex;
ARPC2	O15144	Cluster 22	5.78571	Down	0.619926	-0.689832	0.0400963	4.13528	0.00465145	0.241822	0.511111	10	8	12	10	0.714974	ARPC2	63408	0.190323	cyto	regulation of actin filament polymerization; regulation of cellular process; cellular component organization; regulation of biological quality; positive regulation of protein polymerization; regulation of actin cytoskeleton organization; positive regulation of cell morphogenesis involved in differentiation; single-organism process; regulation of cellular component biogenesis; regulation of actin …	membrane; cell periphery; cell junction; cytoplasm; macromolecular complex; intracellular part; cell; organelle part; non-membrane-bounded organelle; cytoskeleton; Arp2/3 protein complex; focal adhesion; cell part; intracellular; adherens junction; endosome; cell-substrate junction; membrane-bounded organelle; cell-substrate adherens junction; intracellular organelle; cell leading edge; cell proj…	structural constituent of cytoskeleton; structural molecule activity;	K05758	ARPC2; actin related protein 2/3 complex, subunit 2	hsa05100 Bacterial invasion of epithelial cells - Homo sapiens (human); hsa05132 Salmonella infection - Homo sapiens (human); hsa04666 Fc gamma R-mediated phagocytosis - Homo sapiens (human); hsa05130 Pathogenic Escherichia coli infection - Homo sapiens (human); hsa05131 Shigellosis - Homo sapiens (human); hsa04810 Regulation of actin cytoskeleton - Homo sapiens (human);			Arp2/3 protein complex;
CTTN	Q14247	Cluster 22	5	Down	0.559584	-0.837573	0.0207386	3.4026	0.00265005	0.293893	0.314286	15	7	26.0667	15	0.781582	CTTN	33690	0.168831	cyto		cell leading edge; intracellular organelle; cell projection; cell cortex; intracellular non-membrane-bounded organelle; cell periphery; cytoplasm; intracellular part; cell; non-membrane-bounded organelle; organelle; cytoskeleton; intracellular; cell part; lamellipodium; ruffle; cytoplasmic part;		K06106	CTTN; cortactin	hsa05100 Bacterial invasion of epithelial cells - Homo sapiens (human); hsa05205 Proteoglycans in cancer - Homo sapiens (human); hsa04530 Tight junction - Homo sapiens (human); hsa05130 Pathogenic Escherichia coli infection - Homo sapiens (human); hsa05131 Shigellosis - Homo sapiens (human);	IPR001452;	SH3 domain;	DDEF1-CTTN-PXN complex; Hip1R-cortactin complex;
PTK2B	Q14289	Cluster 22	5.5641	Down	0.567998	-0.816042	2.17e-05	3.49026	0.00155408	0.286512	0.347826	23	7	25	23	0.773613	PTK2B	49822	0.171233	cyto	cellular component biogenesis; single organism signaling; regulation of stress-activated MAPK cascade; developmental maturation; regulation of cell death; tissue migration; reproductive process; posttranscriptional regulation of gene expression; positive regulation of biosynthetic process; response to organophosphorus; peptidyl-tyrosine modification; cellular metabolic process; regulation of endo…	membrane; cell cortex; cell junction; cell periphery; cytoplasm; growth cone; intracellular part; cell; organelle part; non-membrane-bounded organelle; cytoskeleton; focal adhesion; membrane part; cell part; intracellular; postsynaptic density; lamellipodium; adherens junction; perinuclear region of cytoplasm; neuron projection; cell-substrate junction; membrane raft; membrane-bounded organelle; …	ATP binding; nucleoside phosphate binding; phosphotransferase activity, alcohol group as acceptor; nucleoside binding; ion binding; protein tyrosine kinase activity; protein kinase activity; nucleotide binding; signal transducer activity; organic cyclic compound binding; heterocyclic compound binding; ribonucleoside binding; molecular transducer activity; non-membrane spanning protein tyrosine ki…	K05871	PTK2B; focal adhesion kinase 2 [EC:2.7.10.2]	hsa04670 Leukocyte transendothelial migration - Homo sapiens (human); hsa04650 Natural killer cell mediated cytotoxicity - Homo sapiens (human); hsa04912 GnRH signaling pathway - Homo sapiens (human); hsa05161 Hepatitis B - Homo sapiens (human); hsa04020 Calcium signaling pathway - Homo sapiens (human); hsa04062 Chemokine signaling pathway - Homo sapiens (human);	IPR019748; IPR001245; IPR011009; IPR019749; IPR000719; IPR020635; IPR005189; IPR000299; IPR014352;	Protein kinase-like domain; Serine-threonine/tyrosine-protein kinase catalytic domain; Band 4.1 domain; FERM domain; Protein kinase domain; Tyrosine-protein kinase, catalytic domain; Focal adhesion kinase, targeting (FAT) domain; FERM central domain; FERM/acyl-CoA-binding protein, 3-helical bundle;	ITGAV-ITGB3-PXN-PTK2b complex; ArgBP2a-CBL-PTK2B complex;
POLD3	Q15054	Cluster 22	5.06667	Up	3.2535	1.70199	0.000199658	4.02165	0.0001241	0.248654	0.672727	11	7	16	11	0.725305	POLD3	2384	0.280702	nucl	regulation of biological quality; nucleotide-excision repair; single-organism process; telomere maintenance via telomere lengthening; biosynthetic process; cellular metabolic process; metabolic process; nuclear cell cycle DNA replication; S phase of mitotic cell cycle; macromolecule metabolic process; DNA-dependent DNA replication; DNA recombination; cell cycle phase; mitotic cell cycle; cellular…	nuclear replisome; cytoplasm; macromolecular complex; intracellular part; cell; organelle part; chromosomal part; non-membrane-bounded organelle; membrane-enclosed lumen; nucleoplasm; intracellular organelle lumen; nuclear chromosome part; intracellular; cell part; chromosome; replisome; membrane-bounded organelle; protein-DNA complex; organelle lumen; replication fork; intracellular organelle; i…	DNA polymerase activity; DNA-directed DNA polymerase activity; nucleotidyltransferase activity; catalytic activity; transferase activity; transferase activity, transferring phosphorus-containing groups;	K03504	POLD3; DNA polymerase delta subunit 3	hsa03430 Mismatch repair - Homo sapiens (human); hsa01100 Metabolic pathways - Homo sapiens (human); hsa03420 Nucleotide excision repair - Homo sapiens (human); hsa03030 DNA replication - Homo sapiens (human); hsa00230 Purine metabolism - Homo sapiens (human); hsa05166 HTLV-I infection - Homo sapiens (human); hsa00240 Pyrimidine metabolism - Homo sapiens (human); hsa03440 Homologous recombination…			DNA synthesome complex; DNA synthesome core complex; PCNA-DNA polymerase delta complex;
FGA	P02671	Cluster 22	6	Down	0.295256	-1.75996	0.000358443	3.72294	0.00079616	0.268605	0.361905	15	7	17.8667	15	0.75246	FGA	7690	0.159524	extr	regulation of cellular process; single organism signaling; cellular component biogenesis; cellular component organization; single-multicellular organism process; blood coagulation; regulation of biological quality; platelet degranulation; single-organism process; response to stimulus; hemostasis; establishment of localization; response to wounding; signal transduction; establishment of localizati…	secretory granule lumen; membrane; extracellular region part; extracellular space; external side of plasma membrane; cell cortex; cytoplasmic vesicle; membrane-bounded vesicle; cell periphery; cytoplasmic membrane-bounded vesicle; vesicle; cytoplasm; cytoplasmic vesicle part; macromolecular complex; intracellular part; cell; organelle part; membrane-enclosed lumen; vesicle lumen; intracellular; c…		K03903	FGA; fibrinogen alpha chain	hsa04611 Platelet activation - Homo sapiens (human); hsa04610 Complement and coagulation cascades - Homo sapiens (human);	IPR002181; IPR012290; IPR021996; IPR014716; IPR014715;	Fibrinogen, alpha/beta/gamma chain, C-terminal globular domain; Fibrinogen, alpha/beta/gamma chain, coiled coil domain; Fibrinogen, alpha/beta/gamma chain, C-terminal globular, subdomain 1; Fibrinogen, alpha/beta/gamma chain, C-terminal globular, subdomain 2; Fibrinogen alpha C domain;
JUN	P05412	Cluster 22	5	Up	3.17436	1.66647	0.000280695	2.89502	0.0785224	0.345421	0.0879227	46	7	18.1304	46	0.827725	JUN	639910	0.0560856	nucl	single organism signaling; regulation of cell death; positive regulation of biosynthetic process; regulation of neuron apoptotic process; response to organophosphorus; regulation of defense response; response to biotic stimulus; regulation of fibroblast proliferation; angiogenesis; positive regulation of fibroblast proliferation; outflow tract morphogenesis; protein import into nucleus; regulatio…	cytoplasm; macromolecular complex; transcriptional repressor complex; intracellular part; cell; organelle part; chromosomal part; non-membrane-bounded organelle; membrane-enclosed lumen; nucleoplasm; intracellular organelle lumen; nuclear chromosome part; intracellular; cell part; chromosome; nuclear chromatin; membrane-bounded organelle; nucleoplasm part; organelle lumen; intracellular organelle…	Rho GTPase activator activity; sequence-specific DNA binding RNA polymerase II transcription factor activity; enhancer sequence-specific DNA binding; RNA polymerase II core promoter proximal region sequence-specific DNA binding transcription factor activity involved in positive regulation of transcription; RNA polymerase II distal enhancer sequence-specific DNA binding transcription factor activi…	K04448	JUN; transcription factor AP-1	hsa05323 Rheumatoid arthritis - Homo sapiens (human); hsa04662 B cell receptor signaling pathway - Homo sapiens (human); hsa05166 HTLV-I infection - Homo sapiens (human); hsa05164 Influenza A - Homo sapiens (human); hsa05200 Pathways in cancer - Homo sapiens (human); hsa04380 Osteoclast differentiation - Homo sapiens (human); hsa04932 Non-alcoholic fatty liver disease (NAFLD) - Homo sapiens (huma…	IPR004827; IPR005643; IPR008917;	Transcription factor, Skn-1-like, DNA-binding domain; Basic-leucine zipper domain; Jun-like transcription factor;	SMAD3-SMAD4-cJUN complex; ER-alpha-GRIP1-c-Jun complex; SMAD3-SMAD4-cJun-cFos complex; JUN-TCF4-CTNNB1 complex; ERG-JUN-FOS DNA-protein complex; NFAT-JUN-FOS DNA-protein complex; ETS2-FOS-JUN complex; ER-alpha-c-Jun complex;
ARPC3	O15145	Cluster 22	5.78571	Down	0.562103	-0.831093	0.0219018	4.13745	0.00032479	0.241695	0.821429	8	8	15	8	0.714778	ARPC3	6574	0.234375	cyto	regulation of actin filament polymerization; regulation of cellular process; cellular component organization; regulation of biological quality; regulation of actin cytoskeleton organization; single-organism cellular process; regulation of organelle organization; single-organism process; regulation of actin filament-based process; regulation of cellular component biogenesis; regulation of actin fi…	cell leading edge; intracellular organelle; cell projection; intracellular non-membrane-bounded organelle; cytoskeletal part; cytoplasm; intracellular organelle part; macromolecular complex; intracellular part; cell; actin cytoskeleton; organelle part; non-membrane-bounded organelle; organelle; cytoskeleton; Arp2/3 protein complex; cell part; intracellular; lamellipodium; protein complex;	structural constituent of cytoskeleton; structural molecule activity;	K05756	ARPC3; actin related protein 2/3 complex, subunit 3	hsa05100 Bacterial invasion of epithelial cells - Homo sapiens (human); hsa05132 Salmonella infection - Homo sapiens (human); hsa04666 Fc gamma R-mediated phagocytosis - Homo sapiens (human); hsa05130 Pathogenic Escherichia coli infection - Homo sapiens (human); hsa05131 Shigellosis - Homo sapiens (human); hsa04810 Regulation of actin cytoskeleton - Homo sapiens (human);			Arp2/3 protein complex;
SOD1	P00441	Cluster 22	5	Down	0.583248	-0.777819	0.000693592	3.92965	0.0134416	0.254475	0.236364	11	8	11.5455	11	0.733668	SOD1	112952	0.146399	cyto	single organism signaling; regulation of leukocyte activation; regulation of cell death; ensheathment of neurons; reproductive process; regulation of neuron apoptotic process; cellular metabolic process; Schwann cell development; removal of superoxide radicals; hair cell differentiation; epidermal cell differentiation; regulation of protein serine/threonine kinase activity; metabolic process; mul…	dendrite; extracellular space; extracellular region part; cytoplasmic vesicle; vesicle; cytoplasm; neuronal cell body; cell projection cytoplasm; macromolecular complex; intracellular part; cell; organelle part; membrane-enclosed lumen; dendrite cytoplasm; intracellular organelle lumen; intracellular; cell part; microbody; neuron projection; membrane-bounded organelle; neuron part; organelle lume…	superoxide dismutase activity; protein phosphatase binding; oxidoreductase activity, acting on superoxide radicals as acceptor; protein dimerization activity; ion binding; antioxidant activity; protein binding; copper ion binding; zinc ion binding; oxidoreductase activity; identical protein binding; transition metal ion binding; catalytic activity; binding; protein homodimerization activity; cati…	K04565	SOD1; superoxide dismutase, Cu-Zn family [EC:1.15.1.1]	hsa05016 Huntington's disease - Homo sapiens (human); hsa05014 Amyotrophic lateral sclerosis (ALS) - Homo sapiens (human); hsa05020 Prion diseases - Homo sapiens (human); hsa04146 Peroxisome - Homo sapiens (human);	IPR001424;	Superoxide dismutase, copper/zinc binding domain;
NCK2	O43639	Cluster 22	6	Down	0.433966	-1.20434	0.00373314	3.65043	0.00232902	0.27394	0.348485	12	8	20.6667	12	0.759052	NCK2	54926	0.196032	cyto_nucl	cellular component biogenesis; single organism signaling; regulation of leukocyte activation; regulation of biological quality; leukocyte activation; regulation of mononuclear cell proliferation; cell surface receptor signaling pathway; posttranscriptional regulation of gene expression; positive regulation of biosynthetic process; cellular component morphogenesis; regulation of actin filament len…	membrane; intracellular organelle; endoplasmic reticulum; organelle membrane; membrane-bounded vesicle; vesicle; cytoplasm; vesicle membrane; intracellular part; cytosol; cell; organelle part; intracellular membrane-bounded organelle; organelle; intracellular; cell part; membrane-bounded organelle; cytoplasmic part;	protein complex scaffold; cytoskeletal protein binding; protein binding, bridging; cytoskeletal adaptor activity; binding; receptor signaling complex scaffold activity; binding, bridging; protein binding; structural molecule activity;	K07365	NCK; NCK adaptor protein	hsa04012 ErbB signaling pathway - Homo sapiens (human); hsa04660 T cell receptor signaling pathway - Homo sapiens (human); hsa05130 Pathogenic Escherichia coli infection - Homo sapiens (human); hsa04360 Axon guidance - Homo sapiens (human);	IPR000980; IPR001452;	SH3 domain; SH2 domain;
FEN1	P39748	Cluster 22	6	Up	2.85203	1.51199	2.18e-05	4.24567	8.143e-05	0.235534	0.638889	9	8	15.5556	9	0.704939	FEN1	1024	0.338164	nucl	single organism signaling; regulation of biological quality; single-organism process; telomere maintenance via telomere lengthening; biosynthetic process; cellular metabolic process; neurological system process; inositol lipid-mediated signaling; behavior; signal transduction; metabolic process; cell communication; nuclear cell cycle DNA replication; S phase of mitotic cell cycle; organic cyclic …	intracellular organelle; intracellular non-membrane-bounded organelle; intracellular organelle part; cytoplasm; nuclear lumen; intracellular part; nucleolus; cell; organelle part; mitochondrion; non-membrane-bounded organelle; membrane-enclosed lumen; intracellular membrane-bounded organelle; organelle; nucleoplasm; nucleus; intracellular organelle lumen; intracellular; cell part; membrane-bounde…	exodeoxyribonuclease activity, producing 5'-phosphomonoesters; double-stranded DNA binding; endoribonuclease activity; hydrolase activity; exonuclease activity, active with either ribo- or deoxyribonucleic acids and producing 5'-phosphomonoesters; heterocyclic compound binding; organic cyclic compound binding; catalytic activity; binding; cation binding; structure-specific DNA binding; 5'-3' exon…	K04799	FEN1; flap endonuclease-1 [EC:3.-.-.-]	hsa03450 Non-homologous end-joining - Homo sapiens (human); hsa03410 Base excision repair - Homo sapiens (human); hsa03030 DNA replication - Homo sapiens (human);	IPR006085; IPR020045; IPR006086;	5'-3' exonuclease, C-terminal domain; XPG N-terminal; XPG-I domain;	FEN1-9-1-1 complex;
ILK	Q13418	Cluster 22	6	Down	0.352464	-1.50445	0.000919651	3.37987	0.00476891	0.295869	0.222222	18	7	24.1111	18	0.783648	ILK	59792	0.133642	cyto	single organism signaling; cellular component biogenesis; regulation of cell death; ensheathment of neurons; positive regulation of biosynthetic process; regulation of neuron apoptotic process; cellular metabolic process; positive regulation of growth; branching morphogenesis of an epithelial tube; regulation of cell growth; regulation of protein serine/threonine kinase activity; metabolic proces…	membrane; dendrite; cell periphery; cell junction; myofibril; cytoplasm; neuronal cell body; macromolecular complex; intracellular part; cell; cell-cell junction; axon terminus; organelle part; non-membrane-bounded organelle; focal adhesion; intracellular; cell part; lamellipodium; adherens junction; contractile fiber; neuron projection; cell-substrate junction; neuron projection terminus; neuron…	ATP binding; nucleoside phosphate binding; phosphotransferase activity, alcohol group as acceptor; nucleoside binding; ion binding; protein kinase activity; nucleotide binding; signal transducer activity; organic cyclic compound binding; heterocyclic compound binding; ribonucleoside binding; molecular transducer activity; kinase activity; catalytic activity; ribonucleotide binding; binding; purin…	K06272	ILK; integrin-linked kinase [EC:2.7.11.1]	hsa03320 PPAR signaling pathway - Homo sapiens (human); hsa05100 Bacterial invasion of epithelial cells - Homo sapiens (human); hsa04510 Focal adhesion - Homo sapiens (human); hsa05213 Endometrial cancer - Homo sapiens (human);	IPR000719; IPR020683; IPR001245; IPR011009;	Protein kinase domain; Ankyrin repeat-containing domain; Protein kinase-like domain; Serine-threonine/tyrosine-protein kinase catalytic domain;	ILK-PARVB-ARHGEF6 complex;
ITGA6	P23229	Cluster 22	5	Down	0.309015	-1.69425	0.000295539	3.39177	0.00271537	0.294831	0.348485	12	7	27.5833	12	0.782566	ITGA6	38520	0.188927	pero	single organism signaling; cellular component biogenesis; regulation of cell death; blood coagulation; regulation of biological quality; localization of cell; cell surface receptor signaling pathway; positive regulation of biosynthetic process; single-organism process; response to wounding; regulation of RNA biosynthetic process; biological adhesion; signal transduction; cell communication; posit…	membrane; intrinsic to plasma membrane; plasma membrane part; membrane part; cell part; cell periphery; receptor complex; macromolecular complex; integrin complex; intrinsic to membrane; integral to plasma membrane; protein complex; cell; integral to membrane; plasma membrane;	metal ion binding; cation binding; binding; ion binding;	K06485	ITGA6; integrin alpha 6	hsa05200 Pathways in cancer - Homo sapiens (human); hsa04640 Hematopoietic cell lineage - Homo sapiens (human); hsa04810 Regulation of actin cytoskeleton - Homo sapiens (human); hsa05222 Small cell lung cancer - Homo sapiens (human); hsa04151 PI3K-Akt signaling pathway - Homo sapiens (human); hsa04510 Focal adhesion - Homo sapiens (human); hsa05414 Dilated cardiomyopathy - Homo sapiens (human); h…	IPR013649;	Integrin alpha-2;	ITGA6-ITGB4 complex; ITGA6-ITGB4-Laminin10/12 complex; ITGA6-ITGB4-CD9 complex; ITGA6-ITGB1 complex; ITGA6-ITGB4-LAMA5 complex; ITGA6-ITGB4-FYN complex; ITGA6-ITGB4-SHC1-GRB2 complex; ITGA6-ITGB4-CD151 complex; ITGA6-ITGB1-CYR61 complex; ITGA6-ITGB1-CD151 complex;
RRM2	P31350	Cluster 22	5.33333	Up	2.22704	1.15513	0.00126411	3.55519	0.00357257	0.281279	0.469697	12	7	22.3333	12	0.76771	RRM2	27602	0.181572	cyto	nucleotide metabolic process; single-organism process; biosynthetic process; deoxyribonucleotide metabolic process; cellular metabolic process; phosphate-containing compound metabolic process; deoxyribonucleotide biosynthetic process; regulation of RNA biosynthetic process; metabolic process; carbohydrate derivative biosynthetic process; nucleoside phosphate metabolic process; cell cycle phase tr…	intracellular organelle; intracellular organelle part; cytoplasm; macromolecular complex; nuclear lumen; intracellular part; cytosol; cell; organelle part; organelle; intracellular membrane-bounded organelle; membrane-enclosed lumen; nucleoplasm; nucleus; intracellular organelle lumen; intracellular; cell part; ribonucleoside-diphosphate reductase complex; protein complex; membrane-bounded organe…	oxidoreductase activity, acting on CH or CH2 groups; transition metal ion binding; catalytic activity; binding; ion binding; ribonucleoside-diphosphate reductase activity, thioredoxin disulfide as acceptor; metal ion binding; cation binding; oxidoreductase activity, acting on CH or CH2 groups, disulfide as acceptor; oxidoreductase activity;	K10808	RRM2; ribonucleoside-diphosphate reductase subunit M2 [EC:1.17.4.1]	hsa00230 Purine metabolism - Homo sapiens (human); hsa00480 Glutathione metabolism - Homo sapiens (human); hsa00240 Pyrimidine metabolism - Homo sapiens (human); hsa01100 Metabolic pathways - Homo sapiens (human); hsa04115 p53 signaling pathway - Homo sapiens (human);	IPR012348; IPR009078;	Ribonucleotide reductase-related; Ferritin-like superfamily;
RRM1	P23921	Cluster 22	6	Up	3.21322	1.68402	8.4e-05	3.92532	0.00070602	0.254756	0.418182	11	7	16.1818	11	0.734061	RRM1	6876	0.265276	cyto	cellular component biogenesis; cellular component organization; DNA replication; nucleotide biosynthetic process; cellular aromatic compound metabolic process; nucleobase-containing small molecule interconversion; DNA metabolic process; nucleotide metabolic process; biosynthetic process; deoxyribonucleotide metabolic process; cellular metabolic process; phosphate-containing compound metabolic pro…	intracellular organelle; intracellular organelle part; cytoplasm; macromolecular complex; nuclear lumen; intracellular part; cytosol; cell; organelle part; organelle; intracellular membrane-bounded organelle; membrane-enclosed lumen; nucleoplasm; nucleus; intracellular organelle lumen; intracellular; cell part; ribonucleoside-diphosphate reductase complex; protein complex; membrane-bounded organe…	oxidoreductase activity, acting on CH or CH2 groups; ATP binding; nucleoside phosphate binding; nucleoside binding; ion binding; ribonucleoside-diphosphate reductase activity, thioredoxin disulfide as acceptor; nucleotide binding; oxidoreductase activity; organic cyclic compound binding; heterocyclic compound binding; ribonucleoside binding; catalytic activity; ribonucleotide binding; binding; pu…	K10807	RRM1; ribonucleoside-diphosphate reductase subunit M1 [EC:1.17.4.1]	hsa00230 Purine metabolism - Homo sapiens (human); hsa00480 Glutathione metabolism - Homo sapiens (human); hsa00240 Pyrimidine metabolism - Homo sapiens (human); hsa01100 Metabolic pathways - Homo sapiens (human);	IPR013346; IPR000788; IPR013509; IPR005144; IPR008926;	Ribonucleotide reductase large subunit, N-terminal; Ribonucleotide reductase large subunit, C-terminal; ATP-cone; Ribonucleotide reductase, class I , alpha subunit; Ribonucleotide reductase R1 subunit, N-terminal;
RHOA	P61586	Cluster 22	5.9058	Down	0.538519	-0.892931	0.0286692	2.91883	0.0887019	0.342603	0.116491	76	7	18.5132	76	0.825561	RHOA	1171356	0.0579692	cyto	cellular component biogenesis; single organism signaling; developmental maturation; regulation of cell death; posttranscriptional regulation of gene expression; positive regulation of biosynthetic process; regulation of neuron apoptotic process; regulation of cell cycle process; positive regulation of growth; regulation of cell growth; macromolecular complex assembly; positive regulation of molec…	membrane; cell cortex; cell periphery; cell junction; ruffle membrane; cytoplasm; intracellular part; cell-cell junction; cell; cell division site part; non-membrane-bounded organelle; cytoskeleton; leading edge membrane; membrane part; cell part; intracellular; lamellipodium; neuron projection; cleavage furrow; membrane-bounded organelle; neuron part; intracellular organelle; cell leading edge; …	nucleoside phosphate binding; nucleoside binding; ion binding; hydrolase activity, acting on acid anhydrides; hydrolase activity; nucleotide binding; nucleoside-triphosphatase activity; organic cyclic compound binding; heterocyclic compound binding; ribonucleoside binding; pyrophosphatase activity; catalytic activity; ribonucleotide binding; binding; GTPase activity; purine ribonucleoside binding…	K04513	RHOA; Ras homolog gene family, member A	hsa04921 Oxytocin signaling pathway - Homo sapiens (human); hsa05100 Bacterial invasion of epithelial cells - Homo sapiens (human); hsa05152 Tuberculosis - Homo sapiens (human); hsa04015 Rap1 signaling pathway - Homo sapiens (human); hsa04722 Neurotrophin signaling pathway - Homo sapiens (human); hsa04530 Tight junction - Homo sapiens (human); hsa05130 Pathogenic Escherichia coli infection - Homo…	IPR005225; IPR027417;	Small GTP-binding protein domain; P-loop containing nucleoside triphosphate hydrolase;	MRIP-MBS-RHOA complex; RHOA-IP3R-TRPC1 complex; MRIP-RHOA complex; GNAQ-GEFT-RHOA complex;
RFC5	P40937	Cluster 22	6	Up	1.82367	0.866848	0.000132384	3.93074	0.00190751	0.254405	0.424242	12	8	17	12	0.733569	RFC5	19822	0.22973	cyto	cellular component organization; cellular response to stress; regulation of biological quality; S phase; DNA replication; transcription-coupled nucleotide-excision repair; cellular aromatic compound metabolic process; DNA metabolic process; nucleotide-excision repair; single-organism process; telomere maintenance via telomere lengthening; biosynthetic process; response to stimulus; cellular metab…	intracellular organelle; DNA replication factor C complex; intracellular non-membrane-bounded organelle; intracellular organelle part; nuclear lumen; macromolecular complex; intracellular part; cell; organelle part; non-membrane-bounded organelle; chromosomal part; membrane-enclosed lumen; intracellular membrane-bounded organelle; organelle; nucleus; nucleoplasm; intracellular organelle lumen; ce…	DNA binding; ATP binding; nucleoside phosphate binding; nucleoside binding; ion binding; hydrolase activity, acting on acid anhydrides; hydrolase activity; protein binding; nucleotide binding; nucleoside-triphosphatase activity; organic cyclic compound binding; heterocyclic compound binding; ribonucleoside binding; pyrophosphatase activity; catalytic activity; ribonucleotide binding; binding; nuc…	K10756	RFC3_5; replication factor C subunit 3/5	hsa03430 Mismatch repair - Homo sapiens (human); hsa03420 Nucleotide excision repair - Homo sapiens (human); hsa03030 DNA replication - Homo sapiens (human);	IPR003959; IPR003593; IPR008921; IPR013748; IPR027417;	AAA+ ATPase domain; Replication factor C, C-terminal domain; DNA polymerase III, clamp loader complex, gamma/delta/delta subunit, C-terminal; ATPase, AAA-type, core; P-loop containing nucleoside triphosphate hydrolase;	Rad17-RFC complex; CHL12-RFC2-5 complex; CTF18-RFC subcomplex; RAD17-RFC-9-1-1 checkpoint supercomplex; BRD4-RFC complex; RFC core complex; Checkpoint Rad complex; PCNA-CHL12-RFC2-5 complex; PCNA-RFC2-5 complex; RFC2-5 subcomplex; RAD17-RFC complex; RFC complex; CTF18-cohesion-RFC-POLH complex; CTF18-cohesion-RFC complex; RC complex;
ACTR3	P61158	Cluster 22	5.78571	Down	0.618205	-0.693842	0.00235142	3.99784	0.00159223	0.250135	0.555556	10	8	14.5	10	0.727469	ACTR3	13816	0.194595	cyto	regulation of actin filament polymerization; positive regulation of neuron differentiation; regulation of biological quality; positive regulation of protein polymerization; regulation of cell projection assembly; cellular developmental process; neurogenesis; cilium morphogenesis; cellular component morphogenesis; single-organism process; regulation of actin filament length; positive regulation of…	membrane; excitatory synapse; organelle membrane; cell junction; cytoplasm; macromolecular complex; intracellular part; cell; organelle part; non-membrane-bounded organelle; cytoskeleton; Arp2/3 protein complex; cell part; intracellular; lamellipodium; Golgi apparatus part; cell-substrate junction; hemidesmosome; membrane-bounded organelle; cell leading edge; intracellular organelle; cell project…	ATP binding; nucleoside phosphate binding; nucleoside binding; ion binding; nucleotide binding; organic cyclic compound binding; heterocyclic compound binding; ribonucleoside binding; ribonucleotide binding; binding; purine ribonucleoside binding; anion binding; purine ribonucleotide binding; adenyl ribonucleotide binding; purine nucleoside binding; adenyl nucleotide binding; purine nucleotide bi…						Arp2/3 protein complex;
VCL	P18206	Cluster 22	5.90476	Down	0.255755	-1.96717	0.0045105	3.34307	0.0116697	0.299126	0.351852	28	7	25.1786	28	0.786993	VCL	153118	0.116567	cyto	cellular component biogenesis; blood coagulation; regulation of biological quality; muscle system process; cell-cell junction organization; single-organism process; establishment of localization; response to wounding; negative regulation of locomotion; biological adhesion; tissue morphogenesis; cell-cell adhesion; establishment of localization in cell; cellular component assembly; regulation of l…	membrane; cell periphery; cell-cell contact zone; cell junction; myofibril; cytoplasm; macromolecular complex; intracellular part; Z disc; cell-cell adherens junction; cell-cell junction; cell; I band; intercalated disc; organelle part; non-membrane-bounded organelle; cytoskeleton; focal adhesion; intracellular; cell part; contractile fiber; adherens junction; fascia adherens; cell-substrate junc…	cell adhesion molecule binding; cytoskeletal protein binding; binding; cadherin binding; actin binding; protein binding; structural molecule activity; beta-catenin binding;	K05700	VCL; vinculin	hsa05100 Bacterial invasion of epithelial cells - Homo sapiens (human); hsa04670 Leukocyte transendothelial migration - Homo sapiens (human); hsa04520 Adherens junction - Homo sapiens (human); hsa04510 Focal adhesion - Homo sapiens (human); hsa05131 Shigellosis - Homo sapiens (human); hsa05146 Amoebiasis - Homo sapiens (human); hsa04810 Regulation of actin cytoskeleton - Homo sapiens (human);			Polycystin-1 multiprotein complex;
DHFR	P00374	Cluster 22	6	Up	4.18969	2.06684	0.000422206	3.60823	0.00979473	0.277145	0.333333	12	7	18	12	0.762889	DHFR	96318	0.152422	cyto	cofactor biosynthetic process; pteridine-containing compound biosynthetic process; organic acid biosynthetic process; nucleotide metabolic process; cellular modified amino acid biosynthetic process; single-organism process; biosynthetic process; glycine metabolic process; cellular metabolic process; phosphate-containing compound metabolic process; regulation of RNA biosynthetic process; metabolic…	intracellular organelle; intracellular organelle part; cytoplasm; nuclear lumen; intracellular part; cytosol; cell; organelle part; organelle; intracellular membrane-bounded organelle; membrane-enclosed lumen; nucleoplasm; nucleus; intracellular organelle lumen; intracellular; cell part; membrane-bounded organelle; organelle lumen; cytoplasmic part; nuclear part;	RNA binding; oxidoreductase activity, acting on the CH-NH group of donors; nucleoside phosphate binding; nucleotide binding; drug binding; cofactor binding; oxidoreductase activity; heterocyclic compound binding; organic cyclic compound binding; mRNA binding; oxidoreductase activity, acting on the CH-NH group of donors, NAD or NADP as acceptor; catalytic activity; dihydrofolate reductase activity…	K00287	folA; dihydrofolate reductase [EC:1.5.1.3]	hsa00670 One carbon pool by folate - Homo sapiens (human); hsa00790 Folate biosynthesis - Homo sapiens (human); hsa01100 Metabolic pathways - Homo sapiens (human);	IPR001796; IPR024072;	Dihydrofolate reductase domain; Dihydrofolate reductase-like domain;
TYMS	P04818	Cluster 22	6	Up	1.97852	0.98442	0.0174954	3.68723	0.00903116	0.271206	0.381818	11	8	19.1818	11	0.755706	TYMS	87960	0.16317	cyto	single organism signaling; nucleoside metabolic process; developmental maturation; regulation of biological quality; pyrimidine nucleoside triphosphate metabolic process; deoxyribonucleoside monophosphate biosynthetic process; response to organophosphorus; nucleoside biosynthetic process; cellular metabolic process; response to vitamin A; deoxyribonucleotide biosynthetic process; response to exte…	membrane; organelle membrane; cytoplasm; intracellular part; cell; organelle part; non-membrane-bounded organelle; membrane-enclosed lumen; mitochondrial envelope; nucleoplasm; intracellular organelle lumen; intracellular; cell part; organelle inner membrane; membrane-bounded organelle; mitochondrial inner membrane; organelle lumen; intracellular organelle; mitochondrial matrix; mitochondrial par…	RNA binding; amino acid binding; methyltransferase activity; nucleoside phosphate binding; vitamin binding; ion binding; folic acid binding; transferase activity, transferring one-carbon groups; nucleotide binding; drug binding; cofactor binding; 5,10-methylenetetrahydrofolate-dependent methyltransferase activity; heterocyclic compound binding; organic cyclic compound binding; mRNA binding; modif…	K00560	thyA; thymidylate synthase [EC:2.1.1.45]	hsa00670 One carbon pool by folate - Homo sapiens (human); hsa00240 Pyrimidine metabolism - Homo sapiens (human); hsa01100 Metabolic pathways - Homo sapiens (human);	IPR023451;	Thymidylate synthase/dCMP hydroxymethylase domain;
SNCA	P37840	Cluster 22	6	Down	0.108366	-3.20601	0.00679272	3.57143	0.0012467	0.28	0.397436	13	8	25.6154	13	0.766234	SNCA	27308	0.184283	extr	single organism signaling; regulation of leukocyte activation; positive regulation of transmission of nerve impulse; regulation of cell death; posttranscriptional regulation of gene expression; dopamine biosynthetic process; positive regulation of biosynthetic process; regulation of neuron apoptotic process; cellular lipid metabolic process; response to interleukin-1; negative regulation of catec…	membrane; outer membrane; extracellular region part; organelle membrane; membrane-bounded vesicle; cytoplasm; cytoplasmic vesicle part; macromolecular complex; cell; organelle part; nuclear outer membrane; non-membrane-bounded organelle; nuclear membrane; clathrin-coated vesicle; synaptic vesicle; fibril; intracellular; neuron projection; neuron projection terminus; membrane-bounded organelle; ne…	magnesium ion binding; histone binding; cysteine-type endopeptidase inhibitor activity involved in apoptotic process; iron ion binding; tau protein binding; peptidase regulator activity; cysteine-type endopeptidase regulator activity involved in apoptotic process; ion binding; protein binding; copper ion binding; zinc ion binding; enzyme inhibitor activity; endopeptidase inhibitor activity; cyste…	K04528	SNCA; synuclein, alpha (non A4 component of amyloid precursor)	hsa05010 Alzheimer's disease - Homo sapiens (human); hsa05012 Parkinson's disease - Homo sapiens (human);			DJ-1-SNCA complex, high molecular weight complex;
NCKIPSD	Q9NZQ3	Cluster 22	6	Down	0.657704	-0.604489	0.0280651	4.17641	0	0.23944	1	6	8	16.6667	6	0.711236	NCKIPSD	0	0.30303	plas	regulation of cellular process; single organism signaling; intracellular transport; cellular component organization; NLS-bearing substrate import into nucleus; establishment of protein localization to organelle; protein import; single-organism process; nuclear transport; response to stimulus; protein transport; establishment of localization; protein targeting; signal transduction; establishment o…	intracellular organelle; intracellular non-membrane-bounded organelle; cytoskeletal part; intracellular organelle part; macromolecular complex; intracellular part; cell; organelle part; non-membrane-bounded organelle; intracellular membrane-bounded organelle; organelle; cytoskeleton; nucleus; intermediate filament cytoskeleton; cell part; intracellular; intermediate filament; membrane-bounded org…	protein binding; cytoskeletal protein binding; binding;				IPR001452; IPR018556;	SH3 domain; Domain of unknown function DUF2013;
PLCB2	Q00722	Cluster 22	5.57143	Down	0.543834	-0.878762	0.00640298	3.75108	0.0021205	0.26659	0.304762	15	8	16.6667	15	0.749902	PLCB2	21850	0.15015	nucl	regulation of cellular process; single organism signaling; single-multicellular organism process; single-organism process; regulation of phospholipase activity; cellular lipid metabolic process; sensory perception of bitter taste; response to stimulus; cellular metabolic process; neurological system process; phosphate-containing compound metabolic process; organic substance metabolic process; sen…	cell part; intracellular; cytoplasm; intracellular part; cytosol; cell; cytoplasmic part;	phospholipase C activity; ion binding; hydrolase activity; lipase activity; signal transducer activity; phosphatidylinositol phospholipase C activity; molecular transducer activity; phosphoric ester hydrolase activity; catalytic activity; binding; hydrolase activity, acting on ester bonds; phospholipase activity; cation binding; metal ion binding; phosphoric diester hydrolase activity; calcium io…	K05858	PLCB; phosphatidylinositol phospholipase C, beta [EC:3.1.4.11]	hsa04015 Rap1 signaling pathway - Homo sapiens (human); hsa04723 Retrograde endocannabinoid signaling - Homo sapiens (human); hsa01100 Metabolic pathways - Homo sapiens (human); hsa04022 cGMP-PKG signaling pathway - Homo sapiens (human); hsa04911 Insulin secretion - Homo sapiens (human); hsa04970 Salivary secretion - Homo sapiens (human); hsa04724 Glutamatergic synapse - Homo sapiens (human); hsa…	IPR000909; IPR015359; IPR017946; IPR011992; IPR000008; IPR001711; IPR014815;	C2 domain; Phospholipase C, phosphatidylinositol-specific , X domain; PLC-beta, C-terminal; Phospholipase C, phosphoinositol-specific, EF-hand-like; EF-hand domain pair; PLC-like phosphodiesterase, TIM beta/alpha-barrel domain; Phospholipase C, phosphatidylinositol-specific, Y domain;
APOA1	P02647	Cluster 22	6	Down	0.194953	-2.3588	0.0126425	3.66667	0.00517338	0.272727	0.269231	13	8	13.9231	13	0.757576	APOA1	64090	0.129898	extr	cellular component biogenesis; single organism signaling; tissue migration; gland development; regulation of sterol transport; posttranscriptional regulation of gene expression; alcohol metabolic process; triglyceride homeostasis; cellular lipid metabolic process; negative regulation of interleukin-1 secretion; regulation of defense response; cellular metabolic process; lipid biosynthetic process…	membrane; extracellular region part; extracellular space; endoplasmic reticulum; cytoplasmic vesicle; cell periphery; membrane-bounded vesicle; cytoplasmic membrane-bounded vesicle; plasma lipoprotein particle; vesicle; cytoplasm; triglyceride-rich lipoprotein particle; macromolecular complex; intracellular part; cell; very-low-density lipoprotein particle; organelle part; membrane-enclosed lumen…	lipase inhibitor activity; cholesterol binding; sterol binding; ion binding; lipid transporter activity; substrate-specific transporter activity; lipoprotein particle binding; amide binding; enzyme inhibitor activity; steroid binding; organic cyclic compound binding; beta-amyloid binding; enzyme regulator activity; peptide binding; cholesterol transporter activity; high-density lipoprotein partic…	K08757	APOA1; apolipoprotein A-I	hsa04975 Fat digestion and absorption - Homo sapiens (human); hsa03320 PPAR signaling pathway - Homo sapiens (human); hsa04977 Vitamin digestion and absorption - Homo sapiens (human); hsa05143 African trypanosomiasis - Homo sapiens (human);
WDR1	O75083	Cluster 22	5	Down	0.501302	-0.996247	7.47e-05	3.79113	0.00929983	0.263774	0.166667	12	8	12.5	12	0.746261	WDR1	64390	0.127193	cyto	single-multicellular organism process; blood coagulation; regulation of biological quality; platelet degranulation; single-organism process; response to stimulus; neurological system process; hemostasis; establishment of localization; response to wounding; establishment of localization in cell; cellular process; single-organism transport; secretion; sensory perception; regulation of body fluid le…	cytoskeleton; organelle; intracellular organelle; intracellular non-membrane-bounded organelle; cell part; intracellular; cytoplasm; intracellular part; cytosol; cell; extracellular region; cytoplasmic part; non-membrane-bounded organelle;					IPR017986; IPR015943; IPR011045;	WD40/YVTN repeat-like-containing domain; WD40-repeat-containing domain; Nitrous oxide reductase, N-terminal;
TTR	P02766	Cluster 22	6	Down	0.17662	-2.50128	0.000601507	4.02706	0	0.24832	1	6	8	16.8333	6	0.724813	TTR	0	0.267196	extr	isoprenoid metabolic process; hormone metabolic process; regulation of biological quality; cellular lipid metabolic process; primary metabolic process; cellular metabolic process; establishment of localization; cellular hormone metabolic process; organic substance metabolic process; transport; metabolic process; retinol metabolic process; single-organism metabolic process; regulation of hormone l…	extracellular space; extracellular region part; cell part; intracellular; cytoplasm; macromolecular complex; intracellular part; protein complex; cell; extracellular region;	hormone binding; binding;				IPR023416;	Transthyretin/hydroxyisourate hydrolase, superfamily;
LAMC1	P11047	Cluster 22	5	Down	0.591042	-0.758668	0.00594977	3.5487	0.00076443	0.281793	0.472222	9	7	25.5556	9	0.7683	LAMC1	7294	0.226155	extr	cellular component biogenesis; localization of cell; cellular developmental process; neuron development; neurogenesis; cellular component morphogenesis; single-organism process; endoderm development; biological adhesion; response to external stimulus; substrate adhesion-dependent cell spreading; cellular component assembly; cell part morphogenesis; macromolecular complex assembly; regulation of e…	laminin-11 complex; extracellular space; extracellular region part; laminin-1 complex; membrane-bounded vesicle; vesicle; macromolecular complex; extracellular matrix part; extracellular region; laminin complex; basement membrane; organelle; extracellular vesicular exosome; basal lamina; extracellular matrix; proteinaceous extracellular matrix; extracellular membrane-bounded organelle; laminin-10…	lipid binding; extracellular matrix structural constituent; glycolipid binding; glycosphingolipid binding; sphingolipid binding; structural molecule activity; binding;	K05635	LAMC1; laminin, gamma 1	hsa05200 Pathways in cancer - Homo sapiens (human); hsa05146 Amoebiasis - Homo sapiens (human); hsa05020 Prion diseases - Homo sapiens (human); hsa04151 PI3K-Akt signaling pathway - Homo sapiens (human); hsa05222 Small cell lung cancer - Homo sapiens (human); hsa04510 Focal adhesion - Homo sapiens (human); hsa04512 ECM-receptor interaction - Homo sapiens (human); hsa05145 Toxoplasmosis - Homo sap…	IPR018031; IPR000034; IPR002049; IPR008211; IPR008979;	EGF-like, laminin; Laminin, N-terminal; Galactose-binding domain-like; Laminin B type IV; Laminin B, subgroup;	ITGA6-ITGB4-Laminin10/12 complex;
UTRN	P46939	Cluster 22	5	Down	0.471874	-1.08353	0.000203018	3.25216	0.026938	0.307488	0.290909	11	7	30.6364	11	0.795258	UTRN	263548	0.153811	nucl	regulation of cellular process; regulation of cell-matrix adhesion; single-multicellular organism process; regulation of sodium ion transport; muscle system process; single-organism process; muscle contraction; regulation of localization; regulation of metal ion transport; muscle structure development; multicellular organismal development; regulation of transporter activity; developmental process…	membrane; intracellular organelle; cell projection; intracellular non-membrane-bounded organelle; neuromuscular junction; cell periphery; cell junction; cytoplasm; macromolecular complex; intracellular part; cell; synapse; dystrophin-associated glycoprotein complex; plasma membrane; postsynaptic membrane; non-membrane-bounded organelle; intracellular membrane-bounded organelle; organelle; cytoske…	cytoskeletal protein binding; transition metal ion binding; binding; ion binding; actin binding; metal ion binding; cation binding; protein binding; calcium ion binding; zinc ion binding;				IPR015154; IPR001202; IPR011992; IPR001715; IPR015153; IPR000433;	WW domain; EF-hand domain, type 1; Zinc finger, ZZ-type; EF-hand domain pair; Calponin homology domain; EF-hand domain, type 2;	UTM-SGCE-DAG1-CAV1-NOS3 complex;
GSN	P06396	Cluster 22	6	Down	0.1869	-2.41966	0.00397584	3.57251	0.00085009	0.279915	0.436364	11	8	26.9091	11	0.766135	GSN	15318	0.199327	E.R.	single organism signaling; cellular component biogenesis; regulation of biological quality; cilium morphogenesis; cellular component morphogenesis; regulation of actin filament length; actin filament polymerization; response to external stimulus; actin cytoskeleton organization; oligodendrocyte differentiation; macromolecular complex assembly; regulation of cellular component size; response to en…	cell leading edge; intracellular organelle; cell projection; extracellular space; extracellular region part; intracellular non-membrane-bounded organelle; membrane-bounded vesicle; vesicle; cytoplasm; macromolecular complex; intracellular part; cytosol; cell; extracellular region; actin cytoskeleton; non-membrane-bounded organelle; extracellular vesicular exosome; cytoskeleton; organelle; intrace…	cation binding; metal ion binding; calcium ion binding; binding; ion binding;	K05768	GSN; gelsolin	hsa04666 Fc gamma R-mediated phagocytosis - Homo sapiens (human); hsa04810 Regulation of actin cytoskeleton - Homo sapiens (human); hsa05203 Viral carcinogenesis - Homo sapiens (human);	IPR007123;	Gelsolin-like domain;	Prune-Gelsolin complex;
NME1	P15531	Cluster 22	6	Up	2.2343	1.15982	0.0001067	3.4816	0.013258	0.287224	0.198529	17	6	13	17	0.7744	NME1	93846	0.116578	cyto	regulation of cell death; nucleoside metabolic process; regulation of biological quality; hippocampus development; negative regulation of myeloid leukocyte differentiation; brain development; pyrimidine nucleoside triphosphate metabolic process; glucose homeostasis; response to organophosphorus; purine ribonucleoside biosynthetic process; nucleoside biosynthetic process; response to glucose stimu…	membrane; intracellular organelle; intracellular non-membrane-bounded organelle; cytoskeletal part; cytoplasm; intracellular organelle part; intracellular part; cytosol; cell; organelle part; non-membrane-bounded organelle; intracellular membrane-bounded organelle; organelle; cytoskeleton; nucleus; microtubule organizing center; microtubule cytoskeleton; centrosome; cell part; intracellular; peri…	nucleoside phosphate binding; nucleobase-containing compound kinase activity; single-stranded DNA binding; hydrolase activity; phosphotransferase activity, phosphate group as acceptor; regulatory region DNA binding; organic cyclic compound binding; heterocyclic compound binding; kinase activity; catalytic activity; ribonucleotide binding; binding; purine ribonucleoside binding; structure-specific…	K00940	E2.7.4.6; nucleoside-diphosphate kinase [EC:2.7.4.6]	hsa00230 Purine metabolism - Homo sapiens (human); hsa00240 Pyrimidine metabolism - Homo sapiens (human); hsa01100 Metabolic pathways - Homo sapiens (human);			NDPKA-AMPKalpha1 complex; Prune/Nm23-H1 complex;
LYZ	P61626	Cluster 22	6	Down	0.206317	-2.27707	0.000251823	4.02706	0	0.24832	1	6	8	16.8333	6	0.724813	LYZ	0	0.267196	extr	cytolysis; response to stress; death; defense response to bacterium; cell wall macromolecule metabolic process; single-organism cellular process; single-organism process; response to stimulus; response to other organism; cellular metabolic process; multi-organism process; response to biotic stimulus; organic substance metabolic process; response to wounding; cell wall organization or biogenesis; …	extracellular space; extracellular region part; extracellular region;	lysozyme activity; hydrolase activity, hydrolyzing O-glycosyl compounds; hydrolase activity; catalytic activity; hydrolase activity, acting on glycosyl bonds;	K13915	LYZ; lysozyme C [EC:3.2.1.17]	hsa04970 Salivary secretion - Homo sapiens (human);	IPR023346;	Lysozyme-like domain;
MAX	P61244	Cluster 22	5	Down	0.405019	-1.30394	0.00181805	2.90476	0.111239	0.344262	0.0445633	34	6	19.3529	34	0.82684	MAX	875230	0.0672417	nucl	cellular component biogenesis; neuron death; single-organism process; biosynthetic process; cellular metabolic process; response to wounding; response to external stimulus; metabolic process; cell communication; cellular response to peptide; cellular component assembly; macromolecular complex assembly; apoptotic process; cell-type specific apoptotic process; response to endogenous stimulus; macro…	dendrite; cytoplasm; macromolecular complex; intracellular part; nuclear body; cell; organelle part; membrane-enclosed lumen; PML body; nucleoplasm; intracellular organelle lumen; intracellular; cell part; neuron projection; MLL1 complex; membrane-bounded organelle; neuron part; nucleoplasm part; organelle lumen; intracellular organelle; cell projection; MLL1/2 complex; intracellular organelle pa…	organic cyclic compound binding; heterocyclic compound binding; DNA binding; binding; nucleic acid binding transcription factor activity; nucleic acid binding; transcription factor binding transcription factor activity; transcription coactivator activity; transcription cofactor activity; sequence-specific DNA binding; protein binding transcription factor activity; sequence-specific DNA binding tr…	K04453	MAX; Max protein	hsa05222 Small cell lung cancer - Homo sapiens (human); hsa04010 MAPK signaling pathway - Homo sapiens (human); hsa05200 Pathways in cancer - Homo sapiens (human); hsa05202 Transcriptional misregulation in cancer - Homo sapiens (human);	IPR011598;	Myc-type, basic helix-loop-helix (bHLH) domain;	MAD-MAX complex; MYC-MAX-BLOC1S1 complex; MYC-MAX complex; E2F-6 complex;
PLEK	P08567	Cluster 22	5	Down	0.232383	-2.10542	0.000322184	3.99459	0	0.250339	1	5	8	22.6	5	0.727765	PLEK	0	0.309589	cyto	single organism signaling; blood coagulation; regulation of biological quality; cell surface receptor signaling pathway; positive regulation of protein complex disassembly; cellular lipid metabolic process; regulation of actin filament length; cellular metabolic process; protein transport; biological adhesion; metabolic process; actin cytoskeleton organization; positive regulation of molecular fu…	membrane; cell leading edge; cell projection; cell periphery; ruffle membrane; cytoplasm; intracellular part; cell projection part; cytosol; cell; extracellular region; plasma membrane; plasma membrane part; leading edge membrane; intracellular; cell part; membrane part; cell projection membrane; ruffle; cytoplasmic part;	phosphatidylinositol phosphate binding; protein kinase binding; protein dimerization activity; ion binding; protein binding; kinase binding; phosphatidylinositol-3,4-bisphosphate binding; identical protein binding; binding; protein homodimerization activity; phosphatidylinositol binding; phospholipid binding; lipid binding; protein kinase C binding; anion binding; enzyme binding;				IPR011991; IPR011993; IPR001849; IPR000591;	Pleckstrin homology-like domain; DEP domain; Pleckstrin homology domain; Winged helix-turn-helix DNA-binding domain;
INPP5B	P32019	Cluster 22	5.57143	Down	0.572458	-0.804757	0.00517178	3.83658	0.0008598	0.260649	0.384615	13	8	21.6154	13	0.742129	INPP5B	10762	0.196503	cyto	single organism signaling; glycerolipid metabolic process; localization of cell; reproductive process; chordate embryonic development; regulation of signaling; phosphatidylinositol phosphorylation; single-organism process; cellular lipid metabolic process; cellular metabolic process; phosphate-containing compound metabolic process; signal transduction; metabolic process; regulation of cell commun…	membrane; cytoplasmic vesicle; organelle membrane; membrane-bounded vesicle; cytoplasmic membrane-bounded vesicle; vesicle; cytoplasm; cytoplasmic vesicle part; intrinsic to membrane; intracellular part; cell; organelle part; early endosome; non-membrane-bounded organelle; cytoskeleton; microtubule cytoskeleton; membrane part; intracellular; cell part; phagocytic vesicle membrane; endosome; early…	phosphatase activity; ion binding; phosphatidylinositol phosphate phosphatase activity; hydrolase activity; phosphatidylinositol phosphate 5-phosphatase activity; inositol phosphate phosphatase activity; phosphoric ester hydrolase activity; catalytic activity; inositol trisphosphate phosphatase activity; binding; hydrolase activity, acting on ester bonds; cation binding; metal ion binding; phosph…	K01099	E3.1.3.36; phosphatidylinositol-bisphosphatase [EC:3.1.3.36]	hsa00562 Inositol phosphate metabolism - Homo sapiens (human); hsa01100 Metabolic pathways - Homo sapiens (human); hsa04070 Phosphatidylinositol signaling system - Homo sapiens (human);	IPR000300; IPR005135; IPR008936; IPR000198;	Rho GTPase activation protein; Endonuclease/exonuclease/phosphatase; Inositol polyphosphate-related phosphatase; Rho GTPase-activating protein domain;
DCTPP1	Q9H773	Cluster 22	6	Up	2.01531	1.011	0.00259145	4.14177	0	0.241442	1	6	7	16.6667	6	0.714384	DCTPP1	0	0.378788	extr	cellular component biogenesis; cellular component organization; cellular aromatic compound metabolic process; protein homooligomerization; organophosphate catabolic process; cellular metabolic process; phosphate-containing compound metabolic process; protein oligomerization; organic substance metabolic process; cellular nitrogen compound catabolic process; protein homotetramerization; metabolic p…	cell part; intracellular; cytoplasm; intracellular part; cytosol; cell; cytoplasmic part;	magnesium ion binding; nucleoside phosphate binding; ion binding; dCTP diphosphatase activity; hydrolase activity, acting on acid anhydrides; hydrolase activity; nucleotide binding; deoxyribonucleotide binding; heterocyclic compound binding; organic cyclic compound binding; pyrophosphatase activity; catalytic activity; binding; nucleoside-triphosphate diphosphatase activity; metal ion binding; ca…	K16904	DCTPP1; dCTP diphosphatase [EC:3.6.1.12]	hsa00240 Pyrimidine metabolism - Homo sapiens (human); hsa01100 Metabolic pathways - Homo sapiens (human);	IPR004518;	NTP pyrophosphohydrolase MazG, putative catalytic core;
GSTM3	P21266	Cluster 23	2.4	Down	0.631177	-0.663884	0.00355288	5.26948	0.00050762	0.189772	0.7	5	9	5.2	5	0.611865	GSTM3	7194	0.433333	cyto	peptide metabolic process; response to estrogen stimulus; cellular developmental process; detoxification of nitrogen compound; single-organism process; endothelial cell differentiation; cellular metabolic process; response to nitrosative stress; metabolic process; cellular amino acid metabolic process; response to steroid hormone stimulus; response to endogenous stimulus; glutathione metabolic pr…	intracellular part; cell; cell part; intracellular; cytoplasm;	amino acid binding; protein dimerization activity; ion binding; protein binding; glutathione binding; amide binding; oligopeptide binding; sulfur compound binding; glutathione transferase activity; identical protein binding; modified amino acid binding; carboxylic acid binding; peptide binding; catalytic activity; protein homodimerization activity; binding; transferase activity, transferring alky…	K00799	GST; glutathione S-transferase [EC:2.5.1.18]	hsa00480 Glutathione metabolism - Homo sapiens (human); hsa05200 Pathways in cancer - Homo sapiens (human); hsa00982 Drug metabolism - cytochrome P450 - Homo sapiens (human); hsa05204 Chemical carcinogenesis - Homo sapiens (human); hsa05215 Prostate cancer - Homo sapiens (human); hsa00980 Metabolism of xenobiotics by cytochrome P450 - Homo sapiens (human);	IPR010987; IPR004046; IPR012336; IPR004045;	Glutathione S-transferase, N-terminal; Thioredoxin-like fold; Glutathione S-transferase, C-terminal-like; Glutathione S-transferase, C-terminal;
GSTM2	P28161	Cluster 23	2.4	Down	0.378247	-1.4026	0.000889663	5.26948	0.00050762	0.189772	0.7	5	9	5.2	5	0.611865	GSTM2	7194	0.433333	cyto	regulation of cardiac muscle contraction by calcium ion signaling; single organism signaling; muscle system process; peptide metabolic process; detoxification of nitrogen compound; single-organism process; relaxation of cardiac muscle; regulation of ryanodine-sensitive calcium-release channel activity; cellular metabolic process; regulation of skeletal muscle contraction by regulation of release …	organelle; intracellular membrane-bounded organelle; intracellular organelle; endoplasmic reticulum; cell part; intracellular; cytoplasm; sarcoplasmic reticulum; intracellular part; membrane-bounded organelle; cell; sarcoplasm; cytoplasmic part;	amino acid binding; ion binding; glutathione binding; amide binding; oligopeptide binding; sulfur compound binding; glutathione transferase activity; modified amino acid binding; carboxylic acid binding; peptide binding; catalytic activity; binding; transferase activity, transferring alkyl or aryl (other than methyl) groups; anion binding; transferase activity;	K00799	GST; glutathione S-transferase [EC:2.5.1.18]	hsa00480 Glutathione metabolism - Homo sapiens (human); hsa05200 Pathways in cancer - Homo sapiens (human); hsa00982 Drug metabolism - cytochrome P450 - Homo sapiens (human); hsa05204 Chemical carcinogenesis - Homo sapiens (human); hsa05215 Prostate cancer - Homo sapiens (human); hsa00980 Metabolism of xenobiotics by cytochrome P450 - Homo sapiens (human);	IPR010987; IPR004046; IPR012336; IPR004045;	Glutathione S-transferase, N-terminal; Thioredoxin-like fold; Glutathione S-transferase, C-terminal-like; Glutathione S-transferase, C-terminal;
GPX4	P36969	Cluster 23	3	Down	0.48727	-1.03721	0.00406305	5.78139	0.00223134	0.172969	0.2	6	9	3.33333	6	0.565329	GPX4	28552	0.472222	extr	developmental process; single-multicellular organism process; response to stress; single-organism process; cellular lipid metabolic process; response to stimulus; primary metabolic process; cellular metabolic process; multicellular organismal process; phosphate-containing compound metabolic process; organic substance metabolic process; metabolic process; phosphorus metabolic process; single-organ…	organelle; intracellular membrane-bounded organelle; intracellular organelle; cell part; intracellular; cytoplasm; intracellular part; membrane-bounded organelle; cell; mitochondrion; cytoplasmic part;	glutathione peroxidase activity; catalytic activity; antioxidant activity; phospholipid-hydroperoxide glutathione peroxidase activity; peroxidase activity; oxidoreductase activity, acting on peroxide as acceptor; oxidoreductase activity;	K05361	E1.11.1.12; phospholipid-hydroperoxide glutathione peroxidase [EC:1.11.1.12]	hsa00480 Glutathione metabolism - Homo sapiens (human);	IPR012336;	Thioredoxin-like fold;
GSTK1	Q9Y2Q3	Cluster 23	2.4	Down	0.587873	-0.766425	0.0214864	5.26948	0.00050762	0.189772	0.7	5	9	5.2	5	0.611865	GSTK1	7194	0.433333	cyto	sulfur compound metabolic process; peptide metabolic process; small molecule metabolic process; nitrogen compound metabolic process; cellular amide metabolic process; primary metabolic process; cellular metabolic process; organic substance metabolic process; metabolic process; cellular amino acid metabolic process; cellular modified amino acid metabolic process; single-organism metabolic process;…	mitochondrial matrix; membrane; intracellular organelle; mitochondrial part; organelle membrane; peroxisome; organelle envelope; intracellular organelle part; cytoplasm; intracellular part; cell; organelle part; mitochondrion; membrane-enclosed lumen; mitochondrial envelope; intracellular membrane-bounded organelle; organelle; intracellular organelle lumen; cell part; intracellular; microbody; en…	protein disulfide oxidoreductase activity; disulfide oxidoreductase activity; glutathione transferase activity; glutathione peroxidase activity; catalytic activity; oxidoreductase activity, acting on a sulfur group of donors; antioxidant activity; transferase activity, transferring alkyl or aryl (other than methyl) groups; peroxidase activity; transferase activity; oxidoreductase activity, acting…	K13299	GSTK1; glutathione S-transferase kappa 1 [EC:2.5.1.18]	hsa00480 Glutathione metabolism - Homo sapiens (human); hsa00982 Drug metabolism - cytochrome P450 - Homo sapiens (human); hsa05204 Chemical carcinogenesis - Homo sapiens (human); hsa00980 Metabolism of xenobiotics by cytochrome P450 - Homo sapiens (human); hsa04146 Peroxisome - Homo sapiens (human);	IPR001853; IPR012336;	DSBA-like thioredoxin domain; Thioredoxin-like fold;
ADH5	P11766	Cluster 23	3	Down	0.498351	-1.00476	0.00165672	4.82359	0.003796	0.207314	0.5	4	8	5	4	0.652401	ADH5	32334	0.527778	cyto	positive regulation of blood pressure; regulation of biological quality; alcohol metabolic process; single-organism process; cellular lipid metabolic process; cellular metabolic process; ethanol catabolic process; response to biotic stimulus; response to nitrosative stress; metabolic process; protein metabolic process; macromolecule metabolic process; primary alcohol metabolic process; formaldehy…	organelle; intracellular membrane-bounded organelle; intracellular organelle; nucleus; cell part; intracellular; cytoplasm; intracellular part; membrane-bounded organelle; cell; mitochondrion; cytoplasmic part;	nucleoside phosphate binding; oxidoreductase activity, acting on the aldehyde or oxo group of donors; ion binding; nucleotide binding; zinc ion binding; monocarboxylic acid binding; S-(hydroxymethyl)glutathione dehydrogenase activity; aldehyde dehydrogenase (NAD) activity; oxidoreductase activity; organic cyclic compound binding; heterocyclic compound binding; oxidoreductase activity, acting on C…	K00121	frmA; S-(hydroxymethyl)glutathione dehydrogenase / alcohol dehydrogenase [EC:1.1.1.284 1.1.1.1]	hsa05204 Chemical carcinogenesis - Homo sapiens (human); hsa01100 Metabolic pathways - Homo sapiens (human); hsa00980 Metabolism of xenobiotics by cytochrome P450 - Homo sapiens (human); hsa01200 Carbon metabolism - Homo sapiens (human); hsa00071 Fatty acid degradation - Homo sapiens (human); hsa01220 Degradation of aromatic compounds - Homo sapiens (human); hsa00982 Drug metabolism - cytochrome …	IPR011032; IPR016040; IPR013154; IPR013149;	Alcohol dehydrogenase, C-terminal; GroES (chaperonin 10)-like; NAD(P)-binding domain; Alcohol dehydrogenase GroES-like;
MRPL16	Q9NX20	Cluster 24	25	Up	2.32875	1.21956	0.00296094	3.92965	0.00766457	0.254475	0.725397	36	7	61.5	36	0.733668	MRPL16	503862	0.452206	mito	cellular protein metabolic process; biosynthetic process; primary metabolic process; cellular metabolic process; organic substance biosynthetic process; cellular biosynthetic process; organic substance metabolic process; metabolic process; cellular macromolecule biosynthetic process; cellular macromolecule metabolic process; gene expression; macromolecule metabolic process; protein metabolic proc…	ribosome; intracellular organelle; intracellular non-membrane-bounded organelle; cytoplasm; macromolecular complex; intracellular part; cell; mitochondrion; non-membrane-bounded organelle; intracellular membrane-bounded organelle; organelle; intracellular; cell part; membrane-bounded organelle; ribonucleoprotein complex; cytoplasmic part;	organic cyclic compound binding; heterocyclic compound binding; RNA binding; binding; nucleic acid binding; structural molecule activity; structural constituent of ribosome; rRNA binding;	K02878	RP-L16; large subunit ribosomal protein L16	hsa03010 Ribosome - Homo sapiens (human);	IPR016180;	Ribosomal protein L10e/L16;	55S ribosome, mitochondrial; 39S ribosomal subunit, mitochondrial;
MRPS14	O60783	Cluster 24	23.8523	Up	3.24728	1.69923	0.00310617	3.86147	0.00016057	0.258969	0.850806	32	7	64.7188	32	0.739866	MRPS14	7938	0.425781	mito	cellular protein metabolic process; biosynthetic process; primary metabolic process; cellular metabolic process; organic substance biosynthetic process; cellular biosynthetic process; organic substance metabolic process; metabolic process; cellular macromolecule biosynthetic process; cellular macromolecule metabolic process; gene expression; macromolecule metabolic process; protein metabolic proc…	membrane; organelle membrane; cytoplasm; macromolecular complex; intracellular part; cell; organellar ribosome; organelle part; non-membrane-bounded organelle; membrane-enclosed lumen; nuclear membrane; intracellular organelle lumen; intracellular; cell part; membrane-bounded organelle; organelle lumen; mitochondrial matrix; intracellular organelle; ribosome; mitochondrial part; intracellular non…	structural constituent of ribosome; structural molecule activity;	K02954	RP-S14; small subunit ribosomal protein S14	hsa03010 Ribosome - Homo sapiens (human);			28S ribosomal subunit, mitochondrial; 55S ribosome, mitochondrial;
MRPS5	P82675	Cluster 24	27.6989	Up	1.67685	0.745755	5.34e-05	3.50216	0.00360672	0.285538	0.755128	40	7	60.925	40	0.772531	MRPS5	90160	0.37362	mito	cellular protein metabolic process; biosynthetic process; primary metabolic process; cellular metabolic process; organic substance biosynthetic process; cellular biosynthetic process; organic substance metabolic process; metabolic process; cellular macromolecule biosynthetic process; cellular macromolecule metabolic process; gene expression; macromolecule metabolic process; protein metabolic proc…	ribosome; intracellular organelle; intracellular non-membrane-bounded organelle; cytoplasm; macromolecular complex; intracellular part; cell; mitochondrion; non-membrane-bounded organelle; intracellular membrane-bounded organelle; organelle; intracellular; cell part; membrane-bounded organelle; ribonucleoprotein complex; cytoplasmic part;	organic cyclic compound binding; heterocyclic compound binding; RNA binding; binding; nucleic acid binding; structural molecule activity; structural constituent of ribosome;	K02988	RP-S5; small subunit ribosomal protein S5	hsa03010 Ribosome - Homo sapiens (human);	IPR014720; IPR005324; IPR020568; IPR014721; IPR013810;	Double-stranded RNA-binding domain; Ribosomal protein S5, N-terminal; Ribosomal protein S5, C-terminal; Ribosomal protein S5 domain 2-type fold; Ribosomal protein S5 domain 2-type fold, subgroup;	28S ribosomal subunit, mitochondrial; 55S ribosome, mitochondrial;
MRPS7	Q9Y2R9	Cluster 24	28.7661	Up	2.13093	1.09148	3.22e-05	3.49567	0.00334696	0.286068	0.743322	42	7	61.2143	42	0.773121	MRPS7	91692	0.373258	mito	cellular protein metabolic process; biosynthetic process; primary metabolic process; cellular metabolic process; organic substance biosynthetic process; cellular biosynthetic process; organic substance metabolic process; metabolic process; cellular macromolecule biosynthetic process; cellular macromolecule metabolic process; gene expression; macromolecule metabolic process; protein metabolic proc…	intracellular organelle; ribosome; intracellular non-membrane-bounded organelle; small ribosomal subunit; cytoplasm; intracellular organelle part; macromolecular complex; intracellular part; cell; cytosol; mitochondrion; organelle part; non-membrane-bounded organelle; intracellular membrane-bounded organelle; organelle; intracellular; ribosomal subunit; cell part; cytosolic part; membrane-bounded…	organic cyclic compound binding; heterocyclic compound binding; RNA binding; binding; nucleic acid binding; structural molecule activity; structural constituent of ribosome;	K02992	RP-S7; small subunit ribosomal protein S7	hsa03010 Ribosome - Homo sapiens (human);	IPR023798;	Ribosomal protein S7 domain;	28S ribosomal subunit, mitochondrial; 55S ribosome, mitochondrial;
SUN2	Q9UH99	Cluster 25	3	Down	0.526887	-0.924435	0.0149986	5.17208	0.00029464	0.193346	0.666667	4	9	4	4	0.62072	SUN2	11510	0.5	nucl	actin filament-based movement; positive regulation of cell migration; regulation of biological quality; positive regulation of locomotion; nucleus localization; single-organism process; establishment of nucleus localization; nuclear migration; establishment of localization; maintenance of protein location in nucleus; maintenance of protein localization in organelle; establishment of localization …	membrane; nuclear chromosome, telomeric region; chromosome, telomeric region; organelle membrane; cytoplasm; macromolecular complex; intrinsic to membrane; intracellular part; cell; organelle part; chromosomal part; non-membrane-bounded organelle; condensed chromosome; membrane-enclosed lumen; nuclear membrane; intracellular organelle lumen; microtubule organizing center attachment site; nuclear …	tubulin binding; protein binding; cytoskeletal protein binding; microtubule binding; lamin binding; binding;				IPR012919;	Sad1/UNC-like, C-terminal;
SYNE1	Q8NF91	Cluster 25	3	Down	0.387117	-1.36916	5.98e-06	5.17208	0.00029464	0.193346	0.666667	4	9	4	4	0.62072	SYNE1	11510	0.5	nucl	nucleus organization; cellular component organization; regulation of biological quality; death; cellular developmental process; nuclear matrix organization; single-organism process; maintenance of protein location in nucleus; maintenance of protein localization in organelle; cell differentiation; muscle structure development; protein localization to organelle; maintenance of location; macromolecu…	membrane; outer membrane; nuclear outer membrane-endoplasmic reticulum membrane network; organelle membrane; myofibril; cytoplasm; macromolecular complex; intrinsic to membrane; intracellular part; cell; organelle part; nuclear outer membrane; non-membrane-bounded organelle; cytoskeleton; nuclear membrane; microtubule organizing center attachment site; membrane part; intracellular; cell part; con…	actin binding; protein binding; identical protein binding; cytoskeletal protein binding; protein homodimerization activity; binding; protein dimerization activity;				IPR012315; IPR001715;	KASH domain; Calponin homology domain;
SYNE2	Q8WXH0	Cluster 25	3	Down	0.582973	-0.778498	0.00139665	5.50433	0	0.181675	1	3	9	4	3	0.590516	SYNE2	0	0.8	cyto	regulation of cellular process; actin filament-based movement; organelle localization; nucleus organization; cell migration; cellular component organization; positive regulation of cell migration; regulation of biological quality; localization of cell; positive regulation of locomotion; nucleus localization; single-organism process; positive regulation of cell motility; establishment of nucleus l…	membrane; outer membrane; organelle membrane; cytoplasm; macromolecular complex; sarcoplasm; cell; I band; organelle part; sarcoplasmic reticulum membrane; nuclear outer membrane; non-membrane-bounded organelle; nucleoplasm; nuclear membrane; focal adhesion; leading edge membrane; microtubule organizing center attachment site; intracellular; lamellipodium; filopodium; cell-substrate junction; mem…	actin binding; protein binding; cytoskeletal protein binding; binding;				IPR012315; IPR001715;	KASH domain; Calponin homology domain;
TERF2	Q15554	Cluster 25	3	Up	1.95231	0.96518	0.000799773	4.54004	0.0037713	0.220262	0.5	4	8	5.75	4	0.678178	TERF2	22468	0.366667	nucl	age-dependent telomere shortening; telomere maintenance via telomere shortening; regulation of biological quality; protection from non-homologous end joining at telomere; chordate embryonic development; negative regulation of cellular component organization; telomere capping; single-organism process; biosynthetic process; telomere maintenance via telomere lengthening; regulation of DNA-dependent …	chromosome, telomeric region; nuclear chromosome, telomeric region; telomere cap complex; cytoplasm; macromolecular complex; intracellular part; cell; organelle part; chromosomal part; non-membrane-bounded organelle; membrane-enclosed lumen; nucleoplasm; intracellular organelle lumen; nuclear chromosome part; intracellular; cell part; chromosome; male germ cell nucleus; membrane-bounded organelle…	double-stranded telomeric DNA binding; organic cyclic compound binding; heterocyclic compound binding; DNA binding; double-stranded DNA binding; binding; nucleic acid binding; structure-specific DNA binding; telomeric DNA binding; chromatin binding; sequence-specific DNA binding;	K11111			IPR001005; IPR009057; IPR013867; IPR017930;	Myb domain; Telomere repeat-binding factor, dimerisation domain; Homeodomain-like; SANT/Myb domain;	TRF1-TIN2 complex; MRE11A-RAD50-NBN-TRF2 complex; BLM-TRF2 complex; TIN2 complex; Telosome complex; TRF-Rap1 complex I, 2MD; TRF2-Rap1 complex III; TFIIA-TRF2 complex; Rap1 complex; TERF2-RAP1 complex; WRN-TRF2 complex; TRF2-Ku complex; TRF2-Rap1 complex II;
PCCB	P05166	Cluster 26	3	Down	0.482353	-1.05184	4.6e-05	5.8474	0	0.171016	1	3	9	4.66667	3	0.559327	PCCB	0	0.666667	mito	lipid oxidation; cellular lipid metabolic process; cellular metabolic process; organic substance metabolic process; metabolic process; lipid modification; monocarboxylic acid metabolic process; cellular catabolic process; cellular process; lipid metabolic process; short-chain fatty acid catabolic process; fatty acid oxidation; lipid catabolic process; oxidation-reduction process; single-organism …	mitochondrial matrix; intracellular organelle; mitochondrial part; cytoplasm; intracellular organelle part; intracellular part; cell; mitochondrion; organelle part; membrane-enclosed lumen; organelle; intracellular membrane-bounded organelle; intracellular organelle lumen; cell part; intracellular; membrane-bounded organelle; cytoplasmic part; organelle lumen;	propionyl-CoA carboxylase activity; ATP binding; nucleoside phosphate binding; ligase activity, forming carbon-carbon bonds; ligase activity; nucleoside binding; ion binding; nucleotide binding; organic cyclic compound binding; heterocyclic compound binding; ribonucleoside binding; CoA carboxylase activity; catalytic activity; ribonucleotide binding; binding; purine ribonucleoside binding; anion …	K01966	PCCB; propionyl-CoA carboxylase beta chain [EC:6.4.1.3]	hsa00280 Valine, leucine and isoleucine degradation - Homo sapiens (human); hsa00640 Propanoate metabolism - Homo sapiens (human); hsa01100 Metabolic pathways - Homo sapiens (human); hsa01200 Carbon metabolism - Homo sapiens (human); hsa00630 Glyoxylate and dicarboxylate metabolism - Homo sapiens (human);	IPR011762; IPR000022; IPR011763;	Acetyl-coenzyme A carboxyltransferase, C-terminal; Acetyl-coenzyme A carboxyltransferase, N-terminal; Carboxyl transferase;
PCCA	P05165	Cluster 26	3	Down	0.537192	-0.89649	0.011711	5.8474	0	0.171016	1	3	9	4.66667	3	0.559327	PCCA	0	0.666667	mito	lipid oxidation; cellular lipid metabolic process; cellular metabolic process; organic substance metabolic process; metabolic process; lipid modification; monocarboxylic acid metabolic process; cellular catabolic process; cellular process; lipid metabolic process; short-chain fatty acid catabolic process; fatty acid oxidation; lipid catabolic process; oxidation-reduction process; single-organism …	mitochondrial matrix; intracellular organelle; mitochondrial part; cytoplasm; intracellular organelle part; intracellular part; cell; mitochondrion; organelle part; membrane-enclosed lumen; organelle; intracellular membrane-bounded organelle; intracellular organelle lumen; cell part; intracellular; membrane-bounded organelle; cytoplasmic part; organelle lumen;	propionyl-CoA carboxylase activity; nucleoside phosphate binding; ligase activity, forming carbon-carbon bonds; ligase activity; organic cyclic compound binding; heterocyclic compound binding; carboxylic acid binding; catalytic activity; ribonucleotide binding; binding; purine ribonucleoside binding; cation binding; anion binding; adenyl ribonucleotide binding; adenyl nucleotide binding; purine n…	K01965	PCCA; propionyl-CoA carboxylase alpha chain [EC:6.4.1.3]	hsa00280 Valine, leucine and isoleucine degradation - Homo sapiens (human); hsa00640 Propanoate metabolism - Homo sapiens (human); hsa01100 Metabolic pathways - Homo sapiens (human); hsa01200 Carbon metabolism - Homo sapiens (human); hsa00630 Glyoxylate and dicarboxylate metabolism - Homo sapiens (human);	IPR011053; IPR005479; IPR005481; IPR000089; IPR013815; IPR016185; IPR011764; IPR005482; IPR011761; IPR013816; IPR011054;	ATP-grasp fold; ATP-grasp fold, subdomain 2; Rudiment single hybrid motif; Pre-ATP-grasp domain; Carbamoyl-phosphate synthase, large subunit, N-terminal; Biotin carboxylation domain; Carbamoyl-phosphate synthetase large subunit-like, ATP-binding domain; ATP-grasp fold, subdomain 1; Single hybrid motif; Biotin carboxylase, C-terminal; Biotin/lipoyl attachment;
ALDH6A1	Q02252	Cluster 26	3	Down	0.582041	-0.780807	0.00915415	4.85173	0.00863456	0.206112	0.333333	6	8	3.33333	6	0.649843	ALDH6A1	54358	0.351852	mito	cellular aromatic compound metabolic process; cellular developmental process; single-organism process; cellular metabolic process; valine metabolic process; organic substance metabolic process; cell differentiation; metabolic process; cellular amino acid metabolic process; heterocycle metabolic process; nucleobase-containing compound metabolic process; pyrimidine-containing compound metabolic pro…	mitochondrial matrix; intracellular organelle; mitochondrial part; cytoplasm; intracellular organelle part; intracellular part; cell; mitochondrion; organelle part; membrane-enclosed lumen; organelle; intracellular membrane-bounded organelle; nucleus; intracellular organelle lumen; cell part; intracellular; membrane-bounded organelle; cytoplasmic part; organelle lumen;	oxidoreductase activity, acting on the aldehyde or oxo group of donors, NAD or NADP as acceptor; catalytic activity; fatty-acyl-CoA binding; binding; oxidoreductase activity, acting on the aldehyde or oxo group of donors; ion binding; anion binding; methylmalonate-semialdehyde dehydrogenase (acylating) activity; malonate-semialdehyde dehydrogenase (acetylating) activity; cofactor binding; oxidore…	K00140	mmsA; malonate-semialdehyde dehydrogenase (acetylating) / methylmalonate-semialdehyde dehydrogenase [EC:1.2.1.18 1.2.1.27]	hsa00562 Inositol phosphate metabolism - Homo sapiens (human); hsa00280 Valine, leucine and isoleucine degradation - Homo sapiens (human); hsa00640 Propanoate metabolism - Homo sapiens (human); hsa00410 beta-Alanine metabolism - Homo sapiens (human); hsa01100 Metabolic pathways - Homo sapiens (human); hsa01200 Carbon metabolism - Homo sapiens (human);	IPR016161; IPR015590; IPR016162; IPR016163;	Aldehyde dehydrogenase, N-terminal; Aldehyde dehydrogenase domain; Aldehyde dehydrogenase, C-terminal; Aldehyde/histidinol dehydrogenase;
ACSS1	Q9NUB1	Cluster 26	3	Down	0.419305	-1.25393	1.78e-05	4.85498	0.00431259	0.205974	0.4	5	8	3.6	5	0.649547	ACSS1	32608	0.425	mito	cellular response to xenobiotic stimulus; acetyl-CoA biosynthetic process from acetate; cofactor biosynthetic process; ethanol oxidation; acetate biosynthetic process; organic hydroxy compound metabolic process; organic acid biosynthetic process; alcohol metabolic process; short-chain fatty acid biosynthetic process; single-organism process; cellular lipid metabolic process; biosynthetic process;…	mitochondrial matrix; intracellular organelle; mitochondrial part; cytoplasm; intracellular organelle part; intracellular part; cell; mitochondrion; organelle part; membrane-enclosed lumen; organelle; intracellular membrane-bounded organelle; intracellular organelle lumen; cell part; intracellular; membrane-bounded organelle; cytoplasmic part; organelle lumen;	ATP binding; nucleoside phosphate binding; CoA-ligase activity; nucleoside binding; ion binding; ligase activity; ligase activity, forming carbon-sulfur bonds; nucleotide binding; organic cyclic compound binding; heterocyclic compound binding; acetate-CoA ligase activity; ribonucleoside binding; AMP binding; catalytic activity; ribonucleotide binding; binding; purine ribonucleoside binding; catio…	K01895	ACSS; acetyl-CoA synthetase [EC:6.2.1.1]	hsa00640 Propanoate metabolism - Homo sapiens (human); hsa00620 Pyruvate metabolism - Homo sapiens (human); hsa01100 Metabolic pathways - Homo sapiens (human); hsa00010 Glycolysis / Gluconeogenesis - Homo sapiens (human); hsa01200 Carbon metabolism - Homo sapiens (human);	IPR025110; IPR000873;	AMP-dependent synthetase/ligase; AMP-binding enzyme C-terminal domain;
DNMT1	P26358	Cluster 27	3.2381	Up	1.92964	0.948334	0.00239333	3.49784	0.00734469	0.285891	0.25641	13	7	14.6923	13	0.772924	DNMT1	61474	0.130495	mito	positive regulation of cellular protein metabolic process; cellular metabolic process; metabolic process; response to endogenous stimulus; negative regulation of macromolecule biosynthetic process; macromolecule metabolic process; cellular response to stimulus; heterocycle biosynthetic process; regulation of primary metabolic process; negative regulation of transcription from RNA polymerase II pr…	intracellular organelle; intracellular non-membrane-bounded organelle; intracellular organelle part; intracellular part; cell; organelle part; heterochromatin; non-membrane-bounded organelle; chromosomal part; intracellular membrane-bounded organelle; organelle; nucleus; chromatin; cell part; intracellular; chromosome; chromosome, centromeric region; membrane-bounded organelle; centromeric hetero…	RNA binding; DNA binding; S-adenosylmethionine-dependent methyltransferase activity; nucleoside phosphate binding; methyltransferase activity; DNA-methyltransferase activity; methyl-CpG binding; ion binding; transferase activity, transferring one-carbon groups; nucleotide binding; zinc ion binding; sequence-specific DNA binding; heterocyclic compound binding; organic cyclic compound binding; tran…	K00558	DNMT1; DNA (cytosine-5)-methyltransferase 1 [EC:2.1.1.37]	hsa05206 MicroRNAs in cancer - Homo sapiens (human); hsa01100 Metabolic pathways - Homo sapiens (human); hsa00270 Cysteine and methionine metabolism - Homo sapiens (human);	IPR010506; IPR022702; IPR001025; IPR002857;	Zinc finger, CXXC-type; DMAP1-binding; Bromo adjacent homology (BAH) domain; DNA (cytosine-5)-methyltransferase 1, replication foci domain;	TIP5-DNMT-HDAC1 complex; DNMT1-RB1-HDAC1-E2F1 complex; DAXX-DNMT1-DMAP1 complex; DNMT1-G9a complex; RGS6-DNMT1-DMAP1 complex; DNMT1-G9a-PCNA complex; pRb2/p130-multimolecular complex;
CHD4	Q14839	Cluster 27	3.2381	Up	1.55739	0.639132	0.000138376	3.85065	0.00074159	0.259696	0.361111	9	7	13.1111	9	0.74085	CHD4	8168	0.209677	nucl	regulation of cellular process; cellular component organization; cellular aromatic compound metabolic process; regulation of macromolecule metabolic process; regulation of nucleobase-containing compound metabolic process; single-organism process; biosynthetic process; cellular metabolic process; organic substance metabolic process; regulation of RNA biosynthetic process; metabolic process; hetero…	intracellular organelle; intracellular non-membrane-bounded organelle; cytoskeletal part; cytoplasm; intracellular organelle part; macromolecular complex; nuclear lumen; transcriptional repressor complex; intracellular part; SWI/SNF superfamily-type complex; cell; histone deacetylase complex; organelle part; non-membrane-bounded organelle; intracellular membrane-bounded organelle; membrane-enclos…	nucleoside phosphate binding; ATP-dependent helicase activity; hydrolase activity, acting on acid anhydrides; hydrolase activity; ATPase activity; organic cyclic compound binding; heterocyclic compound binding; pyrophosphatase activity; catalytic activity; ribonucleotide binding; binding; ATP-dependent DNA helicase activity; purine ribonucleoside binding; cation binding; anion binding; adenyl rib…	K11643	CHD4; chromodomain-helicase-DNA-binding protein 4 [EC:3.6.4.12]	hsa05203 Viral carcinogenesis - Homo sapiens (human);	IPR009463; IPR001841; IPR001965; IPR027417; IPR009462; IPR012958; IPR000953; IPR000330; IPR023780; IPR013083; IPR014001; IPR016197; IPR011011; IPR001650; IPR012957; IPR019787;	Zinc finger, PHD-type; Zinc finger, PHD-finger; Zinc finger, RING-type; CHD, N-terminal; SNF2-related; Chromo domain/shadow; Helicase, superfamily 1/2, ATP-binding domain; Domain of unknown function DUF1087; CHD, C-terminal 2; Chromo domain-like; Zinc finger, RING/FYVE/PHD-type; P-loop containing nucleoside triphosphate hydrolase; Zinc finger, FYVE/PHD-type; Chromo domain; Helicase, C-terminal; D…	LARC complex; Mi2/NuRD complex; Emerin complex 32; PID complex; NuRD.1 complex; Anti-HDAC2 complex; MTA2 complex; MeCP1 complex; NRD complex; Mi2/NuRD-BCL6-MTA3 complex; ATR-HDAC2-CHD4 complex;
SMARCA5	O60264	Cluster 27	4	Up	1.70268	0.767805	0.00149967	3.79545	0.00300502	0.263473	0.321429	8	7	13.125	8	0.745868	SMARCA5	23050	0.201172	cyto_nucl	cellular component biogenesis; single-organism process; biosynthetic process; negative regulation of RNA metabolic process; cellular metabolic process; regulation of RNA biosynthetic process; metabolic process; DNA replication-independent nucleosome organization; nucleosome assembly; cellular component assembly; macromolecular complex assembly; negative regulation of macromolecule biosynthetic pr…	intracellular organelle; intracellular non-membrane-bounded organelle; intracellular organelle part; nuclear lumen; macromolecular complex; intracellular part; nucleolus; SWI/SNF superfamily-type complex; cell; organelle part; chromatin silencing complex; RSF complex; ISWI-type complex; non-membrane-bounded organelle; membrane-enclosed lumen; intracellular membrane-bounded organelle; organelle; c…	nucleoside phosphate binding; hydrolase activity, acting on acid anhydrides; hydrolase activity; chromatin binding; ATPase activity; organic cyclic compound binding; heterocyclic compound binding; pyrophosphatase activity; catalytic activity; ribonucleotide binding; binding; purine ribonucleoside binding; anion binding; adenyl ribonucleotide binding; adenyl nucleotide binding; hydrolase activity,…	K11654			IPR015194; IPR020838; IPR027417; IPR017884; IPR000330; IPR001005; IPR009057; IPR015195; IPR014001; IPR001650;	ISWI HAND domain; SNF2-related; SLIDE domain; Helicase, C-terminal; Helicase, superfamily 1/2, ATP-binding domain; Homeodomain-like; SANT domain; P-loop containing nucleoside triphosphate hydrolase; DBINO domain; SANT/Myb domain;	ALL-1 supercomplex; SNF2h-cohesin-NuRD complex; SNF2h-HDAC12 complex; WCRF complex; ATP-utilizing chromatin assembly and remodeling factorcomplex; Nucleolar remodeling complex; CEN complex; DNMT3B complex; Remodeling and spacing factorcomplex; HuCHRAC complex; WICH complex; Polycomb repressive complex 1;
PRMT5	O14744	Cluster 27	4	Up	1.52436	0.608206	0.0139358	3.94805	0.00292039	0.253289	0.277778	9	7	11.1111	9	0.731995	PRMT5	28526	0.19798	cyto	cellular component biogenesis; ribonucleoprotein complex biogenesis; ribonucleoprotein complex assembly; single-organism process; biosynthetic process; regulation of cell cycle process; negative regulation of RNA metabolic process; cellular metabolic process; methylation; regulation of RNA biosynthetic process; regulation of nuclear division; protein alkylation; metabolic process; ribonucleoprote…	organelle; intracellular membrane-bounded organelle; intracellular organelle; nucleus; cell part; intracellular; cytoplasm; macromolecular complex; intracellular part; protein complex; membrane-bounded organelle; cytosol; cell; cytoplasmic part;	S-adenosylmethionine-dependent methyltransferase activity; methyltransferase activity; protein-arginine N-methyltransferase activity; transferase activity, transferring one-carbon groups; chromatin binding; histone-arginine N-methyltransferase activity; arginine N-methyltransferase activity; protein methyltransferase activity; histone methyltransferase activity; catalytic activity; binding; N-met…	K02516	PRMT5; protein arginine N-methyltransferase 5 [EC:2.1.1.125]	hsa03013 RNA transport - Homo sapiens (human);			20S methylosome and RG-containing Sm protein complex; Brm-associated complex; FCP1-associated protein complex; 20S methylosome-SmD complex; BRM-SIN3A complex; Anti-Sm protein complex; BRG1-SIN3A-HDAC containing SWI/SNF remodeling complex I; AR coactivator complex; BRG1-SIN3A complex; BRG1-associated complex; BRM-associated complex; JBP1-pICln complex; 20S methyltransferase core complex; FIB-assoc…
WDR77	Q9BQA1	Cluster 27	4	Up	1.71395	0.777327	0.000893372	3.97294	0.0004885	0.251703	0.428571	8	7	12.5	8	0.729732	WDR77	6520	0.235849	nucl	cellular component biogenesis; ribonucleoprotein complex biogenesis; prostate glandular acinus development; gland development; ribonucleoprotein complex assembly; reproductive process; cellular developmental process; single-organism process; cellular metabolic process; negative regulation of cell proliferation; regulation of RNA biosynthetic process; metabolic process; ribonucleoprotein complex s…	organelle; intracellular membrane-bounded organelle; intracellular organelle; nucleus; cell part; intracellular; cytoplasm; intracellular part; membrane-bounded organelle; Golgi apparatus; cytosol; cell; cytoplasmic part;	transcription factor binding transcription factor activity; transcription coactivator activity; ligand-dependent nuclear receptor transcription coactivator activity; transcription cofactor activity; protein binding transcription factor activity;	K13221			IPR017986; IPR015943;	WD40/YVTN repeat-like-containing domain; WD40-repeat-containing domain;	FCP1-associated protein complex; AR coactivator complex; 20S methyltransferase complex;
SUZ12	Q15022	Cluster 27	4	Up	1.79664	0.845298	0.0143548	4.09848	1.627e-05	0.243993	0.8	5	7	12.8	5	0.71832	SUZ12	136	0.4	nucl	negative regulation of developmental process; single-organism process; biosynthetic process; negative regulation of RNA metabolic process; cellular metabolic process; regulation of RNA biosynthetic process; metabolic process; negative regulation of macromolecule biosynthetic process; macromolecule metabolic process; protein metabolic process; negative regulation of cell differentiation; regulatio…	sex chromosome; macromolecular complex; intracellular part; cell; heterochromatin; organelle part; chromosomal part; non-membrane-bounded organelle; membrane-enclosed lumen; nucleoplasm; intracellular organelle lumen; nuclear chromosome part; cell part; intracellular; chromosome; nuclear chromatin; membrane-bounded organelle; nucleoplasm part; organelle lumen; intracellular organelle; sex chromat…	histone binding; DNA binding; methyltransferase activity; methylated histone residue binding; ion binding; transferase activity, transferring one-carbon groups; protein binding; chromatin binding; zinc ion binding; sequence-specific DNA binding; heterocyclic compound binding; organic cyclic compound binding; transition metal ion binding; protein methyltransferase activity; catalytic activity; his…	K11463			IPR015880; IPR019135;	Zinc finger, C2H2-like; Polycomb protein, VEFS-Box;	Polycomb repressive complex 3; EED-EZH2 complex; Ezh2 methyltransferase complex, cytosolic; Polycomb repressive complex 2;
EED	O75530	Cluster 27	4	Up	3.1345	1.64823	0.000171054	4.10823	0.0021645	0.243414	0.6	5	7	11.4	5	0.717434	EED	17204	0.4	nucl	regulation of cellular process; regulation of gene expression by genetic imprinting; cellular aromatic compound metabolic process; regulation of macromolecule metabolic process; regulation of nucleobase-containing compound metabolic process; biosynthetic process; negative regulation of cellular process; negative regulation of cellular metabolic process; negative regulation of biological process; …	sex chromosome; macromolecular complex; intracellular part; cell; heterochromatin; organelle part; chromosomal part; non-membrane-bounded organelle; membrane-enclosed lumen; nucleoplasm; intracellular organelle lumen; nuclear chromosome part; cell part; intracellular; chromosome; nuclear chromatin; membrane-bounded organelle; nucleoplasm part; organelle lumen; pronucleus; intracellular organelle;…	methyltransferase activity; protein methyltransferase activity; histone methyltransferase activity; catalytic activity; binding; transferase activity, transferring one-carbon groups; chromatin binding; transferase activity;	K11462			IPR017986; IPR015943;	WD40/YVTN repeat-like-containing domain; WD40-repeat-containing domain;	Polycomb repressive complex 3; EED-EZH polycomb complex; Polycomb repressive complex 4; EED-EZH2 complex; EED-EZH-YY1 polycomb complex; Ezh2 methyltransferase complex, cytosolic; Polycomb repressive complex 2;
FOXP3	Q9BZS1	Cluster 27	4	Up	3.14779	1.65434	0.0239169	3.58333	0.0016716	0.27907	0.333333	9	8	20.8889	9	0.765152	FOXP3	13368	0.180077	nucl	single organism signaling; regulation of leukocyte activation; negative regulation of lymphocyte proliferation; regulation of isotype switching; regulation of tumor necrosis factor production; positive regulation of biosynthetic process; negative regulation of immune effector process; negative regulation of histone deacetylation; regulation of defense response; negative regulation of NF-kappaB tr…	organelle; intracellular membrane-bounded organelle; intracellular organelle; nucleus; cell part; intracellular; cytoplasm; macromolecular complex; intracellular part; protein complex; transcription factor complex; membrane-bounded organelle; cell;	sequence-specific DNA binding RNA polymerase II transcription factor activity; DNA binding; transcription corepressor activity; protein heterodimerization activity; RNA polymerase II distal enhancer sequence-specific DNA binding transcription factor activity; double-stranded DNA binding; ion binding; protein dimerization activity; protein binding; chromatin binding; zinc ion binding; transcriptio…	K10163	FOXP3; forkhead box P3	hsa05321 Inflammatory bowel disease (IBD) - Homo sapiens (human);	IPR015880; IPR011991; IPR001766; IPR007087; IPR013087;	Zinc finger, C2H2-like; Zinc finger C2H2-type/integrase DNA-binding domain; Zinc finger, C2H2; Winged helix-turn-helix DNA-binding domain; Transcription factor, fork head;
SAP18	O00422	Cluster 27	4	Up	1.80168	0.849341	0.000602744	3.6829	0.0163126	0.271525	0.285714	8	7	12.75	8	0.7561	SAP18	106714	0.1875	nucl	regulation of cellular process; cellular aromatic compound metabolic process; regulation of macromolecule metabolic process; regulation of nucleobase-containing compound metabolic process; biosynthetic process; cellular metabolic process; organic substance metabolic process; regulation of RNA biosynthetic process; metabolic process; heterocycle metabolic process; nucleobase-containing compound me…	membrane; intracellular organelle; cell periphery; intracellular organelle part; cytoplasm; macromolecular complex; nuclear lumen; intracellular part; cell; organelle part; histone deacetylase complex; plasma membrane; membrane-enclosed lumen; organelle; intracellular membrane-bounded organelle; nucleoplasm; nucleus; intracellular organelle lumen; intracellular; cell part; membrane-bounded organe…	transcription factor binding transcription factor activity; transcription corepressor activity; transcription cofactor activity; protein binding transcription factor activity;	K14324	SAP18; histone deacetylase complex subunit SAP18	hsa03015 mRNA surveillance pathway - Homo sapiens (human); hsa03013 RNA transport - Homo sapiens (human);			SIN3-ING1b complex II; ALL-1 supercomplex; Apoptosis- and splicing-associated protein complex, SAP18-RNPS1-Acinus-S; Emerin complex 32; Apoptosis- and splicing-associated protein complex, SAP18-RNPS1-Acinus-L; SIN3 complex; SIN3-ING1b complex I; SIN3-SAP25 complex; Sin3 complex;
SMARCC1	Q92922	Cluster 27	4	Up	1.64573	0.718725	0.00260163	3.57143	0.00266592	0.28	0.222222	10	8	14.4	10	0.766234	SMARCC1	22188	0.142424	cyto	single organism signaling; insulin receptor signaling pathway; cell surface receptor signaling pathway; positive regulation of biosynthetic process; single-organism process; biosynthetic process; cellular metabolic process; protein complex disassembly; regulation of RNA biosynthetic process; metabolic process; signal transduction; cell communication; cellular response to peptide; positive regulat…	intracellular organelle; intracellular non-membrane-bounded organelle; XY body; intracellular organelle part; sex chromosome; macromolecular complex; WINAC complex; intracellular part; cell; SWI/SNF superfamily-type complex; organelle part; nBAF complex; non-membrane-bounded organelle; intracellular membrane-bounded organelle; organelle; nucleus; cell part; intracellular; chromosome; npBAF comple…	organic cyclic compound binding; heterocyclic compound binding; DNA binding; binding; nucleic acid binding; transcription factor binding transcription factor activity; transcription coactivator activity; chromatin binding; transcription cofactor activity; protein binding transcription factor activity;	K11649			IPR001005; IPR011991; IPR009057; IPR007526; IPR017884; IPR000953; IPR001357;	BRCT domain; Chromo domain/shadow; SWIRM domain; Homeodomain-like; Winged helix-turn-helix DNA-binding domain; SANT/Myb domain; SANT domain;	SIN3-ING1b complex II; Brm-associated complex; RNA polymerase II complex, chromatin structure modifying; BRM-SIN3A complex; BRG1-SIN3A-HDAC containing SWI/SNF remodeling complex I; EBAFa complex; NCOR1 complex; EBAFb complex; PBAF complex; LARC complex; Brg1-based SWI/SNF chromatin remodeling complex; ALL-1 supercomplex; SWI-SNF chromatin remodeling-related-BRCA1 complex; Emerin complex 32; BRG1-…
HMGB1	P09429	Cluster 27	4	Up	1.66159	0.732563	0.00683864	3.34199	0.00874817	0.299223	0.209524	15	8	22	15	0.787092	HMGB1	62330	0.106796	nucl	regulation of transcription initiation from RNA polymerase II promoter; regulation of vesicle-mediated transport; regulation of cell death; regulation of glycogen catabolic process; leukocyte activation; DNA ligation; negative regulation of apoptotic cell clearance; respiratory tube development; positive regulation of biosynthetic process; cellular metabolic process; regulation of RNA polymerase …	intracellular organelle; cell projection; extracellular space; extracellular region part; intracellular non-membrane-bounded organelle; intracellular organelle part; cytoplasm; nuclear lumen; intracellular part; cell; extracellular region; organelle part; non-membrane-bounded organelle; membrane-enclosed lumen; intracellular membrane-bounded organelle; organelle; condensed chromosome; nucleus; nu…	DNA binding; protein kinase activator activity; receptor binding; double-stranded DNA binding; single-stranded DNA binding; protein binding; protein kinase regulator activity; kinase regulator activity; sequence-specific DNA binding transcription factor activity; calcium-dependent protein kinase regulator activity; chemoattractant activity; heterocyclic compound binding; organic cyclic compound b…	K10802	HMGB1; high mobility group protein B1	hsa03410 Base excision repair - Homo sapiens (human);	IPR009071;	High mobility group box domain;	HMGB1-HMGB2-HSC70-ERP60-GAPDH complex; Casein kinase II-HMG1 complex;
IRF4	Q15306	Cluster 27	4	Up	2.70456	1.43539	0.00178001	3.53247	0.00527615	0.283088	0.25641	13	8	16.3846	13	0.769776	IRF4	59636	0.147609	cyto	single organism signaling; regulation of leukocyte activation; leukocyte activation; positive regulation of cytokine biosynthetic process; regulation of interleukin-10 biosynthetic process; cell surface receptor signaling pathway; T cell differentiation involved in immune response; regulation of interleukin-13 production; positive regulation of biosynthetic process; T-helper 17 type immune respon…	cytoplasm; macromolecular complex; intracellular part; cell; organelle part; chromosomal part; non-membrane-bounded organelle; membrane-enclosed lumen; intracellular organelle lumen; nuclear chromosome part; intracellular; cell part; chromosome; nuclear chromatin; membrane-bounded organelle; protein-DNA complex; organelle lumen; intracellular organelle; intracellular non-membrane-bounded organell…	regulatory region DNA binding; organic cyclic compound binding; heterocyclic compound binding; DNA binding; regulatory region nucleic acid binding; binding; nucleic acid binding transcription factor activity; nucleic acid binding; protein binding; sequence-specific DNA binding; transcription factor binding; sequence-specific DNA binding transcription factor activity;	K09445			IPR017855; IPR011991; IPR001346; IPR008984; IPR019471;	Interferon regulatory factor-3; Interferon regulatory factor DNA-binding domain; SMAD domain-like; SMAD/FHA domain; Winged helix-turn-helix DNA-binding domain;
UPF2	Q9HAU5	Cluster 28	42	Up	1.74259	0.801236	1.29e-05	3.60931	0.0025165	0.277061	0.953488	43	7	73.1628	43	0.76279	UPF2	73368	0.451479	cyto_nucl	organ regeneration; RNA transport; single-organism process; nuclear export; nuclear transport; cellular metabolic process; establishment of localization; metabolic process; establishment of localization in cell; nuclear-transcribed mRNA catabolic process, nonsense-mediated decay; nucleic acid transport; nucleobase-containing compound transport; organic cyclic compound catabolic process; macromole…	intracellular organelle; intracellular organelle part; cytoplasm; macromolecular complex; intracellular part; cytosol; cell; organelle part; intracellular membrane-bounded organelle; organelle; nucleus; intracellular; cell part; perinuclear region of cytoplasm; membrane-bounded organelle; protein complex; exon-exon junction complex; cytoplasmic part; nuclear part;	organic cyclic compound binding; heterocyclic compound binding; RNA binding; DNA binding; binding; nucleic acid binding;	K14327	UPF2; regulator of nonsense transcripts 2	hsa03015 mRNA surveillance pathway - Homo sapiens (human); hsa03013 RNA transport - Homo sapiens (human);	IPR016024; IPR003890; IPR016021; IPR007193;	Armadillo-type fold; MIF4G-like, type 3; MIF4-like, type 1/2/3; Up-frameshift suppressor 2;	Exon junction complex; Upf complex; Postsplicing complex; mRNA decay complex;
UPF3B	Q9BZI7	Cluster 28	42	Up	1.5438	0.626483	0.01592	3.32792	0.0217863	0.300488	0.616883	56	7	60.6786	56	0.788371	UPF3B	699966	0.290328	cyto_nucl	RNA transport; positive regulation of cellular protein metabolic process; posttranscriptional regulation of gene expression; positive regulation of biosynthetic process; single-organism process; biosynthetic process; nuclear export; nuclear transport; cellular metabolic process; establishment of localization; DNA-dependent transcription, termination; metabolic process; establishment of localizati…	intracellular organelle; intracellular organelle part; cytoplasm; nuclear lumen; macromolecular complex; intracellular part; cytosol; cell; organelle part; membrane-enclosed lumen; intracellular membrane-bounded organelle; organelle; nucleoplasm; nucleus; intracellular organelle lumen; intracellular; cell part; membrane-bounded organelle; protein complex; exon-exon junction complex; organelle lum…	organic cyclic compound binding; heterocyclic compound binding; mRNA binding; RNA binding; nucleoside phosphate binding; nucleocytoplasmic transporter activity; binding; nucleic acid binding; nucleotide binding; small molecule binding; transporter activity;	K14328	UPF3; regulator of nonsense transcripts 3	hsa03015 mRNA surveillance pathway - Homo sapiens (human); hsa03013 RNA transport - Homo sapiens (human);	IPR012677; IPR005120;	Regulator of nonsense-mediated decay, UPF3; Nucleotide-binding, alpha-beta plait;	Exon junction complex; Upf complex; Postsplicing complex; mRNA decay complex;
ETF1	P62495	Cluster 28	42	Up	2.14254	1.09932	0.000331353	3.62013	0.00039783	0.276233	0.953488	43	7	73.1395	43	0.761806	ETF1	20604	0.465709	cyto	regulation of cellular process; cellular aromatic compound metabolic process; regulation of macromolecule metabolic process; posttranscriptional regulation of gene expression; regulation of translational termination; cellular protein metabolic process; cellular metabolic process; methylation; organic substance metabolic process; cellular nitrogen compound catabolic process; protein alkylation; me…	cell part; intracellular; cytoplasm; intracellular part; cytosol; cell; cytoplasmic part;	organic cyclic compound binding; translation termination factor activity; heterocyclic compound binding; ribosome binding; RNA binding; translation factor activity, nucleic acid binding; binding; nucleic acid binding; translation release factor activity, codon specific; ribonucleoprotein complex binding; translation release factor activity;	K03265	ETF1; peptide chain release factor subunit 1	hsa03015 mRNA surveillance pathway - Homo sapiens (human);	IPR005141; IPR005142; IPR005140; IPR024049;	eRF1 domain 3; eRF1 domain 1/Pelota-like; eRF1 domain 2; Peptide Chain Release Factor eRF1/aRF1, N-terminal;	eRF1-eRF3-GTP-Mgcomplex; SMG-1-Upf1-eRF1-eRF3 complex;
EIF2B3	Q9NR50	Cluster 29	5	Up	1.52298	0.6069	0.00208523	4.35498	0	0.229622	1	5	8	36.6	5	0.695002	EIF2B3	0	0.620339	cyto	response to hexose stimulus; posttranscriptional regulation of gene expression; cellular developmental process; neurogenesis; single-organism process; biosynthetic process; regulation of translation in response to stress; response to glucose stimulus; oligodendrocyte development; cellular metabolic process; metabolic process; oligodendrocyte differentiation; negative regulation of translational i…	cell part; intracellular; cytoplasm; macromolecular complex; intracellular part; protein complex; eukaryotic translation initiation factor 2B complex; cytosol; cell; cytoplasmic part;	organic cyclic compound binding; heterocyclic compound binding; RNA binding; translation factor activity, nucleic acid binding; nucleotidyltransferase activity; catalytic activity; binding; nucleic acid binding; translation initiation factor activity; transferase activity; transferase activity, transferring phosphorus-containing groups;	K03241	EIF2B3; translation initiation factor eIF-2B subunit gamma	hsa03013 RNA transport - Homo sapiens (human);	IPR005835;	Nucleotidyl transferase;
EIF2B2	P49770	Cluster 29	5	Up	1.8565	0.892582	0.00392684	4.35498	0	0.229622	1	5	8	36.6	5	0.695002	EIF2B2	0	0.620339	cyto	single organism signaling; regulation of biological quality; response to hexose stimulus; reproductive process; ensheathment of neurons; posttranscriptional regulation of gene expression; cellular developmental process; neurogenesis; single-organism process; biosynthetic process; response to glucose stimulus; oligodendrocyte development; cellular metabolic process; female sex differentiation; neu…	cell part; intracellular; cytoplasm; macromolecular complex; intracellular part; protein complex; eukaryotic translation initiation factor 2B complex; cytosol; cell; cytoplasmic part;	RNA binding; ATP binding; nucleoside phosphate binding; nucleoside binding; ion binding; translation initiation factor activity; nucleotide binding; organic cyclic compound binding; heterocyclic compound binding; translation factor activity, nucleic acid binding; ribonucleoside binding; ribonucleotide binding; binding; nucleic acid binding; purine ribonucleoside binding; anion binding; purine rib…	K03754	EIF2B2; translation initiation factor eIF-2B subunit beta	hsa03013 RNA transport - Homo sapiens (human);
EIF2B5	Q13144	Cluster 29	5	Up	1.59445	0.67306	0.0352996	4.35498	0	0.229622	1	5	8	36.6	5	0.695002	EIF2B5	0	0.620339	nucl	single organism signaling; regulation of biological quality; positive regulation of cellular protein metabolic process; reproductive process; ensheathment of neurons; posttranscriptional regulation of gene expression; positive regulation of biosynthetic process; regulation of translation in response to stress; response to glucose stimulus; cellular metabolic process; neurological system process; …	intracellular organelle; cytoplasm; macromolecular complex; intracellular part; cytosol; cell; intracellular membrane-bounded organelle; organelle; nucleus; intracellular; cell part; eukaryotic translation initiation factor 2B complex; protein complex; membrane-bounded organelle; cytoplasmic part;	RNA binding; guanyl-nucleotide exchange factor activity; nucleoside-triphosphatase regulator activity; GTPase regulator activity; translation initiation factor activity; protein binding; heterocyclic compound binding; organic cyclic compound binding; translation factor activity, nucleic acid binding; enzyme regulator activity; catalytic activity; binding; translation initiation factor binding; nu…	K03240	EIF2B5; translation initiation factor eIF-2B subunit epsilon	hsa03013 RNA transport - Homo sapiens (human);	IPR003307; IPR011004; IPR016024; IPR016021;	W2 domain; Armadillo-type fold; Trimeric LpxA-like; MIF4-like, type 1/2/3;
BMS1	Q14692	Cluster 3	16.7609	Up	1.84221	0.881437	4.79e-05	3.70996	0.0217751	0.269545	0.624625	37	8	32.5946	37	0.75364	BMS1	196088	0.278355	cyto_nucl	cellular component biogenesis; ribonucleoprotein complex biogenesis; nucleoside metabolic process; purine nucleoside metabolic process; ribonucleoprotein complex assembly; nucleotide metabolic process; single-organism process; cellular metabolic process; phosphate-containing compound metabolic process; metabolic process; nucleoside phosphate catabolic process; GTP catabolic process; ribonucleopro…	intracellular organelle; intracellular non-membrane-bounded organelle; intracellular organelle part; nuclear lumen; intracellular part; nucleolus; cell; organelle part; non-membrane-bounded organelle; organelle; intracellular membrane-bounded organelle; membrane-enclosed lumen; nucleus; intracellular organelle lumen; cell part; intracellular; membrane-bounded organelle; organelle lumen; nuclear p…	ATP binding; nucleoside phosphate binding; nucleoside binding; ion binding; hydrolase activity, acting on acid anhydrides; hydrolase activity; nucleotide binding; nucleoside-triphosphatase activity; organic cyclic compound binding; heterocyclic compound binding; ribonucleoside binding; pyrophosphatase activity; catalytic activity; ribonucleotide binding; binding; GTPase activity; purine ribonucle…	K14569	BMS1; ribosome biogenesis protein BMS1	hsa03008 Ribosome biogenesis in eukaryotes - Homo sapiens (human);	IPR012948; IPR027417; IPR007034;	Ribosome biogenesis protein BMS1/TSR1, C-terminal; AARP2CN; P-loop containing nucleoside triphosphate hydrolase;
NOP14	P78316	Cluster 3	16.1169	Up	2.16648	1.11535	0.000967398	4.07468	0.00058256	0.245418	0.623482	39	8	33	39	0.720484	NOP14	17876	0.33	plas	cellular component biogenesis; ribonucleoprotein complex biogenesis; maturation of 5.8S rRNA from tricistronic rRNA transcript (SSU-rRNA, 5.8S rRNA, LSU-rRNA); cellular aromatic compound metabolic process; ncRNA 5'-end processing; endonucleolytic cleavage in 5'-ETS of tricistronic rRNA transcript (SSU-rRNA, 5.8S rRNA, LSU-rRNA); maturation of 5.8S rRNA; endonucleolytic cleavage of tricistronic rR…	intracellular organelle; intracellular non-membrane-bounded organelle; intracellular organelle part; cytoplasm; nuclear lumen; macromolecular complex; intracellular part; nucleolus; cell; preribosome, small subunit precursor; organelle part; mitochondrion; non-membrane-bounded organelle; preribosome; membrane-enclosed lumen; intracellular membrane-bounded organelle; organelle; Noc complex; nucleu…	snoRNA binding; organic cyclic compound binding; heterocyclic compound binding; RNA binding; binding; nucleic acid binding;	K14766
PES1	O00541	Cluster 3	14.2233	Up	2.6439	1.40267	0.00163358	3.78896	0.00719481	0.263925	0.477352	42	8	34.5238	42	0.746458	PES1	147172	0.191799	cyto_nucl	regulation of cellular process; cellular component biogenesis; cellular component organization; nucleus organization; ribonucleoprotein complex biogenesis; maturation of 5.8S rRNA from tricistronic rRNA transcript (SSU-rRNA, 5.8S rRNA, LSU-rRNA); cellular aromatic compound metabolic process; single-organism process; maturation of 5.8S rRNA; cellular metabolic process; ribosomal large subunit biog…	intracellular organelle; intracellular non-membrane-bounded organelle; intracellular organelle part; macromolecular complex; nuclear lumen; nucleolar part; intracellular part; nucleolus; cell; organelle part; preribosome; non-membrane-bounded organelle; organelle; condensed chromosome; intracellular membrane-bounded organelle; membrane-enclosed lumen; 90S preribosome; nucleus; nucleoplasm; intrac…		K14843			IPR001357;	BRCT domain;
BYSL	Q13895	Cluster 3	15.5714	Up	2.75537	1.46225	0.000149088	4.08874	0.0014662	0.244574	0.564784	43	8	33.186	43	0.719205	BYSL	30698	0.269805	cyto	cellular component biogenesis; reproduction; female pregnancy; biological adhesion; ribonucleoprotein complex biogenesis; reproductive process; multi-organism reproductive process; multi-multicellular organism process; single-organism cellular process; ribosome biogenesis; single-organism process; cell adhesion; multicellular organismal process; cellular process; multi-organism process; cellular …	intracellular organelle; intracellular non-membrane-bounded organelle; intracellular organelle part; cytoplasm; nuclear lumen; intracellular part; nucleolus; cell; organelle part; non-membrane-bounded organelle; organelle; intracellular membrane-bounded organelle; membrane-enclosed lumen; nucleus; intracellular organelle lumen; intracellular; cell part; membrane-bounded organelle; organelle lumen…		K14797
NOP2	P46087	Cluster 3	14.0708	Up	2.61604	1.38738	0.000729384	3.68074	0.0090404	0.271685	0.386532	55	7	37.9455	55	0.756297	NOP2	343070	0.223102	nucl	cellular component biogenesis; regulation of cellular process; ribonucleoprotein complex biogenesis; cellular aromatic compound metabolic process; regulation of cell proliferation; cellular metabolic process; organic substance metabolic process; metabolic process; heterocycle metabolic process; nucleobase-containing compound metabolic process; rRNA processing; cellular nitrogen compound metabolic…	intracellular organelle; intracellular non-membrane-bounded organelle; intracellular organelle part; nuclear lumen; intracellular part; nucleolus; cell; organelle part; non-membrane-bounded organelle; organelle; intracellular membrane-bounded organelle; membrane-enclosed lumen; nucleus; intracellular organelle lumen; cell part; intracellular; membrane-bounded organelle; organelle lumen; nuclear p…	organic cyclic compound binding; heterocyclic compound binding; S-adenosylmethionine-dependent methyltransferase activity; RNA binding; methyltransferase activity; catalytic activity; binding; nucleic acid binding; transferase activity, transferring one-carbon groups; transferase activity;	K14835			IPR001678; IPR011023;	Bacterial Fmu (Sun)/eukaryotic nucleolar NOL1/Nop2p; Nop2p;
WDR36	Q8NI36	Cluster 3	15.5714	Up	1.6544	0.726309	0.00044185	4.079	0.0010442	0.245158	0.662185	35	8	32.0857	35	0.720091	WDR36	34134	0.360514	cyto_nucl	cellular component biogenesis; single-multicellular organism process; ribonucleoprotein complex biogenesis; cellular aromatic compound metabolic process; visual perception; single-organism process; response to stimulus; cellular metabolic process; neurological system process; organic substance metabolic process; metabolic process; heterocycle metabolic process; nucleobase-containing compound meta…	intracellular organelle; intracellular non-membrane-bounded organelle; intracellular organelle part; macromolecular complex; nuclear lumen; intracellular part; nucleolus; cell; organelle part; preribosome; non-membrane-bounded organelle; organelle; intracellular membrane-bounded organelle; membrane-enclosed lumen; nucleus; intracellular organelle lumen; cell part; intracellular; small-subunit pro…		K14554	UTP21; U3 small nucleolar RNA-associated protein 21	hsa03008 Ribosome biogenesis in eukaryotes - Homo sapiens (human);	IPR007319; IPR017986; IPR015943;	WD40/YVTN repeat-like-containing domain; Small-subunit processome, Utp21; WD40-repeat-containing domain;
UTP6	Q9NYH9	Cluster 3	15.9697	Up	2.11598	1.08133	0.000279848	4.19589	0.00018624	0.238329	0.738462	26	8	32.1923	26	0.709465	UTP6	5116	0.392589	cyto	rRNA metabolic process; RNA processing; ncRNA processing; cellular component biogenesis; ribonucleoprotein complex biogenesis; cellular aromatic compound metabolic process; nitrogen compound metabolic process; ribosome biogenesis; organic cyclic compound metabolic process; primary metabolic process; cellular metabolic process; organic substance metabolic process; RNA metabolic process; metabolic …	intracellular organelle; intracellular non-membrane-bounded organelle; intracellular organelle part; nuclear lumen; intracellular part; nucleolus; cell; organelle part; non-membrane-bounded organelle; organelle; intracellular membrane-bounded organelle; membrane-enclosed lumen; nucleus; intracellular organelle lumen; cell part; intracellular; membrane-bounded organelle; organelle lumen; nuclear p…		K14557	UTP6; U3 small nucleolar RNA-associated protein 6	hsa03008 Ribosome biogenesis in eukaryotes - Homo sapiens (human);	IPR011990; IPR013949;	Tetratricopeptide-like helical; U3 small nucleolar RNA-associated protein 6;
MKI67IP	Q9BYG3	Cluster 3	14.2233	Up	1.80584	0.852666	0.0182058	3.73377	0.0131112	0.267826	0.354298	54	7	39.6667	54	0.751476	MKI67IP	455706	0.240067	nucl	cellular component biogenesis; regulation of cellular process; cellular component organization; cellular aromatic compound metabolic process; biosynthetic process; negative regulation of phosphatase activity; cellular metabolic process; negative regulation of hydrolase activity; organic substance metabolic process; metabolic process; heterocycle metabolic process; aromatic compound biosynthetic p…	intracellular organelle; intracellular non-membrane-bounded organelle; cytoplasm; intracellular organelle part; nuclear lumen; intracellular part; nucleolus; cell; organelle part; non-membrane-bounded organelle; condensed chromosome; membrane-enclosed lumen; intracellular membrane-bounded organelle; organelle; nucleoplasm; nucleus; intracellular organelle lumen; cell part; intracellular; chromoso…	organic cyclic compound binding; heterocyclic compound binding; RNA binding; nucleoside phosphate binding; binding; nucleic acid binding; nucleotide binding; small molecule binding;	K14838			IPR000504; IPR021043; IPR012677;	MKI67 FHA domain-interacting nucleolar phosphoprotein, FHA Ki67 binding; Nucleotide-binding, alpha-beta plait; RNA recognition motif domain;
RRP9	O43818	Cluster 3	16.5526	Up	2.04338	1.03096	0.00242392	3.56169	0.0198289	0.280766	0.669312	28	8	34.9286	28	0.767119	RRP9	248684	0.220841	nucl	rRNA metabolic process; RNA processing; ncRNA processing; cellular component biogenesis; ribonucleoprotein complex biogenesis; cellular aromatic compound metabolic process; nitrogen compound metabolic process; ribosome biogenesis; organic cyclic compound metabolic process; primary metabolic process; cellular metabolic process; organic substance metabolic process; RNA metabolic process; metabolic …	organelle; intracellular organelle; intracellular membrane-bounded organelle; nucleus; small nucleolar ribonucleoprotein complex; cell part; intracellular; intracellular organelle part; macromolecular complex; intracellular part; cell; ribonucleoprotein complex; small nuclear ribonucleoprotein complex; membrane-bounded organelle; organelle part; nuclear part;	organic cyclic compound binding; heterocyclic compound binding; RNA binding; binding; nucleic acid binding;	K14793			IPR017986; IPR015943;	WD40/YVTN repeat-like-containing domain; WD40-repeat-containing domain;
WDR43	Q15061	Cluster 3	14.2982	Up	2.02318	1.01663	0.0185271	4.52597	7.251e-05	0.220947	0.699275	24	8	33.3333	24	0.679457	WDR43	2216	0.401606	cyto		intracellular organelle; intracellular non-membrane-bounded organelle; intracellular organelle part; nuclear lumen; intracellular part; nucleolus; cell; organelle part; non-membrane-bounded organelle; organelle; intracellular membrane-bounded organelle; membrane-enclosed lumen; nucleus; intracellular organelle lumen; cell part; intracellular; membrane-bounded organelle; organelle lumen; nuclear p…		K14546	UTP5; U3 small nucleolar RNA-associated protein 5	hsa03008 Ribosome biogenesis in eukaryotes - Homo sapiens (human);	IPR017986; IPR015943; IPR007148;	Small-subunit processome, Utp12; WD40/YVTN repeat-like-containing domain; WD40-repeat-containing domain;
CIRH1A	Q969X6	Cluster 3	15.5714	Up	1.89598	0.922942	0.000458836	4.15801	0.00249444	0.2405	0.62521	35	8	29.9429	35	0.712908	CIRH1A	38434	0.356122	mito	regulation of cellular process; cellular aromatic compound metabolic process; regulation of macromolecule metabolic process; regulation of nucleobase-containing compound metabolic process; biosynthetic process; cellular metabolic process; organic substance metabolic process; regulation of RNA biosynthetic process; metabolic process; heterocycle metabolic process; nucleobase-containing compound me…	intracellular organelle; intracellular non-membrane-bounded organelle; intracellular organelle part; nuclear lumen; intracellular part; nucleolus; cell; organelle part; non-membrane-bounded organelle; organelle; intracellular membrane-bounded organelle; membrane-enclosed lumen; nucleus; intracellular organelle lumen; cell part; intracellular; membrane-bounded organelle; organelle lumen; nuclear p…		K14548	UTP4; U3 small nucleolar RNA-associated protein 4	hsa03008 Ribosome biogenesis in eukaryotes - Homo sapiens (human);	IPR017986; IPR015943;	WD40/YVTN repeat-like-containing domain; WD40-repeat-containing domain;
HEATR1	Q9H583	Cluster 3	17.4	Up	1.81035	0.856271	0.00086592	4.15909	0.00021463	0.240437	0.792023	27	8	33.4815	27	0.71281	HEATR1	7992	0.380471	plas	rRNA metabolic process; RNA processing; ncRNA processing; cellular component biogenesis; ribonucleoprotein complex biogenesis; cellular aromatic compound metabolic process; nitrogen compound metabolic process; ribosome biogenesis; organic cyclic compound metabolic process; primary metabolic process; cellular metabolic process; organic substance metabolic process; RNA metabolic process; metabolic …	intracellular organelle; intracellular non-membrane-bounded organelle; intracellular organelle part; cytoplasm; macromolecular complex; nuclear lumen; intracellular part; nucleolus; cell; organelle part; mitochondrion; non-membrane-bounded organelle; membrane-enclosed lumen; intracellular membrane-bounded organelle; organelle; nucleus; intracellular organelle lumen; intracellular; cell part; ribo…		K14550	UTP10; U3 small nucleolar RNA-associated protein 10	hsa03008 Ribosome biogenesis in eukaryotes - Homo sapiens (human);	IPR011989; IPR012954; IPR016024;	Armadillo-type fold; Armadillo-like helical; BP28, C-terminal domain;
UTP15	Q8TED0	Cluster 3	15.5833	Up	1.89008	0.918449	0.000502701	4.16991	0.00025176	0.239813	0.738095	28	8	31.2857	28	0.711826	UTP15	9006	0.386243	cyto	rRNA metabolic process; RNA processing; ncRNA processing; cellular component biogenesis; ribonucleoprotein complex biogenesis; cellular aromatic compound metabolic process; nitrogen compound metabolic process; ribosome biogenesis; organic cyclic compound metabolic process; primary metabolic process; cellular metabolic process; organic substance metabolic process; RNA metabolic process; metabolic …	intracellular organelle; intracellular non-membrane-bounded organelle; intracellular organelle part; cytoplasm; nuclear lumen; intracellular part; nucleolus; cell; organelle part; non-membrane-bounded organelle; organelle; intracellular membrane-bounded organelle; membrane-enclosed lumen; nucleus; intracellular organelle lumen; intracellular; cell part; membrane-bounded organelle; organelle lumen…		K14549	UTP15; U3 small nucleolar RNA-associated protein 15	hsa03008 Ribosome biogenesis in eukaryotes - Homo sapiens (human);	IPR017986; IPR018983; IPR015943;	WD40/YVTN repeat-like-containing domain; WD40-repeat-containing domain; U3 small nucleolar RNA-associated protein 15, C-terminal;
MPHOSPH10	O00566	Cluster 3	16.7609	Up	1.76103	0.816418	0.00435239	4.19481	0.00066592	0.23839	0.666667	34	8	31.7941	34	0.709563	MPHOSPH10	34788	0.349386	nucl	cellular component biogenesis; regulation of cellular process; ribonucleoprotein complex biogenesis; cellular aromatic compound metabolic process; negative regulation of phosphatase activity; cellular metabolic process; negative regulation of hydrolase activity; organic substance metabolic process; metabolic process; heterocycle metabolic process; nucleobase-containing compound metabolic process;…	intracellular organelle; intracellular non-membrane-bounded organelle; intracellular organelle part; macromolecular complex; nuclear lumen; intracellular part; nucleolus; cell; organelle part; non-membrane-bounded organelle; organelle; intracellular membrane-bounded organelle; membrane-enclosed lumen; nucleus; intracellular organelle lumen; small nucleolar ribonucleoprotein complex; intracellular…		K14559	MPP10; U3 small nucleolar RNA-associated protein MPP10	hsa03008 Ribosome biogenesis in eukaryotes - Homo sapiens (human);			IMP3-IMP4-MPP10 complex;
FTSJ3	Q8IY81	Cluster 3	13.9662	Up	2.38886	1.25632	9.77e-05	3.93615	0.00211314	0.254056	0.534535	37	7	33.1892	37	0.733078	FTSJ3	38128	0.267655	nucl	rRNA metabolic process; RNA processing; ncRNA processing; cellular component biogenesis; ribonucleoprotein complex biogenesis; cellular aromatic compound metabolic process; ribosome biogenesis; organic cyclic compound metabolic process; nitrogen compound metabolic process; primary metabolic process; RNA modification; cellular metabolic process; methylation; organic substance metabolic process; RN…	intracellular organelle; intracellular non-membrane-bounded organelle; intracellular organelle part; nuclear lumen; intracellular part; nucleolus; cell; organelle part; non-membrane-bounded organelle; organelle; intracellular membrane-bounded organelle; membrane-enclosed lumen; nucleus; intracellular organelle lumen; cell part; intracellular; membrane-bounded organelle; organelle lumen; nuclear p…	transferase activity, transferring one-carbon groups; methyltransferase activity; catalytic activity; transferase activity;	K14857			IPR024576; IPR012920; IPR002877;	Ribosomal RNA methyltransferase FtsJ domain; Ribosomal RNA methyltransferase, Spb1, C-terminal; Ribosomal RNA methyltransferase Spb1, domain of unknown function DUF3381;
WDR3	Q9UNX4	Cluster 3	16.1169	Up	1.71065	0.774547	0.00497374	4.16558	0.00015127	0.240062	0.795566	29	8	33.5862	29	0.71222	WDR3	6806	0.399836	cyto		membrane; intracellular organelle; intracellular non-membrane-bounded organelle; organelle membrane; nuclear envelope; intracellular organelle part; organelle envelope; nuclear lumen; endomembrane system; intracellular part; nucleolus; cell; organelle part; non-membrane-bounded organelle; membrane-enclosed lumen; organelle; intracellular membrane-bounded organelle; nuclear membrane; nucleus; intr…		K14556	DIP2; U3 small nucleolar RNA-associated protein 12	hsa03008 Ribosome biogenesis in eukaryotes - Homo sapiens (human);	IPR017986; IPR015943; IPR007148;	Small-subunit processome, Utp12; WD40/YVTN repeat-like-containing domain; WD40-repeat-containing domain;
NOP58	Q9Y2X3	Cluster 3	17.1429	Up	1.5827	0.662389	0.0108658	3.73701	0.00918833	0.267593	0.429388	50	8	35.96	50	0.751181	NOP58	277270	0.212781	cyto	cellular component biogenesis; intracellular transport; ribonucleoprotein complex biogenesis; establishment of protein localization to organelle; cellular aromatic compound metabolic process; protein import; single-organism process; nuclear transport; cellular metabolic process; protein transport; establishment of localization; organic substance metabolic process; protein targeting; metabolic pro…	intracellular organelle; intracellular non-membrane-bounded organelle; cytoplasm; intracellular organelle part; nuclear lumen; macromolecular complex; nucleolar part; intracellular part; nucleolus; nuclear body; cell; Cajal body; organelle part; pre-snoRNP complex; non-membrane-bounded organelle; membrane-enclosed lumen; intracellular membrane-bounded organelle; organelle; nucleoplasm; nucleus; i…	snoRNA binding; organic cyclic compound binding; heterocyclic compound binding; RNA binding; binding; nucleic acid binding;	K14565	NOP58; nucleolar protein 58	hsa03008 Ribosome biogenesis in eukaryotes - Homo sapiens (human);	IPR002687; IPR012974; IPR012976;	NOP5, N-terminal; NOSIC; Nop domain;	Nop56p-associated pre-rRNA complex;
UTP20	O75691	Cluster 3	15.4105	Up	1.95081	0.964074	0.00373491	4.25108	6.397e-05	0.235234	0.813853	22	8	32.7273	22	0.704447	UTP20	1650	0.38961	nucl	regulation of cellular process; cellular component biogenesis; ribonucleoprotein complex biogenesis; maturation of 5.8S rRNA from tricistronic rRNA transcript (SSU-rRNA, 5.8S rRNA, LSU-rRNA); regulation of cell proliferation; cellular aromatic compound metabolic process; ncRNA 5'-end processing; endonucleolytic cleavage in 5'-ETS of tricistronic rRNA transcript (SSU-rRNA, 5.8S rRNA, LSU-rRNA); ma…	intracellular organelle; intracellular non-membrane-bounded organelle; intracellular organelle part; cytoplasm; nuclear lumen; macromolecular complex; intracellular part; nucleolus; cell; preribosome, small subunit precursor; organelle part; non-membrane-bounded organelle; preribosome; membrane-enclosed lumen; intracellular membrane-bounded organelle; organelle; nucleoplasm; nucleus; 90S preribos…		K14772			IPR011989; IPR011430; IPR016024;	Down-regulated-in-metastasis protein; Armadillo-type fold; Armadillo-like helical;
TBL3	Q12788	Cluster 3	15.8462	Up	1.84229	0.881498	0.000786531	4.06818	0.00104749	0.24581	0.703226	31	8	32.4516	31	0.721074	TBL3	41242	0.352735	cyto	cellular component biogenesis; regulation of cellular process; single organism signaling; ribonucleoprotein complex biogenesis; cellular aromatic compound metabolic process; cell surface receptor signaling pathway; single-organism process; response to stimulus; cellular metabolic process; organic substance metabolic process; metabolic process; signal transduction; G-protein coupled receptor signa…	intracellular organelle; intracellular non-membrane-bounded organelle; intracellular organelle part; macromolecular complex; nuclear lumen; intracellular part; nucleolus; cell; organelle part; preribosome; non-membrane-bounded organelle; organelle; intracellular membrane-bounded organelle; membrane-enclosed lumen; nucleus; intracellular organelle lumen; cell part; intracellular; small-subunit pro…	receptor signaling protein activity; molecular transducer activity; signal transducer activity;	K14555	UTP13; U3 small nucleolar RNA-associated protein 13	hsa03008 Ribosome biogenesis in eukaryotes - Homo sapiens (human);	IPR017986; IPR015943; IPR011044; IPR013934;	WD40/YVTN repeat-like-containing domain; Quinoprotein amine dehydrogenase, beta chain-like; WD40-repeat-containing domain; Small-subunit processome, Utp13;	Ubiquitin E3 ligase;
WDR75	Q8IWA0	Cluster 3	15.5714	Up	1.57574	0.656033	0.000264539	4.14935	0.0003276	0.241002	0.707661	32	8	32.4688	32	0.713695	WDR75	11350	0.360764	cyto		organelle; intracellular membrane-bounded organelle; intracellular organelle; nucleus; cell part; intracellular; intracellular part; membrane-bounded organelle; cell;		K14552	NAN1; NET1-associated nuclear protein 1 (U3 small nucleolar RNA-associated protein 17)	hsa03008 Ribosome biogenesis in eukaryotes - Homo sapiens (human);	IPR017986; IPR015943; IPR011047;	Quinonprotein alcohol dehydrogenase-like superfamily; WD40/YVTN repeat-like-containing domain; WD40-repeat-containing domain;
NOL10	Q9BSC4	Cluster 3	15.9476	Up	2.91812	1.54504	0.000144562	4.25	0.00016446	0.235294	0.682266	29	8	32.8621	29	0.704545	NOL10	4142	0.365134	nucl		intracellular organelle; intracellular non-membrane-bounded organelle; intracellular organelle part; nuclear lumen; intracellular part; nucleolus; cell; organelle part; non-membrane-bounded organelle; organelle; intracellular membrane-bounded organelle; membrane-enclosed lumen; nucleus; intracellular organelle lumen; cell part; intracellular; membrane-bounded organelle; organelle lumen; nuclear p…		K14788			IPR012580; IPR017986; IPR015943;	WD40/YVTN repeat-like-containing domain; NUC153; WD40-repeat-containing domain;
NOL6	Q9H6R4	Cluster 3	15.7233	Up	1.57937	0.659351	0.00733031	4.32359	2.347e-05	0.231289	0.897233	23	8	32.8696	23	0.697855	NOL6	1230	0.450268	cyto	rRNA metabolic process; RNA processing; ncRNA processing; cellular component biogenesis; ribonucleoprotein complex biogenesis; cellular aromatic compound metabolic process; nitrogen compound metabolic process; ribosome biogenesis; organic cyclic compound metabolic process; primary metabolic process; cellular metabolic process; organic substance metabolic process; RNA metabolic process; metabolic …	intracellular organelle; intracellular non-membrane-bounded organelle; intracellular organelle part; nuclear lumen; intracellular part; nucleolus; cell; organelle part; non-membrane-bounded organelle; condensed chromosome; membrane-enclosed lumen; intracellular membrane-bounded organelle; organelle; nucleus; intracellular organelle lumen; cell part; intracellular; chromosome; nuclear chromosome; …	organic cyclic compound binding; heterocyclic compound binding; RNA binding; binding; nucleic acid binding;	K14544	UTP22; U3 small nucleolar RNA-associated protein 22	hsa03008 Ribosome biogenesis in eukaryotes - Homo sapiens (human);
IMP4	Q96G21	Cluster 3	14.386	Up	3.37273	1.75392	0.00149406	4.09091	0.00035729	0.244444	0.630542	29	8	35.7241	29	0.719008	IMP4	9096	0.300203	nucl	rRNA metabolic process; RNA processing; ncRNA processing; cellular component biogenesis; ribonucleoprotein complex biogenesis; cellular aromatic compound metabolic process; nitrogen compound metabolic process; ribosome biogenesis; organic cyclic compound metabolic process; primary metabolic process; cellular metabolic process; organic substance metabolic process; RNA metabolic process; metabolic …	intracellular organelle; intracellular non-membrane-bounded organelle; intracellular organelle part; macromolecular complex; nuclear lumen; intracellular part; nucleolus; cell; organelle part; non-membrane-bounded organelle; organelle; intracellular membrane-bounded organelle; membrane-enclosed lumen; nucleus; intracellular organelle lumen; cell part; intracellular; ribonucleoprotein complex; mem…		K14561	IMP4; U3 small nucleolar ribonucleoprotein protein IMP4	hsa03008 Ribosome biogenesis in eukaryotes - Homo sapiens (human);	IPR007109; IPR004154;	Anticodon-binding; Brix domain;	IMP3-IMP4-MPP10 complex;
DHX37	Q8IY37	Cluster 3	17.4	Up	1.67469	0.743897	0.0434304	4.21104	0.00011335	0.237471	0.81	25	8	32.28	25	0.708087	DHX37	1902	0.419221	nucl			nucleoside phosphate binding; ATP-dependent helicase activity; hydrolase activity, acting on acid anhydrides; hydrolase activity; ATPase activity; organic cyclic compound binding; heterocyclic compound binding; pyrophosphatase activity; catalytic activity; ribonucleotide binding; binding; purine ribonucleoside binding; anion binding; adenyl ribonucleotide binding; adenyl nucleotide binding; hydro…	K14780			IPR007502; IPR011545; IPR011709; IPR014001; IPR027417; IPR001650;	Helicase, C-terminal; Helicase, superfamily 1/2, ATP-binding domain; Domain of unknown function DUF1605; Helicase-associated domain; DNA/RNA helicase, DEAD/DEAH box type, N-terminal; P-loop containing nucleoside triphosphate hydrolase;
EIF6	P56537	Cluster 3	15	Up	1.94224	0.95772	0.0011812	3.58442	0.00565327	0.278986	0.520833	33	8	54.8788	33	0.765053	EIF6	179316	0.315395	cyto_nucl	organelle localization; cellular component biogenesis; intracellular transport; cellular component organization; ribonucleoprotein complex biogenesis; ribosome localization; ribonucleoprotein complex assembly; establishment of ribosome localization; single-organism process; nuclear export; nuclear transport; rRNA-containing ribonucleoprotein complex export from nucleus; ribosomal large subunit bi…	intracellular organelle; intracellular non-membrane-bounded organelle; cytoskeletal part; intracellular organelle part; cytoplasm; macromolecular complex; nuclear lumen; intracellular part; cell; organelle part; non-membrane-bounded organelle; cytoskeleton; organelle; intracellular membrane-bounded organelle; membrane-enclosed lumen; nuclear lamina; nucleus; intracellular organelle lumen; interme…	organic cyclic compound binding; heterocyclic compound binding; ribosome binding; RNA binding; translation factor activity, nucleic acid binding; binding; nucleic acid binding; translation initiation factor activity; ribosomal large subunit binding; ribonucleoprotein complex binding;	K03264	EIF6; translation initiation factor 6	hsa03008 Ribosome biogenesis in eukaryotes - Homo sapiens (human);			TRBP containing complex;
RSL1D1	O76021	Cluster 3	14	Up	2.55699	1.35445	0.00180493	4.26515	0.00020728	0.234458	0.658462	26	8	38.0385	26	0.703168	RSL1D1	5884	0.319651	nucl	cellular protein metabolic process; biosynthetic process; primary metabolic process; cellular metabolic process; organic substance biosynthetic process; cellular biosynthetic process; organic substance metabolic process; metabolic process; regulation of biological process; cellular macromolecule biosynthetic process; regulation of localization; cellular macromolecule metabolic process; gene expre…	intracellular organelle; ribosome; intracellular non-membrane-bounded organelle; cytoplasm; intracellular organelle part; nuclear lumen; macromolecular complex; intracellular part; nucleolus; cell; organelle part; non-membrane-bounded organelle; membrane-enclosed lumen; intracellular membrane-bounded organelle; organelle; nucleus; intracellular organelle lumen; large ribosomal subunit; ribosomal …	organic cyclic compound binding; heterocyclic compound binding; RNA binding; binding; nucleic acid binding; structural molecule activity; structural constituent of ribosome;	K14775			IPR023674; IPR016094;	Ribosomal protein L1, 2-layer alpha/beta-sandwich; Ribosomal protein L1-like;	Nop56p-associated pre-rRNA complex;
PRKAR1A	P10644	Cluster 30	4	Down	0.603611	-0.72831	0.00664315	3.58874	0.00160697	0.278649	0.288889	10	7	22.2	10	0.76466	PRKAR1A	23680	0.174803	nucl	single organism signaling; blood coagulation; regulation of biological quality; positive regulation of cellular protein metabolic process; cell surface receptor signaling pathway; regulation of insulin secretion; cellular metabolic process; fluid transport; metabolic process; generation of precursor metabolites and energy; regulation of localization; positive regulation of molecular function; ERB…	membrane; cell periphery; cell part; intracellular; cytoplasm; macromolecular complex; intracellular part; protein complex; cell; cytosol; plasma membrane; cytoplasmic part; cAMP-dependent protein kinase complex;	cAMP binding; cyclic nucleotide binding; nucleoside phosphate binding; ubiquitin protein ligase binding; ion binding; protein binding; kinase regulator activity; protein kinase regulator activity; nucleotide binding; organic cyclic compound binding; heterocyclic compound binding; enzyme regulator activity; ribonucleotide binding; binding; purine ribonucleotide binding; anion binding; cAMP-depende…	K04739	PRKAR; cAMP-dependent protein kinase regulator	hsa04210 Apoptosis - Homo sapiens (human); hsa04910 Insulin signaling pathway - Homo sapiens (human);	IPR000595; IPR003117; IPR018490; IPR014710;	RmlC-like jelly roll fold; Cyclic nucleotide-binding-like; Dimerization-anchoring domain of cAMP-dependent protein kinase, regulatory subunit; Cyclic nucleotide-binding domain;
FYB	O15117	Cluster 30	4	Down	0.303503	-1.72022	0.00120363	4.20779	0.00114119	0.237654	0.285714	8	9	12.125	8	0.708383	FYB	38818	0.214286	nucl	single organism signaling; NLS-bearing substrate import into nucleus; establishment of protein localization to organelle; cell surface receptor signaling pathway; protein import; single-organism process; nuclear transport; cellular metabolic process; phosphate-containing compound metabolic process; protein transport; establishment of localization; protein targeting; metabolic process; signal tran…	intracellular organelle; intracellular non-membrane-bounded organelle; cytoplasm; intracellular part; cytosol; cell; actin cytoskeleton; non-membrane-bounded organelle; cytoskeleton; organelle; intracellular membrane-bounded organelle; nucleus; intracellular; cell part; membrane-bounded organelle; cytoplasmic part;	protein binding; receptor binding; binding;	K17698	FYB; FYN binding protein	hsa04015 Rap1 signaling pathway - Homo sapiens (human);	IPR011511; IPR001452;	Variant SH3 domain; SH3 domain;	FYB-CARMA1-BCL-10-MALT1 complex;
CD247	P20963	Cluster 30	4.46429	Down	0.254622	-1.97357	0.00640863	3.69697	0.00155014	0.270492	0.397436	13	8	19.5385	13	0.754821	CD247	17874	0.179252	extr	single organism signaling; regulation of cellular process; regulation of T cell activation; regulation of leukocyte activation; regulation of biological quality; regulation of response to biotic stimulus; immune response-activating cell surface receptor signaling pathway; cell surface receptor signaling pathway; single-organism process; multi-organism cellular process; lymphocyte costimulation; r…	membrane; cell periphery; cytoplasm; receptor complex; intrinsic to membrane; macromolecular complex; intracellular part; cell; integral to membrane; plasma membrane; T cell receptor complex; plasma membrane part; alpha-beta T cell receptor complex; cell part; membrane part; intracellular; protein complex;	signaling receptor activity; molecular transducer activity; receptor activity; identical protein binding; protein homodimerization activity; binding; protein dimerization activity; protein binding; transmembrane signaling receptor activity; signal transducer activity;	K06453	CD3Z; CD3Z antigen, zeta polypeptide	hsa05142 Chagas disease (American trypanosomiasis) - Homo sapiens (human); hsa04650 Natural killer cell mediated cytotoxicity - Homo sapiens (human); hsa04660 T cell receptor signaling pathway - Homo sapiens (human);			NCR3-CD247 complex;
CD3D	P04234	Cluster 30	4.46429	Down	0.576854	-0.793722	0.00346401	3.73377	0.00075464	0.267826	0.577778	10	8	22	10	0.751476	CD3D	10512	0.22	extr	regulation of T cell activation; single organism signaling; regulation of leukocyte activation; leukocyte activation; cell surface receptor signaling pathway; cellular developmental process; positive regulation of biosynthetic process; single-organism process; lymphocyte costimulation; regulation of lymphocyte activation; T cell activation; regulation of RNA biosynthetic process; signal transduct…	membrane; cell periphery; cytoplasm; receptor complex; intrinsic to membrane; macromolecular complex; intracellular part; cell; integral to membrane; plasma membrane; T cell receptor complex; plasma membrane part; alpha-beta T cell receptor complex; cell part; membrane part; intracellular; protein complex;	signaling receptor activity; molecular transducer activity; receptor activity; transcription factor binding transcription factor activity; transcription coactivator activity; transcription cofactor activity; transmembrane signaling receptor activity; signal transducer activity; protein binding transcription factor activity;	K06450	CD3D; T-cell surface glycoprotein CD3 delta chain	hsa05142 Chagas disease (American trypanosomiasis) - Homo sapiens (human); hsa05162 Measles - Homo sapiens (human); hsa05166 HTLV-I infection - Homo sapiens (human); hsa04660 T cell receptor signaling pathway - Homo sapiens (human); hsa05340 Primary immunodeficiency - Homo sapiens (human); hsa04640 Hematopoietic cell lineage - Homo sapiens (human);	IPR013783;	Immunoglobulin-like fold;
CD2	P06729	Cluster 30	4	Up	4.36575	2.12623	0.000230866	3.90368	0.00018982	0.256169	0.464286	8	8	29	8	0.736029	CD2	2328	0.302083	pero	regulation of T cell activation; single organism signaling; regulation of leukocyte activation; blood coagulation; regulation of biological quality; leukocyte activation; regulation of myeloid dendritic cell activation; localization of cell; cell surface receptor signaling pathway; single-organism process; regulation of lymphocyte activation; localization within membrane; T cell activation; respo…	membrane; intrinsic to plasma membrane; external side of plasma membrane; cell periphery; anchored to membrane; intrinsic to membrane; integral to plasma membrane; cell; internal side of plasma membrane; integral to membrane; extracellular region; anchored to plasma membrane; plasma membrane; plasma membrane part; cell part; membrane part; cell surface;	receptor activity;	K06449	CD2; CD2 antigen	hsa04640 Hematopoietic cell lineage - Homo sapiens (human); hsa04514 Cell adhesion molecules (CAMs) - Homo sapiens (human);	IPR013783; IPR013106; IPR008424;	Immunoglobulin V-set domain; Immunoglobulin-like fold; Immunoglobulin C2-set;
GTF3C1	Q12789	Cluster 31	4	Up	1.7711	0.824642	0.01485	4.4145	0	0.226526	1	4	8	11.25	4	0.689591	GTF3C1	0	0.387931	nucl	cellular aromatic compound metabolic process; biosynthetic process; tRNA transcription from RNA polymerase III promoter; cellular metabolic process; organic substance metabolic process; metabolic process; heterocycle metabolic process; aromatic compound biosynthetic process; nucleobase-containing compound metabolic process; cellular nitrogen compound metabolic process; macromolecule metabolic pro…	intracellular organelle; intracellular non-membrane-bounded organelle; intracellular organelle part; macromolecular complex; nuclear lumen; intracellular part; nucleolus; nuclear transcription factor complex; transcription factor complex; cell; organelle part; non-membrane-bounded organelle; organelle; intracellular membrane-bounded organelle; membrane-enclosed lumen; nucleus; intracellular organ…	organic cyclic compound binding; heterocyclic compound binding; DNA binding; binding; nucleic acid binding;	K15199					TFIIIC containing complex TFIIIC2; 5S-DNA-TFIIIA-TFIIIC2 subcomplex; TFIIIC containing complex; 5S-DNA-TFIIIA-TFIIIC2-TFIIIB subcomplex; TFIIIC containing-TOP1-SUB1 complex;
GTF3C2	Q8WUA4	Cluster 31	4	Up	1.5806	0.660472	0.000278599	4.4145	0	0.226526	1	4	8	11.25	4	0.689591	GTF3C2	0	0.387931	nucl	cellular aromatic compound metabolic process; biosynthetic process; tRNA transcription from RNA polymerase III promoter; cellular metabolic process; organic substance metabolic process; metabolic process; heterocycle metabolic process; aromatic compound biosynthetic process; nucleobase-containing compound metabolic process; cellular nitrogen compound metabolic process; macromolecule metabolic pro…	intracellular organelle; intracellular organelle part; macromolecular complex; intracellular part; transcription factor complex; nuclear transcription factor complex; cell; organelle part; intracellular membrane-bounded organelle; organelle; nucleus; transcription factor TFIIIC complex; cell part; intracellular; membrane-bounded organelle; protein complex; nuclear part;		K15200			IPR017986; IPR015943;	WD40/YVTN repeat-like-containing domain; WD40-repeat-containing domain;	TFIIIC containing complex TFIIIC2; 5S-DNA-TFIIIA-TFIIIC2 subcomplex; TFIIIC containing complex; 5S-DNA-TFIIIA-TFIIIC2-TFIIIB subcomplex; TFIIIC containing-TOP1-SUB1 complex;
GTF3C5	Q9Y5Q8	Cluster 31	4	Up	2.01232	1.00886	0.000534418	4.4145	0	0.226526	1	4	8	11.25	4	0.689591	GTF3C5	0	0.387931	cyto	cellular aromatic compound metabolic process; biosynthetic process; tRNA transcription from RNA polymerase III promoter; cellular metabolic process; organic substance metabolic process; metabolic process; heterocycle metabolic process; aromatic compound biosynthetic process; nucleobase-containing compound metabolic process; cellular nitrogen compound metabolic process; macromolecule metabolic pro…	intracellular organelle; intracellular organelle part; macromolecular complex; intracellular part; transcription factor complex; nuclear transcription factor complex; cell; organelle part; intracellular membrane-bounded organelle; organelle; nucleus; transcription factor TFIIIC complex; cell part; intracellular; membrane-bounded organelle; protein complex; nuclear part;	organic cyclic compound binding; heterocyclic compound binding; DNA binding; binding; nucleic acid binding;	K15202					TFIIIC containing complex TFIIIC2; 5S-DNA-TFIIIA-TFIIIC2 subcomplex; TFIIIC containing complex; 5S-DNA-TFIIIA-TFIIIC2-TFIIIB subcomplex; TFIIIC containing-TOP1-SUB1 complex;
PPP3CB	P16298	Cluster 32	3	Down	0.523787	-0.932947	0.000105827	4.19264	0.00191936	0.238513	0.333333	6	7	8.66667	6	0.70976	PPP3CB	12760	0.216667	cyto	single organism signaling; regulation of biological quality; leukocyte activation; regulation of insulin secretion; positive regulation of biosynthetic process; negative regulation of immune effector process; cellular component morphogenesis; positive regulation of peptide secretion; cellular metabolic process; neurological system process; T cell activation; behavior; metabolic process; heart dev…	membrane; cell periphery; cell part; intracellular; cytoplasm; macromolecular complex; protein serine/threonine phosphatase complex; intracellular part; cytosol; protein complex; cell; plasma membrane; cytoplasmic part; calcineurin complex;	protein phosphatase binding; phosphatase activity; protein serine/threonine phosphatase activity; ion binding; hydrolase activity; protein binding; drug binding; phosphoprotein phosphatase activity; calmodulin binding; phosphoric ester hydrolase activity; catalytic activity; binding; hydrolase activity, acting on ester bonds; cation binding; metal ion binding; protein phosphatase 2B binding; phos…	K04348	PPP3C; serine/threonine-protein phosphatase 2B catalytic subunit [EC:3.1.3.16]	hsa04921 Oxytocin signaling pathway - Homo sapiens (human); hsa05010 Alzheimer's disease - Homo sapiens (human); hsa05152 Tuberculosis - Homo sapiens (human); hsa04728 Dopaminergic synapse - Homo sapiens (human); hsa04650 Natural killer cell mediated cytotoxicity - Homo sapiens (human); hsa04210 Apoptosis - Homo sapiens (human); hsa04370 VEGF signaling pathway - Homo sapiens (human); hsa05031 Amp…	IPR004843; IPR006186;	Serine/threonine-specific protein phosphatase/bis(5-nucleosyl)-tetraphosphatase; Calcineurin-like phosphoesterase domain, apaH type;	PPP3CA-PPP3CA-RCAN1 complex;
BIN1	O00499	Cluster 32	3	Down	0.544938	-0.875835	0.0209121	4.65909	0.00223151	0.214634	0.3	5	8	4.2	5	0.667355	BIN1	13966	0.316667	cyto	regulation of vesicle-mediated transport; regulation of biological quality; cellular developmental process; regulation of nucleotide catabolic process; single-organism process; multi-organism cellular process; modification of morphology or physiology of other organism; establishment of localization; positive regulation of cellular component organization; regulation of localization; positive regul…	cytoplasmic vesicle; membrane-bounded vesicle; cytoplasmic membrane-bounded vesicle; vesicle; cytoplasm; varicosity; intracellular part; cerebellar mossy fiber; cell; axon terminus; non-membrane-bounded organelle; cytoskeleton; clathrin-coated vesicle; synaptic vesicle; main axon; intracellular; cell part; neuron projection; membrane-bounded organelle; neuron projection terminus; neuron part; syn…					IPR001452; IPR027267; IPR004148;	Arfaptin homology (AH) domain/BAR domain; SH3 domain; BAR domain;
BIN2	Q9UBW5	Cluster 32	3	Down	0.356786	-1.48687	3.69e-06	4.57684	0.00064713	0.218491	0.5	4	8	7.25	4	0.674833	BIN2	2120	0.318182	nucl	cellular component biogenesis; cellular component organization; cell migration; localization of cell; membrane invagination; single-organism process; cell chemotaxis; response to stimulus; establishment of localization; phagocytosis; response to external stimulus; cellular component assembly; organelle assembly; macromolecular complex assembly; cellular process; protein complex assembly; cellular…	intracellular organelle; intracellular non-membrane-bounded organelle; cytoskeletal part; intracellular organelle part; cytoplasm; macromolecular complex; intracellular part; podosome; cell; actin cytoskeleton; organelle part; non-membrane-bounded organelle; cytoskeleton; organelle; intracellular; cell part; protein complex;	lipid binding; anion binding; binding; phospholipid binding; ion binding;				IPR027267; IPR004148;	Arfaptin homology (AH) domain/BAR domain; BAR domain;
SPTBN1	Q01082	Cluster 33	2.4	Down	0.442278	-1.17698	0.0070647	4.14286	0.00016184	0.241379	0.7	5	8	19.4	5	0.714286	SPTBN1	1392	0.298462	cyto	cellular component biogenesis; single organism signaling; regulation of biological quality; cell surface receptor signaling pathway; establishment of protein localization to plasma membrane; cellular component morphogenesis; nuclear transport; regulation of actin filament length; cellular metabolic process; protein transport; response to external stimulus; metabolic process; common-partner SMAD p…	membrane; cell cortex; cell periphery; myofibril; cytoplasm; cortical cytoskeleton; intracellular part; cortical actin cytoskeleton; cell; organelle part; neuron projection membrane; non-membrane-bounded organelle; membrane-enclosed lumen; cytoskeleton; intracellular organelle lumen; leading edge membrane; intracellular; main axon; membrane part; cell part; axolemma; contractile fiber; neuron pro…	cytoskeletal protein binding; structural constituent of cytoskeleton; binding; phospholipid binding; ion binding; actin binding; lipid binding; protein binding; anion binding; structural molecule activity; ankyrin binding;	K06115			IPR001605; IPR011993; IPR001715; IPR001849;	Pleckstrin homology domain, spectrin-type; Pleckstrin homology-like domain; Pleckstrin homology domain; Calponin homology domain;
SPTB	P11277	Cluster 33	2.7	Down	0.44447	-1.16984	0.0164944	4.23485	7.333e-05	0.236136	0.833333	4	8	15.75	4	0.705923	SPTB	826	0.35	nucl	cofactor biosynthetic process; regulation of actin filament polymerization; regulation of biological quality; negative regulation of actin filament depolymerization; cellular developmental process; neuron development; negative regulation of cellular component organization; cellular component morphogenesis; neurogenesis; single-organism process; biosynthetic process; regulation of actin filament l…	membrane; cell cortex; cell periphery; cytoplasm; cortical cytoskeleton; macromolecular complex; intrinsic to membrane; cortical actin cytoskeleton; intracellular part; cell; internal side of plasma membrane; organelle part; non-membrane-bounded organelle; cytoskeleton; cell part; intracellular; membrane part; spectrin; intrinsic to internal side of plasma membrane; intracellular organelle; intri…	actin filament binding; cytoskeletal protein binding; structural constituent of cytoskeleton; binding; actin binding; protein binding; structural molecule activity;	K06115			IPR001715;	Calponin homology domain;
ANK1	P16157	Cluster 33	3	Down	0.493581	-1.01864	0.00574024	4.47078	0	0.223675	1	3	8	6.66667	3	0.684475	ANK1	0	0.606061	nucl	single organism signaling; regulation of biological quality; myeloid cell homeostasis; establishment or maintenance of apical/basal cell polarity; establishment of protein localization to plasma membrane; cellular component morphogenesis; cellular metabolic process; protein transport; response to external stimulus; metabolic process; myeloid cell development; protein localization; establishment o…	basolateral plasma membrane; membrane; endoplasmic reticulum; cell cortex; cell periphery; myofibril; cytoplasm; cortical cytoskeleton; intracellular part; sarcoplasm; cell; organelle part; non-membrane-bounded organelle; cytoskeleton; intracellular; cell part; membrane part; contractile fiber; M band; membrane-bounded organelle; intracellular organelle; intracellular non-membrane-bounded organel…	cytoskeletal protein binding; protein binding, bridging; structural constituent of cytoskeleton; cytoskeletal adaptor activity; binding; binding, bridging; protein binding; structural molecule activity; enzyme binding; spectrin binding;	K10380	ANK; ankyrin	hsa05205 Proteoglycans in cancer - Homo sapiens (human);	IPR000906; IPR000488; IPR020683; IPR011029;	Ankyrin repeat-containing domain; ZU5; Death domain; Death-like domain;
MT-CO2	P00403	Cluster 34	2	Down	0.541994	-0.88365	0.000680301	3.87879	0.0150858	0.257812	0.1	5	8	11	5	0.738292	MT-CO2	105028	0.208	plas	phosphorylation; mitochondrial electron transport, cytochrome c to oxygen; ATP synthesis coupled electron transport; oxidation-reduction process; small molecule metabolic process; oxidative phosphorylation; respiratory electron transport chain; cellular respiration; cellular metabolic process; phosphate-containing compound metabolic process; metabolic process; generation of precursor metabolites …	intracellular organelle; membrane; mitochondrial part; organelle membrane; organelle envelope; intracellular organelle part; cytoplasm; intrinsic to membrane; intracellular part; cell; integral to membrane; organelle part; mitochondrion; organelle; intracellular membrane-bounded organelle; mitochondrial envelope; intracellular; cell part; membrane part; envelope; organelle inner membrane; membran…	ion transmembrane transporter activity; ion binding; substrate-specific transporter activity; monovalent inorganic cation transmembrane transporter activity; oxidoreductase activity, acting on a heme group of donors, oxygen as acceptor; copper ion binding; oxidoreductase activity, acting on a heme group of donors; heme-copper terminal oxidase activity; hydrogen ion transmembrane transporter activ…	K02261	COX2; cytochrome c oxidase subunit 2	hsa04260 Cardiac muscle contraction - Homo sapiens (human); hsa05010 Alzheimer's disease - Homo sapiens (human); hsa05016 Huntington's disease - Homo sapiens (human); hsa04932 Non-alcoholic fatty liver disease (NAFLD) - Homo sapiens (human); hsa01100 Metabolic pathways - Homo sapiens (human); hsa00190 Oxidative phosphorylation - Homo sapiens (human); hsa05012 Parkinson's disease - Homo sapiens (h…	IPR002429; IPR008972; IPR014222; IPR011759;	Cytochrome c oxidase, subunit II; Cytochrome C oxidase subunit II, transmembrane domain; Cytochrome c oxidase subunit II C-terminal; Cupredoxin;	Ecsit complex;
PTGS1	P23219	Cluster 34	2	Down	0.174553	-2.51826	0.00144003	4.87229	0.00432666	0.205242	0.166667	4	9	2.25	4	0.647973	PTGS1	30022	0.35	extr	cellular response to xenobiotic stimulus; regulation of cellular process; regulation of blood pressure; cyclooxygenase pathway; unsaturated fatty acid metabolic process; single-multicellular organism process; regulation of biological quality; arachidonic acid metabolic process; regulation of cell proliferation; organic acid biosynthetic process; single-organism process; fatty acid derivative meta…	cilium; membrane; intracellular organelle; cell projection; endoplasmic reticulum; nuclear outer membrane-endoplasmic reticulum membrane network; organelle membrane; cytoplasm; intracellular organelle part; endomembrane system; intracellular part; cell; organelle part; intracellular membrane-bounded organelle; organelle; nucleus; endoplasmic reticulum part; intracellular; membrane part; cell part…	ion binding; antioxidant activity; oxidoreductase activity, acting on paired donors, with incorporation or reduction of molecular oxygen; oxidoreductase activity; heterocyclic compound binding; organic cyclic compound binding; oxidoreductase activity, acting on single donors with incorporation of molecular oxygen, incorporation of two atoms of oxygen; heme binding; oxidoreductase activity, acting…	K00509	PTGS1; prostaglandin-endoperoxide synthase 1 [EC:1.14.99.1]	hsa04611 Platelet activation - Homo sapiens (human); hsa01100 Metabolic pathways - Homo sapiens (human); hsa04726 Serotonergic synapse - Homo sapiens (human); hsa00590 Arachidonic acid metabolism - Homo sapiens (human);	IPR000742;	Epidermal growth factor-like domain;	COX1 homodimer complex;
MPO	P05164	Cluster 34	2	Down	0.27474	-1.86386	0.00115628	4.87446	0	0.205151	1	2	9	4.5	2	0.647776	MPO	0	0.642857	extr	superoxide metabolic process; macromolecular complex remodeling; response to superoxide; regulation of cell death; single-organism process; biosynthetic process; cellular metabolic process; response to yeast; response to biotic stimulus; removal of superoxide radicals; regulation of growth of symbiont in host; metabolic process; protein-lipid complex subunit organization; response to oxidative st…	intracellular organelle; extracellular space; extracellular region part; cytoplasmic vesicle; membrane-bounded vesicle; cytoplasmic membrane-bounded vesicle; vesicle; cytoplasm; intracellular part; cell; extracellular region; mitochondrion; intracellular membrane-bounded organelle; organelle; nucleus; intracellular; cell part; lysosome; vacuole; secretory granule; membrane-bounded organelle; cyto…	ion binding; antioxidant activity; chromatin binding; heparin binding; sulfur compound binding; oxidoreductase activity; heterocyclic compound binding; organic cyclic compound binding; heme binding; carbohydrate derivative binding; catalytic activity; binding; cation binding; metal ion binding; anion binding; peroxidase activity; glycosaminoglycan binding; tetrapyrrole binding; oxidoreductase act…	K10789	MPO; myeloperoxidase [EC:1.11.2.2]	hsa04145 Phagosome - Homo sapiens (human); hsa05202 Transcriptional misregulation in cancer - Homo sapiens (human);
GLS	O94925	Cluster 35	2	Up	1.80627	0.853017	0.00463274	7.32359	0	0.136545	1	2	11	2.5	2	0.425128	GLS	0	0.833333	mito	cellular component biogenesis; single organism signaling; regulation of neurotransmitter levels; alpha-amino acid catabolic process; regulation of biological quality; organic acid biosynthetic process; neurotransmitter secretion; single-organism process; biosynthetic process; cellular metabolic process; neurological system process; glutamine family amino acid biosynthetic process; establishment o…	mitochondrial matrix; intracellular organelle; mitochondrial part; intracellular organelle part; cytoplasm; intracellular part; cytosol; cell; organelle part; mitochondrion; intracellular membrane-bounded organelle; membrane-enclosed lumen; organelle; intracellular organelle lumen; intracellular; cell part; membrane-bounded organelle; organelle lumen; cytoplasmic part;	hydrolase activity; hydrolase activity, acting on carbon-nitrogen (but not peptide) bonds, in linear amides; glutaminase activity; catalytic activity; hydrolase activity, acting on carbon-nitrogen (but not peptide) bonds;	K01425	glsA; glutaminase [EC:3.5.1.2]	hsa01100 Metabolic pathways - Homo sapiens (human); hsa04964 Proximal tubule bicarbonate reclamation - Homo sapiens (human); hsa04727 GABAergic synapse - Homo sapiens (human); hsa00330 Arginine and proline metabolism - Homo sapiens (human); hsa05206 MicroRNAs in cancer - Homo sapiens (human); hsa04724 Glutamatergic synapse - Homo sapiens (human); hsa00250 Alanine, aspartate and glutamate metaboli…	IPR012338; IPR020683;	Ankyrin repeat-containing domain; Beta-lactamase/transpeptidase-like;
GLUL	P15104	Cluster 35	2	Up	2.93377	1.55275	0.00142183	7.32359	0	0.136545	1	2	11	2.5	2	0.425128	GLUL	0	0.833333	cyto	cellular component biogenesis; single organism signaling; positive regulation of transmission of nerve impulse; regulation of neurotransmitter levels; alpha-amino acid catabolic process; regulation of biological quality; response to hexose stimulus; organic acid biosynthetic process; regulation of insulin secretion; regulation of signaling; regulation of secretion; single-organism process; biosyn…	intracellular organelle; endoplasmic reticulum; cell projection; rough endoplasmic reticulum; cytoplasm; neuronal cell body; macromolecular complex; intracellular part; cytosol; cell projection part; cell; mitochondrion; axon part; axon terminus; organelle; intracellular membrane-bounded organelle; axon; cell part; intracellular; perikaryon; neuron projection; cell body; protein complex; membrane…	glutamate-ammonia ligase activity; amino acid binding; nucleoside phosphate binding; ligase activity; ammonia ligase activity; organic cyclic compound binding; heterocyclic compound binding; carboxylic acid binding; catalytic activity; ribonucleotide binding; carbon-carbon lyase activity; binding; purine ribonucleoside binding; carboxy-lyase activity; cation binding; anion binding; adenyl ribonuc…	K01915	glnA; glutamine synthetase [EC:6.3.1.2]	hsa01100 Metabolic pathways - Homo sapiens (human); hsa04727 GABAergic synapse - Homo sapiens (human); hsa00630 Glyoxylate and dicarboxylate metabolism - Homo sapiens (human); hsa00330 Arginine and proline metabolism - Homo sapiens (human); hsa00910 Nitrogen metabolism - Homo sapiens (human); hsa04724 Glutamatergic synapse - Homo sapiens (human); hsa01230 Biosynthesis of amino acids - Homo sapien…	IPR008146; IPR008147; IPR014746;	Glutamine synthetase, beta-Grasp; Glutamine synthetase/guanido kinase, catalytic domain; Glutamine synthetase, catalytic domain;
GFPT1	Q06210	Cluster 35	2	Up	2.07409	1.05248	0.000275113	6.32576	0.00432431	0.158084	0.333333	3	10	3.33333	3	0.51584	GFPT1	18532	0.428571	mito	cellular component biogenesis; single organism signaling; macromolecule glycosylation; negative regulation of glycogen metabolic process; positive regulation of cellular protein metabolic process; regulation of polysaccharide biosynthetic process; fructose 6-phosphate metabolic process; peptidyl-asparagine modification; cellular metabolic process; metabolic process; response to topologically inco…	cell part; intracellular; cytoplasm; intracellular part; cytosol; cell; cytoplasmic part;	transferase activity, transferring nitrogenous groups; amino acid binding; L-glutamine aminotransferase activity; carboxylic acid binding; catalytic activity; binding; ion binding; carbohydrate binding; anion binding; transaminase activity; transferase activity; glutamine-fructose-6-phosphate transaminase (isomerizing) activity;	K00820	glmS; glucosamine--fructose-6-phosphate aminotransferase (isomerizing) [EC:2.6.1.16]	hsa01100 Metabolic pathways - Homo sapiens (human); hsa00250 Alanine, aspartate and glutamate metabolism - Homo sapiens (human); hsa00520 Amino sugar and nucleotide sugar metabolism - Homo sapiens (human);	IPR000583; IPR001347; IPR017932;	Sugar isomerase (SIS); Class II glutamine amidotransferase domain; Glutamine amidotransferase type 2 domain;
2016-09-05	Q99719	Cluster 36	2	Down	0.144521	-2.79065	0.001352	6.2684	7.04e-06	0.15953	0.333333	3	9	2.66667	3	0.521055	2016-09-05	8	0.583333	cyto	organelle localization; single organism signaling; regulation of cellular process; regulation of vesicle-mediated transport; single-multicellular organism process; regulation of neurotransmitter levels; regulation of biological quality; neurotransmitter secretion; regulation of secretion; regulation of exocytosis; single-organism process; vesicle targeting; generation of a signal involved in cell…	membrane; cell cortex; cytoplasmic vesicle; membrane-bounded vesicle; cell periphery; cytoplasmic membrane-bounded vesicle; vesicle; cytoplasm; macromolecular complex; intracellular part; cell; axon terminus; organelle part; non-membrane-bounded organelle; cytoskeleton; clathrin-coated vesicle; synaptic vesicle; intracellular; cell part; neuron projection; septin cytoskeleton; septin complex; neu…	nucleoside phosphate binding; nucleoside binding; ion binding; hydrolase activity, acting on acid anhydrides; hydrolase activity; nucleotide binding; nucleoside-triphosphatase activity; organic cyclic compound binding; heterocyclic compound binding; ribonucleoside binding; pyrophosphatase activity; catalytic activity; ribonucleotide binding; binding; GTPase activity; purine ribonucleoside binding…				IPR027417;	P-loop containing nucleoside triphosphate hydrolase;
2016-09-06	Q14141	Cluster 36	2	Down	0.561284	-0.833197	4.97e-05	5.27489	0.0032362	0.189577	0.333333	3	8	3.33333	3	0.611373	2016-09-06	32892	0.5	cyto	regulation of biological quality; single-organism cellular process; single-organism process; symbiosis, encompassing mutualism through parasitism; multi-organism cellular process; interaction with host; modification of morphology or physiology of other organism; multi-organism process; modification of morphology or physiology of other organism involved in symbiotic interaction; cytokinesis; viral…	cell cortex; cytoplasmic vesicle; membrane-bounded vesicle; cell periphery; cytoplasmic membrane-bounded vesicle; vesicle; cytoplasm; macromolecular complex; intracellular part; cell; condensed chromosome kinetochore; organelle part; cell division site part; axon terminus; non-membrane-bounded organelle; chromosomal part; cytoskeleton; condensed chromosome; clathrin-coated vesicle; synaptic vesic…	nucleoside phosphate binding; nucleoside binding; ion binding; nucleotide binding; organic cyclic compound binding; heterocyclic compound binding; ribonucleoside binding; ribonucleotide binding; binding; purine ribonucleoside binding; anion binding; purine ribonucleotide binding; purine nucleoside binding; guanyl ribonucleotide binding; guanyl nucleotide binding; GTP binding; purine nucleotide bi…	K16939	SEPT6_8_11; septin 6/8/11	hsa05100 Bacterial invasion of epithelial cells - Homo sapiens (human);	IPR027417;	P-loop containing nucleoside triphosphate hydrolase;
2016-09-01	Q8WYJ6	Cluster 36	2	Down	0.529355	-0.917693	0.00238903	6.27056	0	0.159475	1	2	9	3	2	0.520858	2016-09-01	0	0.75	cyto	single-organism cellular process; single-organism process; cell division; cellular process; cell cycle;	intracellular organelle; cell cortex; intracellular non-membrane-bounded organelle; cell periphery; cytoskeletal part; cytoplasm; intracellular organelle part; macromolecular complex; intracellular part; cell; organelle part; non-membrane-bounded organelle; cytoskeleton; organelle; microtubule organizing center; microtubule cytoskeleton; cell cortex part; intracellular; cell part; septin cytoskel…	nucleoside phosphate binding; nucleoside binding; ion binding; nucleotide binding; organic cyclic compound binding; heterocyclic compound binding; ribonucleoside binding; ribonucleotide binding; binding; purine ribonucleoside binding; anion binding; purine ribonucleotide binding; purine nucleoside binding; guanyl ribonucleotide binding; guanyl nucleotide binding; GTP binding; purine nucleotide bi…	K13737	SEPT1; septin 1	hsa05100 Bacterial invasion of epithelial cells - Homo sapiens (human);	IPR027417;	P-loop containing nucleoside triphosphate hydrolase;
VWF	P04275	Cluster 4	15	Down	0.155125	-2.6885	0.00119157	3.47403	0.00357931	0.28785	0.417989	28	7	23.5	28	0.775089	VWF	32502	0.133523	extr	cellular component biogenesis; cellular component organization; single-multicellular organism process; blood coagulation; regulation of biological quality; protein homooligomerization; placenta development; platelet degranulation; single-organism process; response to stimulus; hemostasis; protein oligomerization; establishment of localization; organic substance metabolic process; response to woun…	secretory granule lumen; membrane; extracellular region part; endoplasmic reticulum; external side of plasma membrane; cytoplasmic vesicle; membrane-bounded vesicle; cell periphery; cytoplasmic membrane-bounded vesicle; vesicle; cytoplasm; cytoplasmic vesicle part; intracellular part; cell; organelle part; membrane-enclosed lumen; vesicle lumen; clathrin-coated vesicle; membrane part; intracellul…	protease binding; identical protein binding; immunoglobulin binding; chaperone binding; protein homodimerization activity; binding; protein dimerization activity; protein binding; collagen binding; glycoprotein binding; enzyme binding; protein complex binding;	K03900	VWF; von Willebrand factor	hsa04611 Platelet activation - Homo sapiens (human); hsa04151 PI3K-Akt signaling pathway - Homo sapiens (human); hsa04610 Complement and coagulation cascades - Homo sapiens (human); hsa04510 Focal adhesion - Homo sapiens (human); hsa04512 ECM-receptor interaction - Homo sapiens (human);	IPR014853; IPR002919; IPR001007; IPR001846; IPR006207; IPR002035;	Trypsin Inhibitor-like, cysteine rich domain; von Willebrand factor, type A; Cystine knot, C-terminal; Uncharacterised domain, cysteine-rich; von Willebrand factor, type C; von Willebrand factor, type D domain;
[truncated: 642 more rows]

## Sheet: Network Information
#node1	node2	node1_string_internal_id	node2_string_internal_id	node1_external_id	node2_external_id	neighborhood_on_chromosome	gene_fusion	phylogenetic_cooccurrence	homology	coexpression	experimentally_determined_interaction	database_annotated	automated_textmining	combined_score
RPL14	RPL4	1852902	1849420	9606.ENSP00000345156	9606.ENSP00000311430	0	0	0	0	0.975	0.998	0.9	0.549	0.999
RPL15	RPL6	1849166	1842405	9606.ENSP00000309334	9606.ENSP00000202773	0	0	0	0	0.96	0.999	0.9	0.636	0.999
PTPN1	GRB2	1855520	1852164	9606.ENSP00000360683	9606.ENSP00000339007	0	0	0	0	0	0.965	0.9	0.925	0.999
RPL4	RPS5	1849420	1842374	9606.ENSP00000311430	9606.ENSP00000196551	0.462	0	0	0	0.975	0.956	0.9	0.659	0.999
RPS16	RPL6	1844060	1842405	9606.ENSP00000251453	9606.ENSP00000202773	0	0	0	0	0.939	0.854	0.9	0.543	0.999
MCM2	MCM5	1845676	1842548	9606.ENSP00000265056	9606.ENSP00000216122	0	0	0.308	0.798	0.975	0.999	0.9	0.971	0.999
RPL8	RPL6	1845175	1842405	9606.ENSP00000262584	9606.ENSP00000202773	0	0	0	0	0.975	0.997	0.9	0.446	0.999
GTF3C1	GTF3C2	1853308	1845609	9606.ENSP00000348510	9606.ENSP00000264720	0	0	0	0	0	0.993	0.9	0.86	0.999
[truncated: 6,466 more rows]
